# Supplementary material for: Integrative molecular profiling indicates a central role of transitory starch breakdown in establishing a stable C/N homeostasis during cold acclimation in two natural accessions of Arabidopsis thaliana
Source: BMC Plant Biol. 2015 Dec 1;15:284. doi: 10.1186/s12870-015-0668-1 (PMC4667452; doi:10.1186/s12870-015-0668-1)
Supplement: Additional file 1: — Table S1. Loadings of the metabolite PCA shown in Fig. 2a of the main document. (XLS 38 kb) [file 12870_2015_668_MOESM1_ESM.xls]

## Sheet: Tabelle2
Loadings of PCA	PC 1	PC 2	PC 3	PC 4	PC 5
Phenylalanine	-0.000157855	-8.21773e-05	0.000415499	0.000931044	0.00553798
Asparagine	-0.000100556	-0.000273923	0.00150532	-0.00125571	-0.00592871
Lysine	-8.55374e-05	-0.000181021	0.000794214	-0.000772443	-0.00320211
Spermidine	-3.98182e-05	-0.00054618	0.00201521	-0.00154702	-0.0145998
2-Oxoglutaric acid	-2.51414e-05	-0.000265223	0.000971225	-0.000729021	-0.0069934
Threitol	-2.4269e-05	-0.000315489	0.00113366	-0.000885676	-0.0081106
Oxaloacetate	-1.54381e-05	-0.000322086	0.0010225	-0.000621937	-0.00710625
Methionine	-8.52811e-06	-0.000167591	0.000577545	-0.000404347	-0.00398591
Tryptophan	-2.18309e-06	-0.000233804	0.000524991	-0.000566552	-0.00312222
Pyruvic acid	1.42667e-06	-0.000196047	-0.000382679	8.9201e-06	-0.00430172
Gluconic acid	1.24619e-05	-0.000249638	0.000213215	-0.000874878	-0.00409421
Putrescine	1.72464e-05	-1.29346e-05	5.60676e-05	0.000253829	0.00115195
Ornithine	2.1397e-05	-0.000200036	0.000559477	0.000114081	-0.00380122
Melibiose	2.20613e-05	-0.00049301	0.000879223	-0.0012706	-0.00785135
Leucine	4.58199e-05	-0.000108392	-0.00106638	-0.000408214	0.00731783
Isoleucine	9.87434e-05	-0.000238877	-0.000443836	0.0012682	0.00473056
Tyrosine	0.000150307	-0.000569506	-0.00180593	-0.00382658	0.00146287
Valine	0.000159676	-0.000243628	-0.00130706	0.00156087	0.0244362
Alanine	0.000263703	-0.000993813	0.00525541	0.0165636	-0.0331076
Serine	0.000623974	-0.00827984	0.00718886	0.0196043	0.0816624
Galactose	0.000648573	-0.00298942	-0.003012	0.000306322	-0.0189023
Glutamic acid	0.000666891	-0.0233795	0.0229662	0.0229218	-0.0694657
Succinic acid	0.000843752	-0.0126079	0.0121814	0.0182754	0.00135661
Glycine	0.000916042	0.00154246	-0.00243964	0.0127422	-0.00347324
Galactinol	0.00107051	-0.00292504	0.00169258	0.0102465	0.00213323
Threonic acid	0.00113487	-0.00517036	0.00438198	0.0107545	0.015402
Threonine	0.0012777	-0.00118157	0.00145861	0.0196334	0.0340677
Aspartic acid	0.00185365	-0.00255127	0.00535749	0.0122158	-0.011271
Citric acid	0.0033984	-0.010512	-0.00335705	0.0137508	-0.00663094
Glutamine	0.00660692	-0.0166566	0.0598022	0.0518955	-0.224301
Proline	0.0200635	-0.0350752	0.0541974	0.188053	-0.0454429
myo-Inositol	0.0402615	-0.00730601	0.0801552	0.10622	0.152723
Malic acid	0.0640374	-0.160538	-0.298652	-0.104581	0.708334
Raffinose	0.103489	-0.335527	-0.559298	-0.455725	-0.30596
Fructose	0.152114	-0.362858	-0.250959	0.229971	-0.440205
Sucrose	0.16201	-0.287703	-0.250765	-0.0242055	0.334234
Glucose	0.241036	-0.42578	0.0518308	0.694388	0.0790647
Fumaric acid	0.383282	-0.461227	0.661452	-0.439785	0.0148174
Starch	0.853645	0.500688	-0.13466	0.0180631	-0.0344208
