# Supplementary material for: Integrative molecular profiling indicates a central role of transitory starch breakdown in establishing a stable C/N homeostasis during cold acclimation in two natural accessions of Arabidopsis thaliana
Source: BMC Plant Biol. 2015 Dec 1;15:284. doi: 10.1186/s12870-015-0668-1 (PMC4667452; doi:10.1186/s12870-015-0668-1)
Supplement: Additional file 4: — Table S2. Loadings of the protein PCA shown in Fig. 2b of the main document. (XLS 241 kb) [file 12870_2015_668_MOESM4_ESM.xls]

## Sheet: PCA_Proteome_Loadings
	PC 1	PC 2	PC 3	PC 4	PC 5
PS.calvin cycle.TPI	0.00111374	-0.0817856	0.00817429	-0.0234261	0.0288372
minor CHO metabolism.sugar alcohols	-0.0129294	-0.0809433	0.00805363	0.0265037	-0.0116838
PS.lightreaction.cytochrome b6/f	0.00842172	-0.0794587	0.0169903	-0.0170428	-0.0295119
PS.calvin cycle.phosphoglycerate kinase	-0.000775877	-0.0784712	0.0152861	-0.0163802	-0.0335168
PS.lightreaction.other electron carrier (ox/red).plastocyanin	-0.0243602	-0.0775163	0.022096	-0.021509	-0.0204558
secondary metabolism.isoprenoids.carotenoids.violaxanthin de-epoxidase	0.0101141	-0.0764066	0.0454292	-0.0171448	0.00842041
TCA / org transformation.carbonic anhydrases	0.018651	-0.0763855	-0.025752	0.0176054	0.00788465
tetrapyrrole synthesis.magnesium protoporphyrin IX methyltransferase	0.0226916	-0.0748245	-0.0172078	0.0030887	-0.0344872
stress.abiotic.light	-0.00589253	-0.0738946	0.00581342	-0.0194951	-0.00902401
amino acid metabolism.synthesis.histidine.phosphoribosyl-AMP cyclohydrolase	0.00962924	-0.0737875	-0.0167783	0.0269196	0.0403175
PS.lightreaction.ATP synthase.beta subunit	-0.00682407	-0.0735877	0.0351652	-0.0373625	0.0205516
secondary metabolism.isoprenoids.non-mevalonate pathway	-0.00745341	-0.0734777	-0.0289013	0.0429152	-0.015894
secondary metabolism.isoprenoids.non-mevalonate pathway.CMS	0.0342136	-0.0732386	-0.0200961	0.00337202	0.0194813
tetrapyrrole synthesis.uroporphyrinogen decarboxylase	0.00383503	-0.072731	-0.0451646	-0.018737	-0.0396817
protein.synthesis.ribosomal protein.prokaryotic.chloroplast.30S subunit.S30A	-0.0183235	-0.0723019	-0.0202287	0.045816	0.0137556
not assigned.no ontology	0.00431329	-0.0715965	-0.0457686	0.027932	-0.030096
lipid metabolism.FA synthesis and FA elongation.Acetyl CoA Carboxylation	-0.00915964	-0.0710405	-0.00936039	-0.0502003	0.0193407
amino acid metabolism.synthesis.glutamate family.arginine.N-Acetylglutamate-5-P reductase	-0.029535	-0.0705349	0.0225633	-0.0119267	-0.0109055
hormone metabolism.abscisic acid.synthesis-degradation.synthesis.9-cis-epoxycarotenoid dioxygenase	0.0230562	-0.0701471	0.0400949	0.0196806	0.00377957
protein.synthesis.ribosomal protein.prokaryotic.chloroplast.50S subunit.L31	-0.0283546	-0.0700661	-0.00994562	-0.0449004	0.0305033
PS.calvin cycle.GAP	-0.00971145	-0.0698003	0.0261044	-0.0545966	-0.0193565
protein.synthesis.ribosomal protein.prokaryotic.chloroplast.30S subunit.S6	-0.00919351	-0.0683056	-0.0440809	-0.00881125	-0.0100691
PS.calvin cycle.PRK	0.0250173	-0.0679471	0.0205462	-0.0511885	-0.0177271
amino acid metabolism.synthesis.serine-glycine-cysteine group.serine.phosphoserine aminotransferase	-0.00458264	-0.0678218	-0.030749	0.0332126	0.0204584
tetrapyrrole synthesis.sirohydrochlorin ferrochelatase	0.00488524	-0.0670414	0.0129926	-0.0142558	0.00343398
PS.photorespiration.glycine cleavage.H protein	0.0321337	-0.0669488	-0.0228818	-0.0255778	0.0265626
cell.vesicle transport	-0.0408209	-0.0665988	0.0270481	-0.0115449	0.02485
protein.degradation.ubiquitin.E3.RING	-0.00459662	-0.0664359	0.0236994	0.0293499	0.0713081
protein.synthesis.ribosomal protein.prokaryotic.unknown organellar.30S subunit.S1	-0.00323189	-0.0659305	-0.0402018	0.0296269	0.0125641
Biodegradation of Xenobiotics.hydroxyacylglutathione hydrolase	-0.0341975	-0.0657148	0.0220753	0.029627	-0.0157878
minor CHO metabolism.misc	0.0429977	-0.0656325	-0.0103088	-0.0202445	-0.00379656
PS.calvin cycle.rubisco large subunit	0.0067996	-0.0655757	0.0364988	-0.0412448	0.0552103
PS.lightreaction.photosystem II.PSII polypeptide subunits	-0.00726625	-0.0653294	0.00823997	0.0539468	-0.0032771
signalling.phosphinositides	-0.0364786	-0.0651202	0.018987	0.020742	0.0532907
DNA.repair	-0.021584	-0.0640455	0.0126934	-0.0223088	-0.0666168
N-metabolism.nitrate metabolism.nitrite reductase	0.0295183	-0.0637497	0.00179886	-0.0309266	0.0377084
PS.calvin cycle.rubisco small subunit	0.0297861	-0.0632858	0.00505528	-0.0328325	-0.0477035
RNA.regulation of transcription.Trihelix, Triple-Helix transcription factor family	-0.0213212	-0.0627975	0.0318994	-0.0143566	0.0126795
cell wall.precursor synthesis.KDO pathway.KDO-8-Phosphate Synthase	0.0383357	-0.0625001	-0.0291434	0.0105666	-0.0197243
PS.lightreaction.cyclic electron flow-chlororespiration	0.0115529	-0.06215	0.0552831	-0.0120658	-0.0156558
PS.photorespiration.glycine cleavage.T subunit	-0.0405711	-0.0620221	0.0411038	-0.0181846	0.0254067
lipid metabolism.FA synthesis and FA elongation.Acetyl CoA Carboxylation.heteromeric Complex.alpha Carboxyltransferase	-0.0170879	-0.0611243	-0.0352871	0.0546933	-0.0242467
tetrapyrrole synthesis.protochlorophyllide reductase	-0.0306302	-0.0608056	-0.0373476	-0.0262973	-0.0436117
misc.gluco-, galacto- and mannosidases.alpha-galactosidase	0.00954565	-0.0603107	0.0499952	0.00449069	-0.0115781
amino acid metabolism.synthesis.histidine.N'-5'-phosphoribosyl-formimino-5-aminoimidazole-4-carboxamide ribonucleotide isomerase	-0.0529168	-0.0600995	0.0146434	0.0111998	0.0190455
RNA.regulation of transcription.CCAAT box binding factor family, HAP3	-0.049147	-0.0599268	0.0164144	0.000886191	-0.00778098
lipid metabolism.FA synthesis and FA elongation.pyruvate DH	0.0112177	-0.0595174	0.00272175	-0.0676322	0.00402778
RNA.regulation of transcription.AtSR Transcription Factor family	-0.0149368	-0.0587223	-0.0298455	0.0032466	0.0708679
tetrapyrrole synthesis.coproporphyrinogen III oxidase	-0.0527905	-0.058632	-0.00529862	-0.0253115	0.0073165
RNA.regulation of transcription.WRKY domain transcription factor family	-0.0444486	-0.0582833	-0.00237516	0.0278026	-0.0187973
misc.GCN5-related N-acetyltransferase	0.0228332	-0.0582358	-0.0523192	0.000916566	-0.0064355
amino acid metabolism.synthesis.serine-glycine-cysteine group.cysteine.OASTL	0.0121664	-0.0578393	-0.0545713	0.0120068	-0.00801068
PS.lightreaction.other electron carrier (ox/red).ferredoxin reductase	-0.0243271	-0.0576614	0.0543148	-0.0365336	0.00231226
tetrapyrrole synthesis.glu-tRNA synthetase	-0.00707074	-0.0574607	-0.000730412	-0.0644018	-0.0164618
not assigned.no ontology.epsin N-terminal homology (ENTH) domain-containing protein	-0.0502345	-0.0571813	-0.0104669	-0.0250765	-0.0197431
nucleotide metabolism.phosphotransfer and pyrophosphatases.adenylate kinase	0.0251526	-0.0566267	0.0124189	0.065487	-0.0516733
major CHO metabolism.degradation.starch.starch cleavage.beta amylase	-0.0154356	-0.0564604	0.060458	0.0238956	-0.00756133
secondary metabolism.N misc.cyanogenic glycosides.cyanase	-0.0004532	-0.055941	0.0192936	0.00503345	0.030022
RNA.regulation of transcription.Orphan family	-0.037261	-0.0554767	-0.0564445	0.0151962	-0.0149561
redox.thioredoxin	-0.0294525	-0.0553803	-0.0458569	-0.0172297	0.0112377
TCA / org transformation.TCA.pyruvate DH.E1	-0.00350939	-0.0552441	0.0237605	-0.00859348	0.092515
signalling.light	-0.0485864	-0.0551781	0.0280923	-0.00442322	0.019825
protein.synthesis.ribosomal protein.prokaryotic.chloroplast.30S subunit.S17	-0.045834	-0.0550076	-0.0193336	-0.0278732	0.0166885
Co-factor and vitamine metabolism.molybdenum cofactor	0.0405745	-0.0541472	0.037328	-0.00176296	0.0323493
protein.targeting.nucleus	-0.0226621	-0.0537996	-0.0486304	0.00466113	-0.012017
protein.degradation.ubiquitin.E3.SCF.SKP	-0.030456	-0.0537312	-0.00807591	0.0562266	-0.011904
tetrapyrrole synthesis.protoporphyrin IX oxidase	-0.0292726	-0.053568	0.0125255	-0.0527967	0.0127763
redox.peroxiredoxin	-0.0561436	-0.0533715	-0.00143557	-0.0100183	-0.0322777
not assigned.unknown	-0.0379722	-0.0531266	-0.0501232	0.0263245	0.0336206
TCA / org transformation.TCA.pyruvate DH.E2	-0.0539487	-0.0529371	0.0255964	-0.0112873	-0.0196608
protein.synthesis.ribosomal protein.prokaryotic.chloroplast.50S subunit.L1	-0.00922105	-0.0527279	-0.0767192	0.00748158	0.00814973
TCA / org transformation.TCA.fumarase	0.0542955	-0.0526963	0.00691867	0.0036288	0.00825544
tetrapyrrole synthesis.porphobilinogen deaminase	-0.0344429	-0.0526925	-0.0608144	0.0336133	-0.00514356
OPP.electron transfer	0.0528587	-0.0518931	0.00207927	-0.0364638	0.0226546
misc. other Ferredoxins and Rieske domain	-0.00127627	-0.051557	-0.0756968	-0.0356412	-0.0158949
secondary metabolism.sulfur-containing.glucosinolates.synthesis.indole.indole-3-methyl-desulfoglucosinolate sulfotransferase	0.00448085	-0.0511083	0.0304896	0.0589185	-0.00363642
glycolysis.cytosolic branch.triosephosphate isomerase (TPI)	-0.0153237	-0.051074	0.0414391	0.0135928	0.0742021
nucleotide metabolism.phosphotransfer and pyrophosphatases.nucleoside diphosphate kinase	-0.00532423	-0.04983	0.0194563	0.00596222	0.0928953
misc.gluco-, galacto- and mannosidases.alpha-mannosidase	-0.0363746	-0.0481026	0.0258735	0.00655195	-0.0271951
protein.synthesis.ribosomal protein.prokaryotic.chloroplast.50S subunit.L14	-0.0511514	-0.0480452	-0.0107793	-0.0400257	-0.000272591
amino acid metabolism.synthesis.aspartate family.misc.homoserine.aspartate semialdehyde dehydrogenase	0.0511193	-0.0479178	0.00498656	-0.0321184	0.0521489
mitochondrial electron transport / ATP synthesis.F1-ATPase	-0.0370283	-0.0478666	0.00743408	0.0527702	-0.0642231
not assigned.no ontology.hydroxyproline rich proteins	-0.0344602	-0.047738	-0.0034718	-0.0359431	0.0788625
PS.lightreaction.photosystem I.PSI polypeptide subunits	-0.0551743	-0.0466652	0.00817738	0.0224036	-0.0503616
protein.synthesis.release	0.000927595	-0.0463583	-0.0341475	0.00031685	0.0176961
protein.synthesis.ribosomal protein.prokaryotic.chloroplast.50S subunit.L9	-0.031277	-0.0463143	-0.0575452	0.0377199	0.0415514
protein.degradation	0.00283033	-0.0462931	0.0554002	0.0117341	0.00764758
cell wall.cell wall proteins.HRGP	-0.0587914	-0.0456688	0.0119222	-0.00959819	-0.0232546
misc.oxidases - copper, flavone etc	-0.0363991	-0.045609	0.0562712	-0.00308401	0.00943834
misc.alcohol dehydrogenases	0.0183399	-0.0452251	0.018468	-0.0172239	-0.10215
PS.lightreaction.cytochrome b6/f.apocytochrome f (CYF)	0.0235758	-0.0451816	0.0476301	-0.0394038	-0.0022813
PS.calvin cycle.seduheptulose bisphosphatase	-0.0402168	-0.0451356	0.0112763	-0.0322679	0.0279433
RNA.transcription	0.00448081	-0.0450557	0.0157209	0.00815795	-0.0366744
lipid metabolism.FA synthesis and FA elongation.ketoacyl ACP synthase	0.0498699	-0.0448132	-0.00923796	-0.0501878	0.0168882
protein.synthesis.ribosomal protein.prokaryotic.chloroplast.30S subunit.S5	-0.0536571	-0.0446705	0.00510495	-0.0364434	0.0392302
major CHO metabolism.degradation.sucrose.fructokinase	0.0484544	-0.0441409	0.0325322	0.0508334	-0.00693268
metal handling.regulation	0.0445397	-0.0439953	0.0154891	0.0692144	0.00100149
signalling.phosphinositides.bis(5''-nucleosyl)-tetraphosphatase	-0.0138115	-0.0436566	-0.0211085	0.0721427	-0.0500089
cell wall.precursor synthesis.NDP sugar pyrophosphorylase.multiple NDP-Sugars	0.0322174	-0.0435314	0.0610566	-0.0221111	-0.0432334
protein.synthesis.ribosomal protein.prokaryotic.chloroplast.50S subunit.L21	-0.0472175	-0.0433725	-0.0373684	-0.0397165	0.0322143
protein.synthesis.ribosomal protein.prokaryotic.chloroplast.50S subunit.L13	-0.0189918	-0.0432021	0.0154044	-0.050872	0.00547427
protein.folding	0.00285028	-0.0430357	-0.0818887	0.022825	0.00616908
Biodegradation of Xenobiotics.lactoylglutathione lyase	0.0362829	-0.0428097	-0.008415	0.0176698	0.0586332
lipid metabolism.FA synthesis and FA elongation.Acetyl CoA Carboxylation.heteromeric Complex.Biotin Carboxyl Carrier Protein	-0.0559795	-0.0423345	0.0141958	-0.0365556	0.0245402
RNA.regulation of transcription.putative transcription regulator	-0.0606343	-0.0422134	0.00267368	0.0210335	-0.00244008
minor CHO metabolism.sugar kinases	-0.0256279	-0.0406496	0.0551088	-0.000260763	-0.0569319
amino acid metabolism.synthesis.histidine.bifunctional phosphoribosyl-ATP diphosphatase and phosphoribosyl-AMP cyclohydrolase	-0.051616	-0.0403617	-0.0203229	0.0596659	-0.014775
development.squamosa promoter binding like (SPL)	-0.0361375	-0.0400365	-0.00151205	-0.0026205	0.102547
not assigned.no ontology.aconitase C-terminal domain-containing protein	0.0429286	-0.0398151	-0.0328158	-0.003119	0.0586684
protein.synthesis.ribosomal protein.prokaryotic.chloroplast.50S subunit.L18	0.000559114	-0.039789	-0.0516244	0.0718076	0.0211366
RNA.regulation of transcription.GRP	-0.0557349	-0.0397174	0.00139426	-0.0167909	0.0341875
redox.peroxiredoxin.BAS1	0.0490395	-0.0394102	-0.0501249	-0.00736089	-0.0445965
amino acid metabolism.degradation.aspartate family.threonine	0.00556763	-0.0393989	0.0707702	-0.0257827	-0.0512092
nucleotide metabolism.salvage.phosphoribosyltransferases.upp	-0.0520248	-0.038832	-0.0140256	-0.0376508	-0.00913903
protein.synthesis.ribosomal protein.prokaryotic.chloroplast.50S subunit.L12	-0.0199957	-0.0387196	-0.0775307	-0.00539042	-0.0172646
protein.synthesis.ribosomal protein.prokaryotic.chloroplast.50S subunit.L3	-0.0586939	-0.0386839	-0.00515148	-0.0236318	0.0306932
signalling.calcium	0.000470827	-0.0386026	-0.0272872	-0.0436016	0.00300962
amino acid metabolism.synthesis.aromatic aa.tryptophan.tryptophan synthase	0.0566642	-0.0385154	-0.0298937	0.00173761	0.0112804
protein.synthesis.ribosomal protein.prokaryotic.chloroplast.50S subunit.L29	0.00173644	-0.038193	0.0123064	0.0833588	-0.0378225
amino acid metabolism.synthesis.histidine.ATP phosphoribosyl transferase	0.0264409	-0.038044	-0.0792723	-0.0196587	0.0339848
TCA / org transformation.TCA.succinyl-CoA ligase	0.0151184	-0.0380286	-0.0335685	-0.039215	-0.0476245
nucleotide metabolism.salvage.NUDIX hydrolases	0.0235063	-0.0379618	0.0185443	0.03799	0.0326716
amino acid metabolism.synthesis.aromatic aa.tryptophan.anthranilate synthase	0.0484511	-0.0378954	-0.0270099	-0.0506874	0.0567691
PS.calvin cycle.rubisco interacting	0.022423	-0.0373842	-0.072568	0.0120303	0.0401598
lipid metabolism.FA synthesis and FA elongation.Acetyl CoA Carboxylation.heteromeric Complex.Biotin Carboxylase	0.0517037	-0.0373283	-0.0496441	-0.0226749	-0.029643
protein.synthesis.ribosomal protein.prokaryotic.chloroplast.50S subunit.L27	-0.0420036	-0.0373082	0.00937157	-0.0722423	0.0145426
signalling.receptor kinases	-0.0241383	-0.0368594	0.00784372	-0.0120294	0.0253136
cell wall.precursor synthesis.phosphomannomutase	-0.0212626	-0.0367303	0.00428052	0.0609929	0.0462643
lipid metabolism.Phospholipid synthesis	0.0552033	-0.0367021	0.0261617	0.0171554	-0.0264961
lipid metabolism.glycolipid synthesis.UDP-sulfoquinovose synthase	0.0229819	-0.036613	-0.0218484	0.0189165	0.010496
misc.aminotransferases.aminotransferase class IV family protein	-0.0394569	-0.0358189	0.0506276	0.0194115	-0.0521871
misc.protease inhibitor/seed storage/lipid transfer protein (LTP) family protein	-0.0248563	-0.0356918	-0.0178663	-0.068482	-0.015989
nucleotide metabolism.synthesis.purine.AICAR transformylase	-0.054376	-0.0356769	0.00446832	-0.0605384	-0.00825526
Co-factor and vitamine metabolism.folate & vitamine K.vitamine K.naphthoate synthase	-0.044777	-0.0355372	-0.0168816	0.0362928	-0.0361034
minor CHO metabolism.galactose.galactokinases	0.0218399	-0.0355299	0.007859	0.0527392	0.0033718
protein.aa activation.serine-tRNA ligase	0.0573952	-0.0353518	-0.0129815	-0.0294253	-0.042955
nucleotide metabolism.deoxynucleotide metabolism.dUTP diphosphatase	-0.0568546	-0.0352663	0.00848642	0.0330716	-0.0529781
Co-factor and vitamine metabolism.thiamine.hydroxymethylpyrimidine kinase	0.0287346	-0.0349831	-0.0243504	0.0259187	0.0646389
protein.synthesis.ribosomal protein.prokaryotic.chloroplast.50S subunit.L15	-0.0601868	-0.0349586	-0.00891697	-0.0389958	0.0174446
protein.synthesis.initiation	-0.0444809	-0.0348801	-0.0489088	0.00609428	0.0103138
glycolysis.cytosolic branch.enolase	0.0555287	-0.0348129	-0.03865	0.0149439	0.0235293
protein.synthesis.ribosomal protein.prokaryotic.chloroplast.50S subunit.L24	0.00312944	-0.0346897	-0.0489254	0.0461922	-0.00474494
amino acid metabolism.synthesis.glutamate family.arginine.argininosuccinate lyase	0.0565724	-0.0345222	-0.0342637	-0.0235382	0.0112023
protein.synthesis.ribosomal protein.prokaryotic.unknown organellar.30S subunit.S21	-0.0362298	-0.0344621	-0.0101633	0.0592711	0.052143
cell wall.degradation.mannan-xylose-arabinose-fucose	-0.0477514	-0.0344159	0.0567479	0.00298637	-0.0245844
protein.synthesis.ribosomal protein.prokaryotic.chloroplast.50S subunit.L6	0.0215734	-0.0343214	-0.0784848	0.0291028	-0.0383249
PS.lightreaction.photosystem II.biogenesis	-0.0538993	-0.034168	0.0239564	0.0270207	0.0457452
protein.synthesis.ribosomal protein.prokaryotic.unknown organellar.30S subunit.S16	-0.00930829	-0.0341435	-0.0455008	-0.0677222	-0.0390513
nucleotide metabolism.phosphotransfer and pyrophosphatases.uridylate kinase	0.0587572	-0.0340996	-0.0420077	0.0204281	0.00609924
transport.calcium	0.0526766	-0.0338551	-0.0535146	-0.013529	0.0270348
RNA.regulation of transcription	-0.0440003	-0.0338347	0.00283232	0.0238518	-0.057832
PS.lightreaction.ATP synthase.epsilon chain	0.0273594	-0.0335775	-0.0388255	0.0169996	-0.0149677
amino acid metabolism.synthesis.glutamate family.arginine.ornithine carbamoyltransferase	0.0543688	-0.0333989	3.97867e-05	-0.020669	-0.0237505
RNA.regulation of transcription.General Transcription	0.0115807	-0.0331237	0.0144303	-0.103474	-0.0290499
N-metabolism.ammonia metabolism.unspecified	0.037002	-0.0329999	-0.0580781	0.0190677	0.0442199
protein.synthesis.ribosomal protein.prokaryotic.chloroplast.50S subunit.L5	-0.024475	-0.0325725	-0.0610743	0.0398771	0.0420481
tetrapyrrole synthesis.uroporphyrinogen III synthase	-0.0427644	-0.0323846	-0.0266762	-0.0121316	0.0171883
lipid metabolism.lipid degradation.beta-oxidation.enoyl CoA hydratase	-0.041458	-0.0323571	0.0525537	0.0596744	-0.00369912
cell wall.pectin*esterases.PME	0.0199913	-0.0322537	0.0815746	0.00926195	-0.00179126
protein.synthesis.ribosomal protein.eukaryotic.60S subunit.L17	0.0228514	-0.0321766	-0.0111394	-0.0269927	0.0503796
OPP.oxidative PP.6-phosphogluconolactonase	0.0587957	-0.0319798	-0.0214906	0.0345046	0.0325259
secondary metabolism.sulfur-containing.glucosinolates.degradation.nitrilespecifier protein	0.043856	-0.0318552	0.0378996	-0.0103478	0.0639818
PS.lightreaction.ATP synthase.gamma chain	0.0505203	-0.0315821	-0.00143548	0.0691679	-0.0146414
signalling.phosphinositides.inositol-1,3,4-trisphosphate 5/6-kinase	0.0465859	-0.0312337	0.0079248	0.0269584	0.0047398
metal handling	0.060275	-0.0310005	0.0413822	-0.0238761	0.00304481
PS.lightreaction.ATP synthase.alpha subunit	0.0343368	-0.0307837	0.0638933	-0.0212119	-0.021504
amino acid metabolism.synthesis.aromatic aa.tryptophan.anthranilate phosphoribosyltransferase	0.050371	-0.0307063	0.0170616	0.0218747	0.0645258
tetrapyrrole synthesis.ALA dehydratase	0.0239584	-0.0306912	-0.0512066	0.0485139	-0.046149
protein.synthesis.ribosomal protein.prokaryotic.chloroplast.30S subunit.S20	-0.0372661	-0.0306769	-0.0429117	0.0583156	0.00873349
amino acid metabolism.synthesis.glutamate family.arginine.acetylornithine aminotransferase	0.0406087	-0.0306257	-0.0428237	0.0112669	0.0168028
protein.aa activation.bifunctional aminoacyl-tRNA synthetase	0.0124107	-0.030377	-0.00400368	-0.0229295	-0.0653048
misc.gluco-, galacto- and mannosidases.beta-galactosidase	-0.0478531	-0.0302363	0.0613628	-0.0172734	0.00640123
amino acid metabolism.synthesis.aspartate family.lysine.dihydrodipicolinate reductase	0.0154595	-0.0301156	-0.0765885	-0.0551504	-0.0153269
secondary metabolism.isoprenoids.non-mevalonate pathway.MCS	0.0398931	-0.0298362	0.0143955	-0.0306816	0.0781753
transport.p- and v-ATPases	-0.0307227	-0.0298088	0.0577537	-0.00106388	-0.0354663
nucleotide metabolism.phosphotransfer and pyrophosphatases.misc	-0.0239414	-0.0297501	0.0154171	0.0936761	-0.0403536
nucleotide metabolism.synthesis.unspecified	0.0630713	-0.0295767	-0.0169564	-0.0121234	-0.00813087
mitochondrial electron transport / ATP synthesis.cytochrome c oxidase	0.0230114	-0.029494	-0.00512296	0.0926628	-0.0262904
amino acid metabolism.synthesis.aspartate family.methionine.methionine S-methyltransferase	-0.0317828	-0.0294873	0.0116928	-0.0432313	0.0894219
RNA.regulation of transcription.C3H zinc finger family	-0.0531642	-0.0292574	0.00511322	-0.0121986	0.0740161
lipid metabolism.FA synthesis and FA elongation.acyl-CoA binding protein	-0.0599127	-0.0292455	-0.0248061	-0.024183	-0.030323
RNA.regulation of transcription.SNF7	0.0360555	-0.0291835	-0.0279518	0.0609151	-0.0479593
misc.misc2	0.038696	-0.0290234	0.0295661	0.021343	-0.0493115
protein.synthesis.ribosomal protein.prokaryotic.chloroplast.30S subunit.S31	-0.0652445	-0.0288083	-0.00107219	-0.0265013	0.00198416
hormone metabolism.ethylene.synthesis-degradation.1-aminocyclopropane-1-carboxylate oxidase	0.0574177	-0.0287707	-0.0127315	0.0534525	0.0136398
tetrapyrrole synthesis.GSA	-0.0132975	-0.028543	-0.0548376	-0.0453274	0.0089444
amino acid metabolism.synthesis.aspartate family.lysine.diaminopimelate epimerase	-0.00102836	-0.028295	-0.0732886	-0.0439062	-0.0727161
S-assimilation.AKN	0.0620556	-0.0280112	0.0289879	-0.00543118	0.0423414
not assigned.no ontology.proline rich family	-0.0358917	-0.0278858	0.00468273	-0.0331496	-0.0775209
amino acid metabolism.synthesis.aspartate family.methionine.S-adenosylmethionine synthetase	0.0542851	-0.0278748	-0.0196118	-0.0647583	0.00762558
nucleotide metabolism.synthesis.purine.adenylosuccinate synthase	0.0461483	-0.0276934	-0.0462814	-0.0368583	0.0361712
transport.p- and v-ATPases.H+-transporting two-sector ATPase.subunit B	0.0475266	-0.0276905	0.045925	-0.00658172	-0.0556186
protein.synthesis.ribosomal protein.prokaryotic.unknown organellar.50S subunit.L25	0.0141298	-0.0274549	0.0288744	0.0688999	0.0206445
amino acid metabolism.synthesis.branched chain group.leucine specific.3-isopropylmalate dehydrogenase	0.0676609	-0.0273546	-0.0308359	0.00754008	0.000938479
cell.cycle.peptidylprolyl isomerase	-0.0505562	-0.0270461	-0.0413737	-0.0498291	0.00690841
glycolysis.unclear/dually targeted.aldolase	0.0195321	-0.0268702	-0.0338559	0.0851889	0.0530824
misc.rhodanese	0.0646084	-0.026706	-0.0321031	0.000354901	-0.0268618
protein.degradation.AAA type	-0.0417917	-0.0264689	-0.0553261	-0.0172094	0.0435899
minor CHO metabolism.galactose.alpha-galactosidases	0.0244628	-0.0263026	0.0437961	-0.0116622	-0.00422741
mitochondrial electron transport / ATP synthesis.NADH-DH.complex I	-0.0247421	-0.026061	-0.0804225	-0.00938128	-0.0185488
nucleotide metabolism.salvage.phosphoribosyltransferases.aprt	0.065758	-0.025879	-0.0138851	-0.0172992	-0.0198523
amino acid metabolism.synthesis.histidine.histidinol dehydrogenase	0.0620324	-0.0258556	0.0127454	-0.0314778	0.0234862
secondary metabolism.isoprenoids.non-mevalonate pathway.CMK	-0.0200452	-0.0257285	0.0896638	-0.0088772	-0.0177869
amino acid metabolism.synthesis.glutamate family.arginine.acetylglutamate kinase	0.0576571	-0.0253949	0.0168661	-0.0531135	-0.00690408
gluconeogenesis / glyoxylate cycle.PEPCK	-0.0356206	-0.0251828	0.0459204	0.0335322	-0.0508008
amino acid metabolism.synthesis.aromatic aa.chorismate.dehydroquinate/shikimate dehydrogenase	-0.0451776	-0.0247404	-0.021555	0.0319433	-0.0605131
mitochondrial electron transport / ATP synthesis.electron transfer flavoprotein	-0.0550595	-0.0247204	0.0446997	0.0323019	0.0322151
redox.glutaredoxins	-0.0500485	-0.0247129	-0.0569745	0.000174056	0.0539362
stress.biotic.signalling	-0.0623797	-0.0245772	-0.00695606	0.0364983	-0.00700118
glycolysis.cytosolic branch.phosphoglycerate mutase	0.0507477	-0.0245171	-0.014929	-0.054786	-0.00181592
redox.dismutases and catalases	0.0175934	-0.0244682	0.0281092	-0.0257673	-0.0259487
PS.lightreaction.NADH DH	0.0625647	-0.0243125	-0.018446	-0.0227911	-0.0124652
mitochondrial electron transport / ATP synthesis.cytochrome c	-0.025866	-0.0241944	-0.0686992	-0.0105927	-0.0624752
glycolysis.cytosolic branch.pyrophosphate-fructose-6-P phosphotransferase	-0.00080951	-0.0239645	0.0490966	-0.0490326	-0.050933
hormone metabolism	-0.0616878	-0.0235972	0.00568621	0.0342656	-0.0494682
stress	-0.0642424	-0.023516	0.00534609	-0.00318089	0.0643979
protein.synthesis.ribosomal protein.eukaryotic.60S subunit.P1	-0.0632341	-0.0234318	0.00155256	0.022921	-0.0568842
PS.lightreaction.ATP synthase.delta chain	-0.0269071	-0.0233444	-0.023961	-0.0239052	-0.0715515
lipid metabolism.FA synthesis and FA elongation.enoyl ACP reductase	0.0527631	-0.0233343	0.0166591	0.0445893	0.0581954
S-assimilation.sulfite redox	0.0217188	-0.0232655	0.0547199	0.0460766	-0.0471951
RNA.processing.splicing	-0.0560004	-0.0230856	-0.00135589	0.00136345	0.0743419
nucleotide metabolism.degradation.pyrimidine.dihydropyrimidinase	-0.0419641	-0.023062	0.0572933	0.0443378	-0.019707
protein.aa activation.proline-tRNA ligase	0.0350456	-0.0230202	-0.0763508	0.0216944	-0.0261817
protein.synthesis.ribosomal protein.prokaryotic.chloroplast.30S subunit.PSRP3	-0.0490341	-0.0229332	-0.0428623	-0.0430859	-0.0107795
metal handling.binding, chelation and storage	-0.0621519	-0.0228949	0.0300275	0.0237972	0.0385456
secondary metabolism.isoprenoids.carotenoids	0.00842664	-0.0228777	0.0601533	0.0146698	0.0452674
PS.calvin cycle.aldolase	0.0565373	-0.0226322	-0.0296395	0.0395339	0.0532646
TCA / org transformation.TCA.malate DH	0.00693586	-0.0225271	0.092201	-0.032234	-0.000543398
cell wall.precursor synthesis.NDP sugar pyrophosphorylase.GDP mannose	-0.0162958	-0.0223187	0.0102346	0.0303878	0.0665843
amino acid metabolism.synthesis.glutamate family.arginine.arginosuccinate synthase	0.0576287	-0.0222977	0.00711134	0.0587336	0.0206028
transport.p- and v-ATPases.H+-transporting two-sector ATPase.subunit E	0.00828932	-0.0220876	0.021969	0.109028	0.00886465
PS.lightreaction.other electron carrier (ox/red).ferredoxin oxireductase	0.0604444	-0.0216662	-0.0326181	-0.0463178	0.00816016
protein.synthesis.ribosomal protein.prokaryotic.chloroplast.50S subunit.L10	0.0351854	-0.0214403	-0.0399224	0.0501554	-0.0406524
amino acid metabolism.synthesis.aromatic aa.chorismate.shikimate kinase	-0.0311857	-0.0213508	-0.0908603	0.0139599	0.00575598
secondary metabolism.sulfur-containing.glucosinolates.synthesis.aliphatic.methylthioalkylmalate isomerase small subunit (MAM-IS)	0.0696643	-0.0212503	-0.0109129	-0.0234211	0.0221424
protein.synthesis.ribosomal protein.eukaryotic.40S subunit.S29	-0.0442537	-0.0212361	-0.0509961	-0.00976265	0.0708728
secondary metabolism.isoprenoids.non-mevalonate pathway.DXR	-0.0509333	-0.0212006	-0.0390547	-0.0527754	-0.0404751
nucleotide metabolism.synthesis.pyrimidine.dihydroorotase	0.0423611	-0.0208222	-0.0141293	-0.0771535	0.0243837
amino acid metabolism.synthesis.central amino acid metabolism.GABA.gamma-hydroxybutyrate DH	0.0640865	-0.0207755	-0.037286	-0.0240972	-0.0100734
not assigned.no ontology.armadillo/beta-catenin repeat family protein	-0.0598245	-0.0207738	-0.0115954	0.0500632	-0.0392012
protein.degradation.cysteine protease	-0.0431375	-0.0205288	0.054883	0.0207584	0.0555285
major CHO metabolism.degradation.starch.starch cleavage.alpha amylase	-0.0669341	-0.0199109	0.0251714	0.0216495	-0.0372172
protein.degradation.ubiquitin	-0.0530061	-0.0198058	-0.0100219	0.0316851	0.023033
protein.synthesis.ribosomal protein.prokaryotic.chloroplast.50S subunit.L11	0.00364025	-0.0193245	-0.0775674	-0.0289555	-0.0807936
secondary metabolism.phenylpropanoids.lignin biosynthesis.CCoAOMT	0.0592033	-0.0192766	-0.0346419	-0.0402909	0.0319301
lipid metabolism.Phospholipid synthesis.1-acylglycerol-3-phosphate O-acyltransferase	0.0525234	-0.01919	-0.0643459	-0.0237458	0.023773
minor CHO metabolism.myo-inositol.inositol phosphatase	-0.0058685	-0.0190085	0.0215128	-0.0240139	-0.0260462
N-metabolism.N-degradation.glutamate dehydrogenase	-0.0267644	-0.0189499	0.0698341	0.0415686	-0.0321668
TCA / org transformation.TCA.pyruvate DH.E3	0.0638589	-0.0187672	0.010586	-0.0377937	0.0372162
PS.lightreaction.other electron carrier (ox/red).ferredoxin	-0.061072	-0.0186739	-0.0271559	0.00384573	0.0223951
hormone metabolism.auxin.synthesis-degradation	0.0417832	-0.0185796	0.0640446	0.0184567	0.0324173
OPP.non-reductive PP.transaldolase	0.0449477	-0.0184522	0.0316902	0.0633141	-0.039519
redox.heme	-0.0481744	-0.0181789	-0.0102063	0.0406685	-0.0663268
transport.unspecified cations	0.0392565	-0.0180685	0.000679048	0.00215835	0.00138537
RNA.regulation of transcription.unclassified	-0.0331632	-0.0179184	-0.0227398	-0.0766113	0.0375063
protein.degradation.ubiquitin.ubiquitin	-0.0622314	-0.0176925	0.00633419	0.00127191	-0.00157796
TCA / org transformation.other organic acid transformatons.aconitase	0.0649769	-0.0176369	-0.00723854	-0.0275684	0.0520669
lipid metabolism.FA synthesis and FA elongation.ACP protein	-0.00471297	-0.0175591	-0.0709529	-0.0170143	-0.0150549
glycolysis.unclear/dually targeted.phosphoglycerate mutase	0.0333113	-0.0173691	0.0680241	0.0169307	0.0570338
RNA.regulation of transcription.Methyl binding domain proteins	0.0502861	-0.0173472	0.0272448	0.0714248	-0.00693095
protein.synthesis.ribosomal protein.prokaryotic.chloroplast.30S subunit.S9	-0.036838	-0.0173276	-0.054472	-0.0432442	-0.00103306
redox.misc	-0.0562647	-0.0171562	0.0393931	0.00163403	-0.0113263
amino acid metabolism.synthesis.aspartate family.lysine.diaminopimelate decarboxylase	-0.0301949	-0.0169611	-0.0218799	-0.0387428	0.00389589
tetrapyrrole synthesis.divinyl chlorophyllide-a 8-vinyl-reductase	0.0192025	-0.0168723	-0.042357	-0.00671106	-0.0949255
DNA.synthesis/chromatin structure.histone.H1	-0.0504677	-0.0166359	-0.000184773	0.0285481	0.00755174
PS.calvin cycle	0.0480951	-0.0163993	-0.0355675	0.057688	0.0585839
cell wall.cell wall proteins.LRR	0.0549042	-0.0163706	0.00506863	-0.0295013	-0.0132155
PS.calvin cycle.Rib5P Isomerase	-0.000641032	-0.0163466	-0.0745952	-0.0530691	-0.0321291
amino acid metabolism.degradation.serine-glycine-cysteine group.cysteine	-0.0661152	-0.016299	0.00427205	0.0392139	-0.020302
amino acid metabolism.degradation.branched chain group.leucine	0.0248827	-0.0160893	0.0887812	-0.0328892	0.0108683
protein.degradation.subtilases	-0.0451888	-0.0158161	0.0528255	0.0542555	0.0512525
protein.synthesis.ribosomal protein.eukaryotic.60S subunit.L40	0.0317149	-0.0157243	0.0077043	-0.0575172	-0.0517868
secondary metabolism.N misc.betaine.betaine-aldehyde dehydrogenase	0.0594608	-0.0156358	-0.0404989	0.0113441	0.0298911
protein.synthesis.ribosomal protein.eukaryotic.40S subunit.S28	-0.0247278	-0.0155691	-0.0857226	0.0030035	0.048662
nucleotide metabolism.synthesis.purine.IMP dehydrogenase	0.0391215	-0.0155377	-0.0556854	-0.039823	-0.0332987
transport.porins	-0.019257	-0.0154348	0.00686811	-0.0181569	-0.0826598
protein.targeting.mitochondria	-0.0506493	-0.015397	0.0372808	0.01444	-0.0515355
protein.synthesis.ribosome biogenesis.Pre-rRNA processing and modifications.methylotransferases	-0.00409721	-0.0153454	-0.0672713	-0.0573765	0.00853577
protein.degradation.serine protease	0.0657577	-0.0153426	0.020895	0.0352239	-0.00970895
Co-factor and vitamine metabolism.riboflavin.riboflavin synthase	0.0496419	-0.0149275	-0.0480192	-0.0121628	-0.0286404
stress.abiotic	0.0609442	-0.0148994	0.0400586	-0.0385718	0.0265454
protein.synthesis.ribosomal protein.eukaryotic.60S subunit.L31	-0.00870064	-0.0148246	-0.0273548	-0.00529391	0.0791246
secondary metabolism.flavonoids.dihydroflavonols	0.0559916	-0.0144785	0.0389657	-0.0323928	-0.0192202
PS.calvin cycle.RPE	0.0679178	-0.0142745	-0.00744504	-0.0220565	0.0125968
lipid metabolism.lipid transfer proteins etc	0.0221075	-0.0141671	0.0837683	-0.0319696	-0.00425252
amino acid metabolism.synthesis.histidine.imidazoleglycerol-phosphate dehydratase	0.014037	-0.0140887	0.0185755	-0.0297787	-0.0337643
cell.organisation	0.0198364	-0.0140289	0.0122	0.0822738	-0.0426432
amino acid metabolism.synthesis.aromatic aa.chorismate.3-dehydroquinate synthase	0.0521559	-0.0138992	-0.0595176	0.005034	-0.0119667
hormone metabolism.auxin.induced-regulated-responsive-activated	-0.0442762	-0.0137474	0.066562	0.0187086	0.034293
hormone metabolism.gibberelin.induced-regulated-responsive-activated	-0.0183863	-0.0136539	0.0307595	-0.0088538	0.091425
not assigned.no ontology.glycine rich proteins	-0.0467636	-0.0134085	-0.0232095	0.0472212	-0.0138633
redox.ascorbate and glutathione.ascorbate.L-galactose dehydrogenase	0.0707371	-0.0133968	0.0189597	0.0146399	0.0148292
protein.targeting.unknown	-0.0139227	-0.0132455	-0.0713908	0.0590397	-0.0312418
minor CHO metabolism.others.Xylose isomerase	0.0561589	-0.0132442	-0.0134553	0.0555222	-0.0315655
cell wall.precursor synthesis.UER	-0.0443334	-0.0131198	-0.0279584	-0.0504583	-0.0474167
signalling.receptor kinases.leucine rich repeat VIII.VIII-1	-0.0432598	-0.0127297	0.0573345	-0.00666735	-0.0139315
PS.lightreaction.ATP synthase.subunit B (ATPF)	0.0470969	-0.0124314	-0.0134243	0.0219258	-0.0562209
PS.lightreaction.ATP synthase.subunit B_ (ATPX)	0.0126132	-0.012262	0.00781459	0.0298688	-0.0629822
C1-metabolism.formate-tetrahydrofolate ligase	0.0382283	-0.0117807	0.0717497	-0.0561933	0.00333542
secondary metabolism.flavonoids.isoflavones.isoflavone reductase	0.0646112	-0.0117275	0.0114558	-0.0112422	0.00529885
nucleotide metabolism.degradation	0.0606783	-0.0115378	0.0147035	-0.0319828	0.0326882
secondary metabolism.isoprenoids.non-mevalonate pathway.geranylgeranyl pyrophosphate synthase	0.0496309	-0.0113671	-0.047841	0.00881147	0.0110252
lipid metabolism.lipid degradation.lysophospholipases.carboxylesterase	0.02429	-0.0112243	-0.0118454	0.00590752	0.0695783
cell wall.degradation.pectate lyases and polygalacturonases	0.0581825	-0.0109179	0.0325538	-0.0505698	-0.0319229
redox.ascorbate and glutathione.ascorbate	0.0545969	-0.0106452	-0.00919205	0.074311	0.0152443
protein.aa activation.glutamate-tRNA ligase	-0.00397964	-0.010639	-0.0463809	-0.0889218	-0.030888
protein.aa activation	0.0316188	-0.0104509	-0.048662	0.0284771	-0.0852601
polyamine metabolism.synthesis.spermidine synthase	0.0667805	-0.0102302	-0.0295488	-0.0377166	0.00851835
amino acid metabolism.degradation.aspartate family.asparagine.L-asparaginase	0.0650182	-0.0102292	-0.0274273	-0.0402783	-0.00166641
secondary metabolism.sulfur-containing.glucosinolates.synthesis.aliphatic.sulfotransferase	0.0724054	-0.00966061	-0.00486225	0.00345438	0.0330421
protein.degradation.ubiquitin.proteasom	0.0166567	-0.00915803	-0.0459449	0.0670888	0.0210474
RNA.RNA binding	-0.0583378	-0.00877779	-0.0397663	-0.0199979	0.0517291
RNA.regulation of transcription.SET-domain transcriptional regulator family	0.0431645	-0.00866194	0.00569682	-0.0883679	-0.0239637
protein.targeting.secretory pathway.plasma membrane	-0.0290368	-0.00848995	0.0581148	-0.0669947	-0.0297265
hormone metabolism.brassinosteroid.signal transduction.other	-0.00303367	-0.00846813	-0.0940837	0.0114346	0.0522064
secondary metabolism.isoprenoids.non-mevalonate pathway.HDR	0.0631878	-0.00832641	-0.032747	0.0268666	-0.0238818
protein.synthesis.ribosomal protein.eukaryotic.60S subunit.L22	0.0204599	-0.00823628	-0.043515	0.0787954	0.0428747
protein.synthesis.ribosomal protein.eukaryotic.40S subunit.S27	0.0292969	-0.00801023	-0.081028	-0.0160818	-0.0317538
glycolysis.plastid branch.phosphoglucomutase (PGM)	0.0648417	-0.00786244	0.041428	-0.0355732	-0.00646851
C1-metabolism.formate dehydrogenase	-0.0368616	-0.00777668	0.0497453	0.0854959	0.000386608
glycolysis.cytosolic branch.3-phosphoglycerate kinase (PGK)	0.0532926	-0.00717011	-0.0502951	-0.0300743	-0.00857192
not assigned.no ontology.S RNA-binding domain-containing protein	0.0126188	-0.00696902	-0.0884919	-0.0610631	-0.00892236
amino acid metabolism.degradation.branched chain group.shared	0.037901	-0.00694693	0.029089	-0.0277015	-0.0282042
amino acid metabolism.degradation.glutamate family.arginine	0.0725252	-0.0067346	0.0154732	0.0164863	-0.00489802
protein.synthesis.ribosomal protein.eukaryotic.40S subunit.S8	-0.0622607	-0.0062826	-0.0305027	-0.0100608	0.0314321
misc.peroxidases	0.0442306	-0.006154	0.0427916	0.00176169	0.0256122
protein.aa activation.lysine-tRNA ligase	0.0458674	-0.00613853	-0.0325602	-0.017035	-0.0838122
transport.misc	-0.0206978	-0.00576007	0.0413333	0.0204203	0.114353
minor CHO metabolism.others	0.0683963	-0.00561231	0.00622918	0.0307214	0.00211279
lipid metabolism.FA synthesis and FA elongation.ACP desaturase	0.00861423	-0.00552784	-0.0136161	0.104182	-0.0539768
amino acid metabolism	0.0678572	-0.00546693	-0.01357	0.0338339	-0.0259033
protein.synthesis.ribosomal protein.prokaryotic.chloroplast.30S subunit.S19	0.0545116	-0.0054112	-0.00818234	-0.00309581	-0.0788185
PS.photorespiration.glycolate oxydase	0.0641413	-0.00518391	-0.0117287	-0.0083157	0.00878474
protein.targeting.peroxisomes	-0.0478051	-0.00499208	0.00205777	-0.0199594	0.0956042
nucleotide metabolism.deoxynucleotide metabolism.cytosine deaminase	0.0654832	-0.00493513	-0.0198007	-0.0221801	0.0412923
amino acid metabolism.synthesis.aspartate family.asparagine.asparagine synthetase	0.0723487	-0.00492389	-0.000744948	0.0249031	-0.0139214
lipid metabolism.FA synthesis and FA elongation.Acetyl CoA Transacylase	0.0526455	-0.00460638	-0.016503	-0.000705379	0.0765807
protein.synthesis.ribosomal protein.eukaryotic.40S subunit.S20	-0.0311575	-0.00456267	-0.071744	0.0280317	0.0695849
transport.ammonium	0.0208663	-0.0043766	-0.0471555	-0.0803228	-0.0188301
secondary metabolism.sulfur-containing.glucosinolates.synthesis.aliphatic.methylthioalkylmalate synthase (MAM)	0.0695724	-0.00410386	-0.0138489	0.0141267	0.0458958
signalling.light.COP9 signalosome	-0.0349339	-0.00393998	0.0596862	0.0464289	-0.00306564
TCA / org transformation.other organic acid transformatons.cyt MDH	0.0540443	-0.00355559	0.0261559	-0.0643132	0.0468336
redox.ascorbate and glutathione	0.0265308	-0.00345864	0.020631	-0.00150908	-0.0120481
nucleotide metabolism.synthesis.purine.AIR synthase	0.0043055	-0.0032943	-0.050246	0.0760757	0.032541
not assigned.no ontology.tetratricopeptide repeat (TPR)	-0.00525252	-0.00319339	-0.0850691	0.0360855	0.0659102
cell wall.cell wall proteins.AGPs.AGP	0.0437082	-0.00261772	0.00432317	-0.0790269	-0.0407603
misc.glutathione S transferases	0.0229761	-0.0020373	-0.00648281	0.0867763	-0.061571
protein.synthesis.ribosomal protein.prokaryotic.unknown organellar.50S subunit.L35	0.028237	-0.00175738	-0.0088121	0.0797952	0.00126265
secondary metabolism.sulfur-containing.glucosinolates.degradation.nitrilase	-0.0629053	-0.00152372	0.0449539	0.0217345	-0.00355484
protein.degradation.ubiquitin.E2	-0.00371515	-0.0012616	-0.00729862	-0.00182679	0.0206189
glycolysis.cytosolic branch.UGPase	0.049832	-0.00123247	-0.0124855	0.0825008	0.00233496
hormone metabolism.jasmonate.induced-regulated-responsive-activated	0.0677293	-0.000845469	0.0291995	-0.0133114	0.0136783
mitochondrial electron transport / ATP synthesis.NADH-DH.complex I.carbonic anhydrase	-0.0308879	-0.000473083	-0.0511584	0.0552394	-0.0122293
DNA.unspecified	0.0150657	3.81952e-05	0.00606296	-0.0752807	0.0613386
protein.synthesis.ribosomal protein.eukaryotic.60S subunit.L23A	-0.0549562	7.92405e-05	-0.0166242	-0.0201729	0.0575379
amino acid metabolism.degradation.branched chain group.valine	-0.00923354	0.000103902	0.0776842	0.0301107	0.0801762
signalling.14-3-3 proteins	0.021197	0.000193807	0.0124447	0.0641914	-0.0951111
protein.synthesis.ribosomal protein.prokaryotic.chloroplast.50S subunit.L33	-0.00362019	0.000305118	0.0328922	-0.0485293	0.00915406
secondary metabolism.N misc.alkaloid-like	0.0372293	0.000527913	0.0768085	-0.0287833	0.0434729
hormone metabolism.abscisic acid.synthesis-degradation.synthesis.short chain alcohol dehydrogenmase (ABA2)	0.0635686	0.000959877	-0.0462219	0.00636713	0.0325376
cell.unspecified	-0.00222818	0.00133292	-0.0235588	0.0915233	-0.0577171
protein.aa activation.threonine-tRNA ligase	0.0370721	0.00150609	0.00302555	-0.0562596	-0.0620544
C1-metabolism.Methylenetetrahydrofolate dehydrogenase & Methenyltetrahydrofolate cyclohydrolase	-0.0281979	0.00170031	-0.0282967	0.0358483	0.0594099
DNA.synthesis/chromatin structure.histone.core.H3	-0.00876778	0.00174263	0.0607798	0.0754909	0.0218878
OPP.oxidative PP.G6PD	0.0075769	0.00199728	0.0614101	0.00133012	-0.0410938
amino acid metabolism.synthesis.central amino acid metabolism.alanine.alanine-glyoxylate aminotransferase	0.00684865	0.00210246	-0.0116838	-0.0126285	-0.078549
S-assimilation.ATPS	0.0726067	0.00221465	-0.0213326	-0.00080035	0.0181336
Biodegradation of Xenobiotics	-0.0228612	0.00223017	0.0397442	-0.0108353	0.00331691
TCA / org transformation.other organic acid transformatons.IDH	0.016117	0.0024505	0.0225886	0.109571	-0.0141576
protein.synthesis.ribosomal protein.prokaryotic.chloroplast.50S subunit.L4	0.010792	0.00252425	-0.0103892	0.0725573	-0.0160665
protein.degradation.metalloprotease	-0.0643328	0.00255554	-0.0304749	-0.0173129	0.0441746
N-metabolism.ammonia metabolism.glutamine synthetase	-0.0138646	0.00273993	0.0948136	-0.0259729	0.0394465
amino acid metabolism.synthesis.aromatic aa.chorismate.5-enolpyruvylshikimate-3-phosphate synthase	-0.0471909	0.00285063	-0.0625926	-4.90283e-05	0.0166061
amino acid metabolism.synthesis.branched chain group.common.branched-chain amino acid aminotransferase	0.0632021	0.00297317	-0.00221855	-0.0355187	0.0276472
PS.calvin cycle.transketolase	0.0559182	0.00310634	0.0449034	-0.0513253	0.01336
amino acid metabolism.synthesis.branched chain group.common.ketol-acid reductoisomerase	0.0287288	0.00378835	-0.0290587	-0.0661346	-0.0827878
stress.biotic.PR-proteins.proteinase inhibitors.trypsin inhibitor	0.0408216	0.00412554	0.0699456	-0.0122126	0.0358113
misc.myrosinases-lectin-jacalin	0.0379043	0.00423581	0.0863008	-0.0255164	0.00402612
protein.synthesis.ribosomal protein.eukaryotic.40S subunit.S7	0.0191527	0.00456718	-0.0365437	0.0983664	0.0341784
N-metabolism.ammonia metabolism.glutamate synthase.NADH dependent	0.0308518	0.00462757	-0.0134657	-0.0490594	0.0270508
protein.synthesis.ribosomal protein.prokaryotic.chloroplast.30S subunit.S13	0.000793491	0.00492112	-0.0570069	0.0544314	-0.0934407
amino acid metabolism.synthesis.branched chain group.leucine specific.2-isopropylmalate synthase	0.00818999	0.00517493	-0.065238	-0.0564076	0.0497796
tetrapyrrole synthesis.magnesium chelatase	0.0163054	0.00542473	-0.072275	0.0290517	-0.0151641
lipid metabolism.FA synthesis and FA elongation.beta hydroxyacyl ACP dehydratase	0.0474313	0.0054729	0.0215978	-0.0838366	-0.0118566
stress.biotic.PR-proteins	0.0480831	0.00606981	0.0477683	-0.0281012	-0.0391489
PS.lightreaction.photosystem II.LHC-II	0.043259	0.0061532	0.0254421	0.0594735	-0.0192967
protein.synthesis.ribosomal protein.prokaryotic.chloroplast.30S subunit.S14	0.0165911	0.00632241	-0.0332747	0.016716	0.0318195
amino acid metabolism.degradation.aromatic aa.tyrosine	0.060473	0.00638727	0.0275728	0.0100332	0.0694583
protein.synthesis.ribosomal protein.eukaryotic.60S subunit.L19	-0.0436778	0.00704192	0.0225637	-0.0204705	0.00644457
secondary metabolism.sulfur-containing.glucosinolates.degradation.myrosinase	-0.0557049	0.00712399	0.0131843	0.0380871	-0.0637588
signalling.misc	-0.0414789	0.00772022	0.0496855	0.00140032	0.0179946
secondary metabolism.isoprenoids.non-mevalonate pathway.HDS	0.0452606	0.00816726	-0.0525209	-0.0654066	-0.0279125
amino acid metabolism.synthesis.aspartate family.misc.homoserine.homoserine kinase	0.0327945	0.00816787	0.0681924	0.0150527	0.062109
glycolysis.cytosolic branch.phosphoglucomutase (PGM)	-0.0599438	0.00820402	0.0478068	0.00379566	-0.0497388
OPP.oxidative PP.6-phosphogluconate dehydrogenase	0.0570731	0.00830905	0.0194345	0.0679654	0.0192474
misc.GDSL-motif lipase	-0.0196737	0.00841441	0.0535443	-0.0136909	0.0139985
protein.targeting	0.0617986	0.00873432	0.00426914	0.0515888	-0.0318959
protein.synthesis.ribosome biogenesis.Pre-rRNA processing and modifications.DExD-box helicases	-0.0086953	0.00893469	0.0310684	0.0757184	0.0541122
signalling.in sugar and nutrient physiology	-0.00920771	0.00924804	0.0362788	-0.0713605	0.0149526
major CHO metabolism.degradation.sucrose.invertases.vacuolar	0.0659458	0.00936591	0.0106213	-0.0319997	0.04046
transport.p- and v-ATPases.H+-exporting ATPase	0.0473554	0.00949765	0.00600176	0.0552812	-0.0445503
hormone metabolism.jasmonate.synthesis-degradation.lipoxygenase	0.054812	0.00951023	0.0627064	-0.00603896	0.00728012
protein.synthesis.ribosomal protein.eukaryotic.60S subunit.L30	-0.011697	0.0100584	-0.0860821	-0.0250442	-0.0487265
transport.unspecified anions.arsenite-transporting ATPase	0.0125731	0.0100775	-0.0913458	-0.0125136	0.0426287
C1-metabolism.glycine hydroxymethyltransferase	0.0153126	0.0101971	-0.0273625	0.10318	-0.0193283
S-assimilation.APR	0.0596564	0.0101987	-0.0425013	-0.0127482	0.0494025
protein.synthesis.ribosomal protein.eukaryotic.60S subunit.L9	0.0123111	0.0102272	-0.0857664	0.0136353	-0.0734808
glycolysis.cytosolic branch.non-phosphorylating glyceraldehyde 3-phosphate dehydrogenase (NPGAP-DH)	-0.0416293	0.0104009	0.0531482	-0.0420433	-0.000667334
glycolysis.cytosolic branch.glyceraldehyde 3-phosphate dehydrogenase (GAP-DH)	0.00643411	0.0105719	0.0535617	-0.0520649	0.0723518
tetrapyrrole synthesis.heme oxygenase	0.0428463	0.0106243	-0.0172559	0.064605	-0.0384672
protein.synthesis.ribosomal protein.eukaryotic.60S subunit.L14	0.0304222	0.0106243	-0.0519325	0.0606817	-0.0571722
protein.synthesis.ribosomal protein.eukaryotic.40S subunit.S25	-0.062108	0.0111042	-0.0330803	-0.0107104	-0.000888282
PS.photorespiration.hydroxypyruvate reductase	0.070382	0.011195	0.0133644	0.0137371	0.0110354
protein.synthesis.ribosomal protein.eukaryotic.40S subunit.S12	-0.0433811	0.0112369	-0.0634569	-0.00975083	-0.0224625
protein.postranslational modification	-0.0642371	0.011406	-0.025726	-0.00179942	0.0579178
C1-metabolism.methylenetetrahydrofolate reductase	0.0415763	0.0115832	0.0274068	-0.0472648	-0.0207522
RNA.processing.ribonucleases	0.0197708	0.0119294	0.0129008	-0.0781024	-0.0465761
mitochondrial electron transport / ATP synthesis.NADH-DH.localisation not clear	-0.0542618	0.0119566	0.0372367	0.0169534	-0.0285683
stress.abiotic.heat	-0.0653056	0.012017	-0.00643987	0.00584884	-0.0155448
stress.abiotic.drought/salt	-0.0548884	0.0121806	-0.000490826	-0.0358934	0.0392527
major CHO metabolism.degradation.starch.starch phosphorylase	0.010838	0.0123622	0.051514	0.046326	-0.0864246
hormone metabolism.jasmonate.synthesis-degradation.allene oxidase cyclase	0.0517128	0.0127782	-0.00894753	0.0488443	0.0159742
DNA.synthesis/chromatin structure.histone.core.H2A	-0.0182133	0.0128238	0.0675636	-0.0473706	-0.0070608
protein.aa activation.alanine-tRNA ligase	-0.00855847	0.0128863	0.0488976	-0.0311957	-0.0216035
TCA / org transformation.TCA.2-oxoglutarate dehydrogenase	-0.0600382	0.0134243	0.0531874	0.0182701	-0.0200995
amino acid metabolism.synthesis.central amino acid metabolism.GABA.GABA transaminase	-0.0234461	0.0135956	0.0875139	-0.00832312	-0.0526499
secondary metabolism.sulfur-containing.glucosinolates.synthesis.aliphatic.UDP-glycosyltransferase	0.066541	0.0137324	-0.00260247	0.0153323	0.0279484
misc.gluco-, galacto- and mannosidases	0.040424	0.0140366	0.0809467	-0.0177476	-0.000933167
mitochondrial electron transport / ATP synthesis.unspecified	0.0111098	0.0141333	-0.0475382	0.0396221	0.0874418
amino acid metabolism.synthesis.serine-glycine-cysteine group.cysteine	0.0326504	0.0145991	-0.0286159	0.0666262	0.0603979
Co-factor and vitamine metabolism	0.00278808	0.0147359	-0.0912697	-0.0206081	0.00942779
protein.synthesis.ribosome biogenesis.Pre-rRNA processing and modifications.misc	-0.0190962	0.0152909	-0.0710971	0.00758293	0.0641883
major CHO metabolism.synthesis.sucrose.SPP	-0.00157092	0.0154546	0.0631295	-0.0363819	0.0152611
protein.synthesis.ribosomal protein.eukaryotic.60S subunit.L12	-0.0283079	0.0155889	-0.0841922	0.0385425	0.000277258
misc.nitrilases, *nitrile lyases, berberine bridge enzymes, reticuline oxidases, troponine reductases	0.0453975	0.0157509	-0.0197569	-0.034818	-0.0586331
protein.synthesis.ribosomal protein.unknown.unknown	0.0284898	0.0166034	-0.0364862	-0.0387781	-0.0608075
tetrapyrrole synthesis.regulation	0.0206565	0.016837	-0.0547483	0.0886158	-0.0115519
misc.plastocyanin-like	-0.05795	0.016899	-0.0166411	-0.0143595	-0.0403945
redox.thioredoxin.PDIL	-0.0371207	0.0170535	0.0176293	-0.00252584	0.0503283
amino acid metabolism.synthesis.aspartate family.methionine.cystathionine beta-lyase	0.0722188	0.0171648	0.00508557	0.0204451	0.0106286
Co-factor and vitamine metabolism.molybdenum cofactor.gephyrin	-0.0457608	0.0171889	-0.0405694	-0.0272315	-0.0206119
misc.alcohol dehydrogenases.cinnamyl alcohol dehydrogenase	0.0579381	0.0172294	-0.0247953	0.0280889	0.00730895
RNA.regulation of transcription.C2H2 zinc finger family	-0.0600511	0.0174404	-0.00145547	-0.022683	0.0507291
secondary metabolism.isoprenoids.mevalonate pathway.acetyl-CoA C-acyltransferase	0.0678749	0.0174952	-0.011965	-0.0296482	0.0312686
Co-factor and vitamine metabolism.iron-sulphur clusters	0.0409719	0.0181616	-0.0467785	0.000423157	0.0628451
TCA / org transformation.TCA.CS	0.0616676	0.0182136	-0.00183286	0.0577302	-0.0019783
secondary metabolism.isoprenoids.mevalonate pathway.HMG-CoA synthase	0.058521	0.0184751	-0.0364738	-0.00703244	0.00881646
amino acid metabolism.synthesis.aromatic aa.tryptophan.indole-3-glycerol phosphate synthase	0.0333754	0.0184927	-0.0754686	0.0497503	-0.00101057
stress.biotic	-0.0430754	0.0188152	0.0274227	0.0148855	0.00891692
PS.photorespiration.glycerate kinase	0.0649307	0.0189707	0.019312	0.0469514	0.00393246
Co-factor and vitamine metabolism.pantothenate.pantothenate kinase (PANK)	0.0646628	0.0191413	0.0219997	-0.000710113	-0.0351812
development.unspecified	-0.0487029	0.0192582	0.00403893	-0.0532217	0.0467038
RNA.regulation of transcription.plant TF (pbf2)	-0.0152026	0.0194336	-0.0389088	-0.0226114	-0.00263244
protein.targeting.chloroplast	-0.0101355	0.0201049	-0.0672972	-0.059602	-0.0351352
PS.photorespiration.glycine cleavage.P subunit	0.0598642	0.0201716	0.0324421	-0.0548952	0.00782448
protein.degradation.ubiquitin.E3.SCF.FBOX	-0.0607522	0.0204532	-0.0313605	-0.0042026	-0.0261721
transport.Major Intrinsic Proteins.PIP	0.0283965	0.0206878	0.0452202	0.0737136	0.0221375
protein.synthesis.ribosomal protein.prokaryotic.chloroplast.30S subunit.S10	-0.0178813	0.0211463	-0.0528424	-0.0326443	0.0199797
major CHO metabolism.synthesis.sucrose.FBPase	0.00430789	0.0214818	0.0355501	-0.0476101	0.053074
misc.calcineurin-like phosphoesterase family protein	-0.0101709	0.0218181	0.0627828	-0.0530779	-0.0555055
nucleotide metabolism.synthesis.purine.AIR carboxylase	-0.0482972	0.0218778	-0.0278641	0.0424722	0.0324116
signalling.G-proteins	0.0628254	0.0220096	-0.0337179	0.0261061	0.00539604
DNA.synthesis/chromatin structure.histone.core.H4	-0.00524368	0.0223197	0.0723897	0.044604	-0.0338875
PS.lightreaction.photosystem I.LHC-I	-0.0270124	0.0231441	-0.0425767	0.00642669	-0.00282601
protein.degradation.aspartate protease	-0.0539489	0.0232952	0.0271215	-0.0257065	-0.063492
protein.targeting.secretory pathway.vacuole	-0.0531653	0.0234256	0.0601401	0.0266122	-0.0113543
misc.invertase/pectin methylesterase inhibitor family protein	0.0186139	0.0236379	0.0058699	-0.046308	-0.000929311
transport.potassium	0.0474307	0.024059	0.0133052	0.0799394	-0.0173242
secondary metabolism.phenylpropanoids.lignin biosynthesis.COMT	0.0664873	0.0247593	-0.00223027	0.00127688	0.0524187
gluconeogenesis / glyoxylate cycle.Malate DH	0.0666459	0.0249334	0.0154057	0.0256547	0.000546241
protein.synthesis.ribosomal protein.eukaryotic.40S subunit.S17	0.0152371	0.0251923	-0.0254479	0.0931219	-0.0067973
development.storage proteins	0.0526986	0.0252745	0.0426	0.0174922	-0.0178032
S-assimilation.sulfite oxidase	0.0474477	0.0253172	0.0383743	-0.0256184	0.0497376
secondary metabolism.isoprenoids.carotenoids.carotenoid cleavage dioxygenase	-0.0123469	0.0253623	0.0235505	-0.00293153	-0.0294532
lipid metabolism.'exotics'(steroids, squalene etc)	0.0245786	0.0257314	-0.00749592	0.0551992	0.0848805
protein.synthesis.ribosomal protein.eukaryotic.60S subunit.L36	-0.0499048	0.0257616	-0.0336359	0.0239885	0.0735892
nucleotide metabolism.degradation.pyrimidine.dihydrouracil dehydrogenase	0.0309375	0.0259126	0.0870696	0.0146949	0.0183955
protein.synthesis.ribosomal protein.eukaryotic.60S subunit.L35A	-0.00766059	0.0260456	-0.0564693	-0.0175302	-0.031879
PS.calvin cycle.FBPase	0.0132555	0.0263327	0.0441922	-0.066543	-0.0632454
protein.assembly and cofactor ligation	-0.0319604	0.0269136	0.00267572	-0.0870349	0.0322088
secondary metabolism.sulfur-containing.glucosinolates.degradation.nitrilespecifier protein.epithiospecifier protein	0.0598055	0.0273185	0.0289254	-0.0328171	0.043724
amino acid metabolism.degradation.glutamate family.proline	0.0603541	0.0274315	0.0219285	0.0231574	0.0159361
protein.synthesis.ribosomal protein.eukaryotic.60S subunit.P2	-0.0472578	0.0276191	-0.0653289	0.0149192	0.0359083
protein.synthesis.ribosomal protein.eukaryotic.60S subunit.L28	-0.057982	0.0277894	-0.0222625	-0.0325176	0.0451532
amino acid metabolism.synthesis.aspartate family.methionine.methionine synthase	0.0661431	0.0282109	0.00844592	-0.00867909	0.0269087
not assigned.no ontology.pentatricopeptide (PPR) repeat-containing protein	0.0252797	0.0282587	-0.0499827	-0.0126732	0.037635
amino acid metabolism.synthesis.branched chain group.common.acetolactate synthase	0.00986429	0.0284635	-0.0905486	-0.0198137	0.003512
major CHO metabolism.degradation.starch.ISA3	-0.0567168	0.0284864	0.0331031	0.050092	-0.000381983
misc.acid and other phosphatases	0.0221542	0.0290406	-0.00599173	-0.0747126	-0.0581626
stress.abiotic.unspecified	-0.0632999	0.0291612	0.0178752	0.041233	0.0197212
tetrapyrrole synthesis.glu-tRNA reductase	0.0450142	0.0292777	-0.00870453	-0.0238354	-0.0474709
nucleotide metabolism.salvage.nucleoside kinases.adenosine kinase	-0.061243	0.0293186	-0.0259952	-0.0221854	-0.00250011
lipid metabolism.FA synthesis and FA elongation.ACP oxoacyl reductase	-0.0185339	0.0293478	-0.0150611	-0.000255355	-0.0372242
glycolysis.plastid branch.glyceraldehyde 3-phosphate dehydrogenase (GAP-DH)	-0.0407329	0.0293482	-0.0442524	-0.0157761	-0.0700255
RNA.regulation of transcription.Zn-finger(CCHC)	-0.000970643	0.0296342	-0.0357865	-0.00805891	-0.104851
cell wall.pectin*esterases.acetyl esterase	0.0539296	0.0296722	0.0139759	0.0129213	0.0709585
cell.division	-0.0204712	0.0297373	-0.0579829	-0.0221717	0.0194216
lipid metabolism.lipid degradation.lysophospholipases.phospholipase D	0.025239	0.0297472	0.0754478	0.0086071	0.0122815
fermentation.aldehyde dehydrogenase	-0.0147508	0.0298532	0.0603776	0.0131022	0.0360511
protein.synthesis.ribosomal protein.prokaryotic.chloroplast.30S subunit.S3	0.0331886	0.0302361	0.00322683	-0.042924	-0.0557762
amino acid metabolism.synthesis.aspartate family.methionine	0.0277166	0.0304742	0.00317297	-0.0766093	-0.068347
C1-metabolism	-0.00557611	0.0304981	0.00714052	0.0127365	0.103679
nucleotide metabolism.synthesis.pyrimidine.carbamoyl phosphate synthetase	0.026837	0.0305206	-0.0282698	-0.0859717	-0.0248104
gluconeogenesis / glyoxylate cycle.pyruvate dikinase	-0.000316571	0.0308759	0.0908388	0.0172973	0.0144481
protein.synthesis.ribosomal protein.eukaryotic.60S subunit.L38	0.0110922	0.0308956	0.0066705	-0.0754445	-0.0755165
protein.synthesis.ribosomal protein.eukaryotic.60S subunit.P3	-0.0476002	0.031053	-0.0416598	-0.0347443	0.020365
development.late embryogenesis abundant	0.0108327	0.0310971	0.040359	0.062793	0.0475859
signalling.MAP kinases	-0.0521163	0.0311074	0.020734	-0.0273864	-0.026326
hormone metabolism.abscisic acid.induced-regulated-responsive-activated	-0.0503525	0.0313176	0.0321788	0.0169309	0.0608839
N-metabolism.ammonia metabolism.glutamate synthase.ferredoxin dependent	0.0391591	0.0314563	0.0527135	-0.0371712	-0.0353269
protein.synthesis.ribosome biogenesis.Pre-rRNA processing and modifications.snoRNPs	-0.0380077	0.0314965	-0.0721711	-0.00286998	0.000274467
protein.synthesis.ribosomal protein.eukaryotic.40S subunit.S23	-0.0346476	0.0320481	-0.0101973	-0.0855962	-0.00592376
secondary metabolism.phenylpropanoids.lignin biosynthesis.CAD	0.0427908	0.0320545	8.64124e-05	-0.0731157	0.00142089
hormone metabolism.ethylene.induced-regulated-responsive-activated	0.0578111	0.0321288	-0.028844	-0.0122054	0.0474389
RNA.processing	-0.00733541	0.0323411	-0.0873622	-0.0466664	0.0164325
protein.synthesis.ribosomal protein.eukaryotic.60S subunit.L37A	-0.06309	0.0328379	0.0121552	-0.0288619	0.0108528
cell wall.precursor synthesis.UXS	0.000557614	0.0329671	0.0434738	0.088208	-0.0261012
transport.unspecified anions	-0.0457617	0.0330208	0.0385968	-0.0265329	0.0170267
amino acid metabolism.synthesis.aromatic aa.chorismate.chorismate synthase	-0.00116472	0.0333298	-0.0358333	-0.0649084	0.0830026
hormone metabolism.ethylene.synthesis-degradation	0.0123405	0.0334745	-0.0268862	0.0837478	-0.0145007
TCA / org transformation.TCA.aconitase	0.0345011	0.0340758	0.0812075	-0.0201737	0.0146804
Co-factor and vitamine metabolism.lipoic acid	-0.0501094	0.0340776	-0.0418583	-0.0476294	0.00694226
protein.synthesis.ribosomal protein.eukaryotic.40S subunit.S6	-0.0426025	0.0345007	-0.0274006	0.0105386	0.0917247
misc.dynamin	0.00861082	0.0346063	0.048585	-0.0293447	-0.0168573
protein.synthesis.elongation	-0.0141182	0.0346798	-0.0709961	0.0395814	-0.0155473
amino acid metabolism.synthesis.aspartate family.lysine.LL-diaminopimelic acid aminotransferase	0.0319578	0.0347041	-0.0296329	-0.0582368	-0.00295641
lipid metabolism.FA synthesis and FA elongation.acyl coa ligase	0.0114694	0.0348773	0.0279725	-0.0483037	0.0929417
amino acid metabolism.synthesis.glutamate family.proline.delta 1-pyrroline-5-carboxylate synthetase	0.051212	0.0351629	-0.0429153	0.00885368	0.0274851
RNA.regulation of transcription.MYB-related transcription factor family	-0.0273639	0.0359356	-0.0148911	0.0678966	-0.0696089
protein.synthesis.ribosomal protein.eukaryotic.60S subunit.L23	-0.0385473	0.0362758	-0.069524	-0.0146535	-0.0407367
secondary metabolism.sulfur-containing.glucosinolates.degradation.myrosinase.TGG	0.0633926	0.0363979	-0.00361562	-0.0332786	0.0193705
amino acid metabolism.synthesis.central amino acid metabolism.alanine.alanine aminotransferase	0.0564984	0.0367007	0.0146334	-0.0129136	0.0576388
glycolysis.cytosolic branch.phospho-enol-pyruvate carboxylase (PEPC)	0.0562208	0.0374085	0.0175209	0.0318821	-0.0405078
protein.synthesis.ribosomal protein.prokaryotic.chloroplast.50S subunit.L16	0.0117181	0.0374289	-0.0509904	0.05841	-0.000207924
hormone metabolism.jasmonate.synthesis-degradation.12-Oxo-PDA-reductase	0.0580399	0.0375259	0.022337	0.00297772	0.0458242
stress.abiotic.cold	-0.0609392	0.0377141	-0.0200422	0.0328598	0.00899772
TCA / org transformation.other organic acid transformatons.atp-citrate lyase	-0.025554	0.0378686	-0.0438158	0.000257558	-0.0904386
protein.synthesis.ribosomal protein.eukaryotic.60S subunit.L36A	-0.058005	0.0379546	-0.0235665	-0.0250595	0.00810656
protein.aa activation.glycine-tRNA ligase	0.0213822	0.0379764	0.0142283	0.0615084	-0.0659693
TCA / org transformation.other organic acid transformatons.misc	-0.0516091	0.0380183	0.0472493	0.0186151	0.00530303
DNA.synthesis/chromatin structure	0.0332783	0.0381726	-0.0473183	0.01079	0.0314429
misc.short chain dehydrogenase/reductase (SDR)	-0.0219702	0.0384516	0.00643385	0.0344345	0.00773927
protein.synthesis.ribosomal protein.eukaryotic.40S subunit.S19	-0.0337308	0.0384924	-0.0493204	-0.0466292	-0.000705787
tetrapyrrole synthesis.unspecified	-0.0193055	0.0388157	0.00303722	-0.0118755	0.122619
protein.synthesis.ribosomal protein.eukaryotic.60S subunit.L10A	0.0251397	0.0390759	-0.004316	0.0391215	-0.00552616
cell wall.precursor synthesis.AXS	0.0141443	0.0404172	0.00926946	0.0834753	-0.04926
protein.targeting.secretory pathway.unspecified	-0.0167722	0.0415437	-0.0170539	0.00732372	-0.00249627
Co-factor and vitamine metabolism.riboflavin.GTP cyclohydrolase II	0.00163117	0.0421197	-0.0403053	-0.057145	0.0168081
protein.synthesis.ribosomal protein.eukaryotic.40S subunit.S14	-0.0436786	0.0422182	-0.0204931	0.0402884	0.0505822
protein.degradation.ubiquitin.E3.SCF.cullin	0.0209799	0.0433214	-0.0307094	-0.0304153	0.0852487
minor CHO metabolism.myo-inositol.InsP Synthases	-0.0609187	0.0436167	-0.00211046	0.0173983	-0.0237699
protein.degradation.ubiquitin.E1	0.0304578	0.0440239	0.0249507	-0.0503756	-0.0207759
protein.synthesis.ribosomal protein.eukaryotic.40S subunit.S21	-0.00156019	0.0445815	-0.0377587	-0.0168153	0.0258554
protein.synthesis.ribosomal protein.eukaryotic.60S subunit.L18	0.0366839	0.0452579	-0.0207402	0.0416466	0.0387685
glycolysis.cytosolic branch.aldolase	0.0119545	0.0454876	0.0190863	-0.0529177	0.0371699
redox.ascorbate and glutathione.ascorbate.GME	0.00794097	0.0457751	-0.055893	0.0679173	0.0324573
transport.ABC transporters and multidrug resistance systems	-0.0207438	0.0462509	-0.0488923	-0.0210155	0.0829667
major CHO metabolism.degradation.starch.laforin like phosphoglucan phosphatase (SEX4)	-0.0250444	0.0464042	0.0312181	0.0605583	0.0113271
major CHO metabolism.synthesis.starch.AGPase	0.0302775	0.0476492	0.0316116	0.0202818	0.00296797
protein.synthesis.ribosomal protein.eukaryotic.60S subunit.L37	-0.0539968	0.0480591	-0.012979	0.00671809	0.0316258
TCA / org transformation.TCA.succinate dehydrogenase	-0.0188673	0.0486146	0.025427	0.0276478	0.0590626
protein.synthesis.ribosomal protein.eukaryotic.60S subunit.L11	-0.014267	0.0490338	-0.0621618	0.0120797	-0.0735035
secondary metabolism.isoprenoids.carotenoids.phytoene dehydrogenase	0.05395	0.0496081	-0.00730183	0.0108521	-0.0407582
protein.aa activation.aspartate-tRNA ligase	0.0152305	0.0509902	0.0352484	0.0370818	-0.0566872
misc.beta 1,3 glucan hydrolases.glucan endo-1,3-beta-glucosidase	-0.0011065	0.0510422	0.018608	-0.0158423	0.073047
amino acid metabolism.synthesis.aspartate family.threonine.threonine synthase	0.0454938	0.0513229	0.00664628	0.00623577	0.0628348
TCA / org transformation.TCA.IDH	0.0112272	0.0514272	0.0549424	0.0251087	-0.031009
amino acid metabolism.degradation.aspartate family.methionine	0.0507167	0.0517526	0.0175443	0.0229832	-0.0108762
cell wall.cell wall proteins.RGP	0.0323604	0.0528726	0.0114146	0.0741256	0.0104917
protein.synthesis.ribosomal protein.eukaryotic.60S subunit.P0	-0.0216496	0.0531011	-0.0116339	0.051785	0.0312411
RNA.processing.RNA helicase	-0.00923996	0.0537446	-0.0651719	-0.022196	0.0255369
nucleotide metabolism.synthesis.purine.GAR Synthetase	0.00178036	0.0540599	-0.0309182	-0.0237858	-0.0756117
nucleotide metabolism.synthesis.purine.amidophosphoribosyltransferase	-0.00947844	0.0545665	-0.0325015	0.0185446	0.0230701
TCA / org transformation.other organic acid transformatons.malic	-0.0299061	0.0546349	0.0509682	0.000214015	0.00348671
signalling.receptor kinases.misc	-0.0404604	0.0551148	-0.000899424	0.00605157	-0.0104788
cell wall.precursor synthesis.UDP-Glc dehydrogenase (UGD)	-0.00597957	0.0555296	-0.0206294	-0.00968816	-0.0664107
protein.synthesis.ribosomal protein.eukaryotic.40S subunit.S26	-0.0383267	0.0560277	0.0369915	0.020238	0.000962058
secondary metabolism.isoprenoids.tocopherol biosynthesis.MPBQ/MSBQ methyltransferase	0.038498	0.0564308	-0.000415172	-0.0496376	-0.0274836
protein.synthesis.ribosomal protein.eukaryotic.60S subunit.L32	-0.0461118	0.0568348	-0.0279825	-0.0321549	-0.0155834
protein.synthesis.ribosomal protein.prokaryotic.chloroplast.50S subunit.L17	0.0053917	0.05686	-0.0365533	0.0402145	-0.0539843
secondary metabolism.isoprenoids.non-mevalonate pathway.DXS	-0.024535	0.0568874	-0.0535235	-0.0178768	-0.018854
hormone metabolism.abscisic acid.synthesis-degradation.synthesis.zeaxanthin epoxidase	0.0404415	0.0572671	0.0211748	-0.0219598	-0.0299534
amino acid metabolism.synthesis.serine-glycine-cysteine group.serine.phosphoglycerate dehydrogenase	-0.0456088	0.0579171	0.045799	0.0131892	0.00123644
misc.acyl transferases	-0.0105988	0.0581746	-0.0118502	0.00791855	-0.000440956
amino acid metabolism.synthesis.central amino acid metabolism.GABA.Glutamate decarboxylase	0.0523292	0.0584244	0.0236689	0.00586773	-0.00862459
protein.synthesis.ribosomal protein.eukaryotic.60S subunit.L8	-0.0474343	0.0588101	-0.0109859	-0.00350439	0.0422867
protein.synthesis.ribosomal protein.eukaryotic.60S subunit.L7	-0.0174323	0.0592903	-0.0676639	-0.0255863	-0.00798518
PS.photorespiration.serine hydroxymethyltransferase	-0.0409314	0.0597203	-0.0297737	-0.0083362	0.0331252
amino acid metabolism.synthesis.central amino acid metabolism.aspartate.aspartate aminotransferase	0.00263408	0.0598119	0.044661	0.052274	0.0396027
protein.synthesis.ribosomal protein.eukaryotic.40S subunit.S30	-0.0390195	0.0598852	-0.00511361	-0.0321682	0.0146219
glycolysis.cytosolic branch.pyruvate kinase (PK)	-0.00374933	0.059996	0.0377295	0.0283605	-0.0223854
lipid metabolism.lipid degradation.beta-oxidation.multifunctional	0.0110563	0.0601583	0.00301994	-0.0512806	-0.0199993
protein.synthesis.ribosomal protein.eukaryotic.40S subunit.S24	0.00613689	0.0610342	-0.0610471	0.0117169	-0.0144229
mitochondrial electron transport / ATP synthesis.cytochrome c reductase	-0.011368	0.0611311	0.0192445	-0.0416753	-0.0600269
protein.synthesis.ribosomal protein.eukaryotic.60S subunit.L13	-0.0473048	0.0611964	-0.00755287	-0.0143696	0.0276545
protein.synthesis.ribosomal RNA	-0.00533375	0.0613568	-0.0370753	-0.0241539	0.0459734
protein.synthesis.ribosomal protein.eukaryotic.60S subunit.L24	0.021039	0.0613907	-0.0212311	-0.0527845	-0.0411234
amino acid metabolism.synthesis.aromatic aa.chorismate.3-deoxy-D-arabino-heptulosonate 7-phosphate synthase	0.00237393	0.0613961	0.0280466	-0.0645042	-0.0288897
protein.synthesis.ribosomal protein.prokaryotic.chloroplast.30S subunit.S7	0.00770914	0.0617236	-0.0114477	0.052825	-0.000824721
C1-metabolism.5-formyltetrahydrofolate cyclo-ligase	0.026118	0.0618129	-0.0162237	0.0583553	0.029843
glycolysis.plastid branch.pyruvate kinase (PK)	0.0205229	0.0620175	-0.0166325	-0.019231	0.0306744
protein.synthesis.ribosomal protein.prokaryotic.chloroplast.50S subunit.L2	-0.0357495	0.0623798	0.014444	-0.0382937	0.013382
secondary metabolism.flavonoids.dihydroflavonols.flavanone 3-hydroxylase	-0.0398994	0.0648384	-0.0339947	-0.000401508	-0.00297434
hormone metabolism.jasmonate.synthesis-degradation.allene oxidase synthase	0.0281533	0.065146	0.0433387	0.00591194	-0.00911145
major CHO metabolism.degradation.starch.D enzyme	-0.00450978	0.0653396	0.050996	-0.0152087	-0.0484943
redox.ascorbate and glutathione.glutathione	0.0289146	0.0656575	-0.032779	0.019737	0.0290841
protein.degradation.ubiquitin.ubiquitin protease	-0.0290464	0.0661171	-0.00843417	-0.00310034	0.0562512
protein.synthesis.ribosomal protein.eukaryotic.40S subunit.S11	-0.029633	0.0664748	0.0454866	-0.0171968	-0.0075692
amino acid metabolism.synthesis.aspartate family.methionine.homocysteine S-methyltransferase	0.0332158	0.06704	-0.0262964	-0.0094757	0.018594
secondary metabolism.flavonoids.flavonols.flavonol synthase (FLS)	-0.0331621	0.0670996	-0.0468313	-0.00750153	0.00412604
protein.synthesis.ribosomal protein.eukaryotic.60S subunit.L34	-0.0346566	0.0672906	0.00761623	-0.000266443	0.0066564
protein.synthesis.ribosomal protein.eukaryotic.40S subunit.S18	0.0186046	0.0677009	-0.0255238	0.0412975	-0.0190302
protein.synthesis.ribosomal protein.eukaryotic.60S subunit.L13A	0.018033	0.067974	0.00347715	-0.014639	-0.021406
protein.synthesis.ribosomal protein.eukaryotic.60S subunit.L27A	-0.0188047	0.068187	-0.0411624	-0.0409926	0.00221731
protein.synthesis.ribosomal protein.eukaryotic.60S subunit.L21	-0.0390759	0.0688635	0.0159574	-0.00322799	-0.0130664
major CHO metabolism.synthesis.starch.starch synthase	-0.0227161	0.0690112	0.0409809	-0.0100815	-0.0257986
protein.synthesis.ribosomal protein.eukaryotic.60S subunit.L27	-0.00967118	0.0692113	-0.0224092	0.0490146	0.0026496
protein.synthesis.ribosomal protein.eukaryotic.40S subunit.SA	-0.0217254	0.0703325	0.00691142	-0.0402156	-0.00490123
Co-factor and vitamine metabolism.thiamine	0.0176729	0.0708021	-0.0455454	0.0133225	0.0353115
protein.synthesis.ribosomal protein.eukaryotic.60S subunit.L5	-0.0167293	0.0713487	-0.0174619	0.0346228	0.0199916
protein.synthesis.ribosomal protein.eukaryotic.40S subunit.S13	0.0333387	0.0715794	0.0144385	-0.00581176	-0.0109608
protein.synthesis.ribosomal protein.eukaryotic.40S subunit.S15	-0.0106409	0.0722873	-0.0159485	0.0299987	0.00223031
secondary metabolism.flavonoids.chalcones.naringenin-chalcone synthase	-0.0284002	0.072335	-0.0182975	0.019417	0.0144923
protein.synthesis.ribosomal protein.eukaryotic.60S subunit.L35	-0.00991767	0.0723538	-0.0397426	0.0225025	-0.0218968
protein.synthesis.ribosomal protein.eukaryotic.40S subunit.S9	0.000435713	0.0727682	0.0245889	0.00219647	-0.0192607
protein.synthesis.ribosomal protein.eukaryotic.60S subunit.L26	-0.0360738	0.0728173	0.0120507	-0.00493429	0.000753122
protein.synthesis.ribosomal protein.eukaryotic.40S subunit.S3	-0.025001	0.0734068	0.0320865	0.00929144	0.00389353
protein.synthesis.ribosomal protein.eukaryotic.60S subunit.L4/L1	-0.0271533	0.0742008	-0.0124646	-0.0104065	-0.00452709
misc.UDP glucosyl and glucoronyl transferases	-0.0176003	0.0748742	0.0205473	0.029576	0.0364381
transport.metabolite transporters at the mitochondrial membrane	0.0248302	0.0759203	0.0389474	-0.00163827	0.00601996
PS.photorespiration.aminotransferases peroxisomal	0.0212404	0.0760757	-0.0173582	-0.0156026	-0.0349848
cell wall.precursor synthesis.UDP-glucose 4,6-dehydratase	-0.0316552	0.0769199	-0.0168043	-0.000290539	0.00270096
protein.synthesis.ribosomal protein.eukaryotic.40S subunit.S10	0.00863192	0.0781508	-0.0132133	-0.0293865	-0.0377096
protein.synthesis.ribosomal protein.eukaryotic.40S subunit.S4	-0.0024393	0.0781877	0.00763024	-0.00600455	-0.0100401
nucleotide metabolism.synthesis.pyrimidine.orotate phosphoribosyltransferase	0.00383142	0.0782669	-0.0341195	-0.0209238	-0.0239011
protein.synthesis.ribosomal protein.eukaryotic.40S subunit.S16	-0.0110454	0.0783542	0.0215813	-0.0203884	-0.0153168
protein.synthesis.ribosomal protein.eukaryotic.40S subunit.S2	-0.0157702	0.0792407	0.00827502	-0.0235451	0.00248577
amino acid metabolism.degradation.branched chain group.isoleucine	0.00952307	0.0793448	-0.0193482	-0.000751208	0.0405693
secondary metabolism.flavonoids.chalcones.chalcone isomerase	-0.00595389	0.0794427	-0.0342047	-0.0163722	0.0199947
protein.synthesis.ribosomal protein.eukaryotic.40S subunit.S5	0.000695447	0.0800142	0.011425	0.026968	0.00306228
protein.synthesis.ribosomal protein.eukaryotic.60S subunit.L6	-0.00517564	0.0815575	0.00875997	0.00194175	0.00352806
protein.synthesis.ribosomal protein.eukaryotic.40S subunit.S3A	0.00564133	0.0818298	0.00464719	-0.0198517	0.00270665
protein.synthesis.ribosomal protein.eukaryotic.60S subunit.L7A	-0.00778837	0.0839675	-0.00292079	-0.0181354	-0.00475293
