# Supplementary material for: Integrative molecular profiling indicates a central role of transitory starch breakdown in establishing a stable C/N homeostasis during cold acclimation in two natural accessions of Arabidopsis thaliana
Source: BMC Plant Biol. 2015 Dec 1;15:284. doi: 10.1186/s12870-015-0668-1 (PMC4667452; doi:10.1186/s12870-015-0668-1)
Supplement: Additional file 5: — Table S3. Cold-induced effects on protein levels of components of the 40S and 60S ribosomal subunits. (XLSX 9 kb) [file 12870_2015_668_MOESM5_ESM.xlsx]

## Sheet: Tabelle1
Ribosomal 40S/60S subunit
Cold-induced changes in abundance
Significant changes are marked yellow
p<0.05
	40S subunit
Ratio acc/na	S10	S13	S15	S16	S18	S2	S3	S3A	S4	S5	S9	SA
Cvi	1.05034	1.00348	1.01508	1.01235	1.01398	1.02265	1.00393	1.01079	1.01141	1.00877	1.01407	1.00882
Rsch	1.03962	1.02205	1.04071	1.03595	1.02582	1.04211	1.02884	1.02452	1.02828	1.05129	1.04592	1.01892
	60S subunit
Ratio acc/na	L13A	L21	L26	L27	L27A	L34	L35	L4/L1	L5	L6	L7A
Cvi	1.00964	1.0108	1.01216	1.0135	1.02642	1.01034	1.03384	1.03178	1.012	1.01185	1.04192
Rsch	1.02993	1.02221	1.02418	1.0353	1.01749	1.03251	1.0371	1.04856	1.02879	1.03596	1.0817
