# Supplementary material for: Integrative molecular profiling indicates a central role of transitory starch breakdown in establishing a stable C/N homeostasis during cold acclimation in two natural accessions of Arabidopsis thaliana
Source: BMC Plant Biol. 2015 Dec 1;15:284. doi: 10.1186/s12870-015-0668-1 (PMC4667452; doi:10.1186/s12870-015-0668-1)
Supplement: Additional file 6: — Table S4. Loadings of the phosphoprotein PCA shown in Fig. 2c of the main document. (XLS 66 kb) [file 12870_2015_668_MOESM6_ESM.xls]

## Sheet: loadings_pca
Loadings of PCA: Phosphoproteome	PC 1	PC 2	PC 3	PC 4	PC 5
stress.abiotic.cold	0.0104966	-0.156241	0.0576589	0.0773163	0.00617283
tetrapyrrole synthesis.magnesium chelatase	-0.0516793	-0.147588	-0.0463585	0.00399801	0.0244326
PS.lightreaction.other electron carrier (ox/red).ferredoxin	-0.0488039	-0.134011	0.0529919	0.0276722	-0.0294962
RNA.regulation of transcription.C3H zinc finger family	0.0467435	-0.1311	0.0111609	-0.0428328	0.0926044
DNA.synthesis/chromatin structure.histone.core.H2B	-0.0207095	-0.125997	-0.0432282	0.0215369	0.0381982
protein.synthesis.ribosomal protein.eukaryotic.60S subunit.L7/L30/S12	-0.0292114	-0.125509	-0.0646384	0.0160187	0.00596165
protein.synthesis.ribosomal protein.eukaryotic.60S subunit.L23A	-0.00734137	-0.124759	0.0401707	-0.0505047	-0.0776425
RNA.processing.RNA helicase	-0.0111694	-0.123402	0.0321662	-0.0584589	-0.0220244
cell.cycle	0.0553265	-0.121344	-0.00774643	-0.0299644	-0.0347509
protein.synthesis.ribosomal protein.eukaryotic.40S subunit.S6	-0.0888743	-0.120875	0.0565111	-0.029765	-0.0572151
DNA.synthesis/chromatin structure.histone.core.H2A	0.00296208	-0.114067	-0.0355424	0.0180294	-0.0310097
amino acid metabolism.synthesis.serine-glycine-cysteine group.cysteine.SAT	0.0362426	-0.108401	0.0796054	-0.0651581	-0.0316019
misc.dynamin	-0.0317573	-0.103937	0.0322269	0.0482733	-0.107158
RNA.regulation of transcription.TCP transcription factor family	-0.00634082	-0.102443	0.0678065	-0.0172849	-0.0131714
protein.synthesis.ribosomal protein.eukaryotic.60S subunit.L13	-0.0186206	-0.100586	0.0274418	0.176014	0.0205891
protein.synthesis.ribosomal protein.eukaryotic.60S subunit.L32	0.0603281	-0.0994204	-0.0487761	0.0276194	-0.00167169
misc.GCN5-related N-acetyltransferase	0.0218456	-0.0973454	-0.122077	-0.0534897	0.0159646
RNA.processing	-0.071742	-0.0968018	-0.00917456	-0.0169466	-0.0869777
secondary metabolism.phenylpropanoids	0.00138257	-0.0967221	0.0811291	-0.128242	-0.068871
mitochondrial electron transport / ATP synthesis.cytochrome c oxidase	-0.067089	-0.0908274	-0.110881	0.00097306	-0.0373027
glycolysis.cytosolic branch.pyrophosphate-fructose-6-P phosphotransferase	-0.0638521	-0.0874262	-0.0607698	-0.00342983	0.131943
hormone metabolism.auxin.induced-regulated-responsive-activated	-0.109097	-0.0864193	-0.00577269	-0.0278932	0.011201
nucleotide metabolism.phosphotransfer and pyrophosphatases.misc	-0.0971477	-0.0854609	0.0604265	0.023392	-0.0590845
protein.degradation.ubiquitin.E2	-0.0252679	-0.0851557	-0.0776782	0.161042	-0.0450039
protein.synthesis.ribosome biogenesis.Assembly factors.misc	-0.0278429	-0.0844732	-0.0808794	0.147071	-0.0107935
protein.synthesis.ribosomal protein.eukaryotic.60S subunit.P2	0.0647026	-0.0828089	-0.0472501	0.0579859	0.0537318
N-metabolism.misc	-0.0706172	-0.0817143	-0.0272398	0.0521688	0.0856678
Co-factor and vitamine metabolism.thiamine	-0.0783408	-0.0810698	0.0751501	0.0297279	0.00371707
C1-metabolism.methylenetetrahydrofolate reductase	-0.103826	-0.0784823	0.00637549	0.0805624	-0.00681747
protein.postranslational modification.kinase.receptor like cytoplasmatic kinase IV	-0.0779425	-0.0783945	-0.00993826	-0.0591188	-0.00271466
misc.short chain dehydrogenase/reductase (SDR)	0.0509966	-0.0768457	-0.0371598	-0.0102244	0.125029
cell wall.cell wall proteins	-0.0471201	-0.0742482	0.102407	0.0868871	0.020602
cell.division	0.0207436	-0.0709386	0.0154565	-0.18016	-0.0226786
protein.degradation.cysteine protease	0.0694735	-0.0689975	0.107576	0.0245425	0.06771
protein.synthesis.ribosomal protein.eukaryotic.60S subunit.P1	0.0895117	-0.068312	-0.031542	0.0582412	0.117254
nucleotide metabolism.degradation	-0.00176976	-0.0675036	0.0280319	-0.106601	-0.0450579
RNA.regulation of transcription.unclassified	0.0956655	-0.0672657	-0.039658	0.0693154	-0.0435961
major CHO metabolism.synthesis.starch.ADP Glucose Phosphorylase	0.0614612	-0.0664078	0.0927063	0.0792182	0.0088723
hormone metabolism.ethylene.induced-regulated-responsive-activated	0.0788026	-0.0641384	0.102004	-0.048309	-0.038698
RNA.regulation of transcription.G2-like transcription factor family, GARP	0.0235305	-0.0626572	-0.0661229	0.106439	0.060017
protein.synthesis.ribosomal protein.prokaryotic.chloroplast.30S subunit.S31	-0.0658271	-0.0596318	-0.107016	0.0425964	-0.0971026
stress.abiotic.unspecified	0.0749907	-0.0584319	0.066072	0.138382	-0.0777582
glycolysis.cytosolic branch.fructose-2,6-bisphosphatase (Fru2,6BisPase)	-0.0236917	-0.0569901	0.0676866	0.042309	0.071966
protein.degradation.ubiquitin.ubiquitin	-0.0329892	-0.0567941	0.0452534	0.0273213	0.097949
protein.synthesis.ribosome biogenesis.Pre-rRNA processing and modifications.DExD-box helicases	-0.015537	-0.0566852	0.0419026	0.0811647	-0.0332307
RNA.regulation of transcription.Zn-finger(CCHC)	-0.0355257	-0.0564845	0.113711	0.131761	-0.0937859
stress.abiotic.light	0.132544	-0.0562061	0.0233389	-0.0284994	-0.0246326
signalling.in sugar and nutrient physiology	0.00896823	-0.0549168	0.144032	0.0303801	-0.107038
amino acid metabolism.synthesis.glutamate family.proline.delta 1-pyrroline-5-carboxylate synthetase	-0.0643916	-0.0523425	-0.095054	0.0938504	0.137038
metal handling.binding, chelation and storage	-0.0894822	-0.0505828	0.00960387	0.0210142	0.139598
signalling.light.COP9 signalosome	-0.0525859	-0.0495264	-0.101125	0.0966529	0.00172925
protein.degradation.ubiquitin.ubiquitin protease	0.0628013	-0.048813	0.0420099	-0.138974	-0.0204033
protein.synthesis.ribosomal protein.eukaryotic.40S subunit.S2	-0.0859546	-0.0455284	0.0549905	-0.0771231	0.127306
protein.synthesis.ribosomal protein.prokaryotic.chloroplast.50S subunit.L29	-0.0996488	-0.0432363	-0.0987374	0.0448761	-0.00311837
not assigned.no ontology.epsin N-terminal homology (ENTH) domain-containing protein	0.12416	-0.0413504	0.0700408	-0.0115635	-0.0011993
stress.abiotic.heat	0.137766	-0.0410987	0.0603031	-0.031058	0.00739914
RNA.regulation of transcription.General Transcription	-0.0613003	-0.0395894	0.0096318	0.0277828	-0.0713575
lipid metabolism.Phospholipid synthesis.1-acylglycerol-3-phosphate O-acyltransferase	-0.100221	-0.0390328	-0.0130202	0.0721238	0.0045133
stress.abiotic.drought/salt	-0.13778	-0.0325252	-0.0463499	0.0242212	-0.0460062
misc.misc2	-0.110186	-0.0317559	0.0407241	0.0667791	0.0103979
not assigned.no ontology.paired amphipathic helix repeat-containing protein	0.143396	-0.0303205	-0.0357605	0.023996	0.00888624
protein.postranslational modification.kinase.receptor like cytoplasmatic kinase II	-0.0626943	-0.0296533	0.0888004	-0.075731	0.109458
protein.synthesis.ribosomal protein.eukaryotic.60S subunit.L35	-0.0800243	-0.0279223	0.011247	0.121371	-0.0583951
stress.biotic	0.0573505	-0.0277944	-0.0675367	0.113339	0.0112796
signalling.calcium	0.00710164	-0.0267069	0.118178	0.0779481	-0.0940493
cell wall.precursor synthesis.UDP-Glc dehydrogenase (UGD)	-0.0374367	-0.0262372	0.0906224	-0.143769	0.0435615
DNA.repair	0.091823	-0.0258654	0.100203	0.0876852	0.0547826
RNA.regulation of transcription.CCAAT box binding factor family, HAP3	-0.0547984	-0.0255676	-0.0651647	0.0298548	-0.203441
RNA.regulation of transcription.BBR/BPC	0.144498	-0.024202	0.0132279	0.0053526	-0.050458
PS.lightreaction.ATP synthase.beta subunit	0.00707426	-0.0233439	-0.0616742	0.0737421	0.143814
TCA / org transformation.TCA.pyruvate DH.E1	-0.058124	-0.0219459	0.0544403	-0.0954869	-0.0810449
redox.glutaredoxins	0.0638239	-0.0218829	-0.0747981	0.0118152	0.138393
protein.targeting.peroxisomes	-0.107223	-0.0200454	-0.0431944	0.0569161	-0.0428636
protein.synthesis.ribosomal protein.eukaryotic.40S subunit.S28	0.0648328	-0.0186994	-0.0766785	-0.0287969	-0.0763028
lipid metabolism.'exotics' (steroids, squalene etc).UDP-glucose:sterol glucosyltransferase	0.107209	-0.0137122	0.0119082	0.0321631	0.123733
protein.degradation.serine protease	0.0753666	-0.0136356	0.0955105	0.0404641	-0.114577
nucleotide metabolism.deoxynucleotide metabolism.pseudouridine synthase	-0.130144	-0.0124855	-0.0846889	-0.0699191	0.0108565
protein.targeting.nucleus	-0.0358835	-0.0124079	-0.0692009	0.081928	-0.0827141
cell wall.cell wall proteins.LRR	-0.0740344	-0.012402	0.10894	0.106216	0.00218669
not assigned.no ontology	0.0871589	-0.00982996	0.108243	0.111274	0.0704234
protein.degradation.ubiquitin	0.0113262	-0.00888391	0.109429	0.0284034	0.0953071
redox.thioredoxin	0.107224	-0.00778173	0.123663	0.0344258	-0.00413239
not assigned.no ontology.glycine rich proteins	-0.131994	-0.00748996	-0.0394558	0.0472857	-0.0267134
secondary metabolism.flavonoids.anthocyanins	-0.0331727	-0.00711588	0.139857	-0.04539	0.0134057
PS.calvin cycle.rubisco large subunit	0.00843013	-0.00703391	-0.045127	-0.201848	0.0397914
RNA.regulation of transcription.CCAAT box binding factor family, HAP5	0.0904761	-0.00551457	0.0546435	0.0609966	-0.0388352
DNA.synthesis/chromatin structure.histone.H1	0.0987814	-0.0051488	-0.102848	-0.0368033	-0.00936419
RNA.RNA binding	-0.0745102	-0.00496645	-0.0713706	0.0460271	-0.156061
RNA.regulation of transcription.bZIP transcription factor family	-0.0186698	-0.00291997	-0.101591	0.112673	0.0764779
metal handling	-0.108825	-0.00237259	-0.0841921	0.0477403	0.0555187
protein.degradation.ubiquitin.E3.SCF.FBOX	0.149579	-0.00139127	-0.0181541	0.0390797	-0.0295577
RNA.processing.splicing	-0.0121968	0.000412263	-0.00915613	0.227808	0.00204251
glycolysis.cytosolic branch.phosphoglucomutase (PGM)	-0.0412213	0.00192974	0.0422625	-0.075215	0.00619052
not assigned.no ontology.tetratricopeptide repeat (TPR)	-0.095345	0.00331329	-0.071246	-0.102427	0.0229419
PS.photorespiration.glycine cleavage.H protein	-0.00514328	0.00341326	0.032195	-0.0580667	0.209646
protein.synthesis.ribosomal protein.eukaryotic.60S subunit.L11	-0.126218	0.00359326	-4.4954e-05	-0.0431165	0.0179342
N-metabolism.nitrate metabolism.NR	-0.0957177	0.00381973	0.124284	-0.0556522	0.0918981
misc.nitrilases, *nitrile lyases, berberine bridge enzymes, reticuline oxidases, troponine reductases	0.00172701	0.00478398	0.105827	0.0819748	-0.0850727
signalling.light	-0.0216373	0.00632767	0.0276362	-0.080491	-0.0321747
lipid metabolism.FA synthesis and FA elongation.acyl-CoA binding protein	-0.0809462	0.00663149	-0.00010255	0.175611	-0.0187215
PS.lightreaction.photosystem I.PSI polypeptide subunits	0.079678	0.00682881	-0.141051	0.0443172	0.00944218
development.unspecified	0.0778118	0.00737672	-0.111011	0.0605871	-0.0504364
not assigned.no ontology.pumilio/Puf RNA-binding domain-containing protein	-0.0712566	0.00943732	0.0527279	0.140782	0.0619588
signalling.G-proteins	-0.0632279	0.00974225	-0.0375348	0.116604	-0.0673362
micro RNA, natural antisense etc	0.0444675	0.0101262	-0.118816	0.169229	-0.000308305
DNA.synthesis/chromatin structure	-0.061815	0.0111015	0.0582053	0.0996137	-0.107394
amino acid metabolism.synthesis.serine-glycine-cysteine group.serine.phosphoglycerate dehydrogenase	0.00876953	0.0118589	-0.0638205	0.15808	-0.0488845
amino acid metabolism.synthesis.aspartate family.methionine.methionine S-methyltransferase	-0.0205468	0.0134619	-0.0210869	-0.0571131	-0.164012
amino acid metabolism.degradation.glutamate family.arginine	0.0593648	0.0142511	0.0334419	-0.0979193	-0.114307
not assigned.no ontology.pentatricopeptide (PPR) repeat-containing protein	0.0652378	0.0150108	0.0366209	0.104213	0.0505757
protein.synthesis.initiation	-0.0157178	0.0159014	0.0793924	-0.0168822	-0.110419
not assigned.no ontology.agenet domain-containing protein	0.0768926	0.0167828	0.107853	-0.0324656	-0.0846271
PS.calvin cycle.rubisco interacting	-0.120154	0.0179333	0.00905181	-0.0053035	0.0354676
protein.degradation	-0.0665914	0.0211789	-0.042164	-0.149722	-0.00395321
redox.dismutases and catalases	-0.0418643	0.0218516	-0.0623078	-0.0510126	-0.0984281
protein.postranslational modification	0.0615788	0.0236454	0.127501	0.103738	-0.0356162
RNA.regulation of transcription.FHA transcription factor	-0.0171386	0.0241717	-0.0296878	-0.0296083	0.0108424
cell.vesicle transport	0.126009	0.0244111	-0.0145387	-0.0144605	0.0152771
hormone metabolism.abscisic acid.induced-regulated-responsive-activated	0.124004	0.0247051	0.00578144	0.0602459	0.0864968
transport.p- and v-ATPases	0.102268	0.0262387	0.0348939	0.0500495	0.077906
major CHO metabolism.synthesis.starch.AGPase	-0.0623008	0.0269545	0.0394586	-0.0679049	0.185526
secondary metabolism.phenylpropanoids.lignin biosynthesis.CAD	-0.1072	0.0270404	0.048984	0.0896504	0.00686741
gluconeogenesis / glyoxylate cycle.pyruvate dikinase	-0.0533856	0.0272795	0.104144	0.130541	-0.0558029
RNA.regulation of transcription.putative transcription regulator	-0.0817458	0.02743	-0.0600861	0.0194992	-0.0795673
misc.UDP glucosyl and glucoronyl transferases	-0.0751552	0.0289355	0.0798824	-0.0273401	0.0113725
transport.misc	-0.145849	0.0311955	0.00588597	-0.036452	0.037959
redox.ascorbate and glutathione	-0.0869264	0.0331151	0.0204247	-0.0010323	0.139425
transport.Major Intrinsic Proteins.PIP	-0.145006	0.037856	0.0415239	-0.011543	0.000586349
RNA.regulation of transcription	-0.046309	0.0385181	-0.0776192	-0.0391043	-0.0359174
minor CHO metabolism.trehalose.potential TPS/TPP	-0.0592449	0.0389031	0.0979284	-0.010348	0.0833491
stress.biotic.respiratory burst	-0.0586799	0.0394997	0.142083	0.0373153	0.0920548
transport.ABC transporters and multidrug resistance systems	0.0147948	0.0416567	0.123813	0.0198059	-0.0719293
PS.calvin cycle.transketolase	-0.081269	0.0417212	-0.0492399	-0.0915529	0.0442717
DNA.unspecified	-0.143648	0.0423172	0.0245921	-0.0209385	0.00233591
protein.postranslational modification.kinase.receptor like cytoplasmatic kinase VIII	-0.0506145	0.0426213	-0.0683008	-0.10848	-0.0795739
signalling.receptor kinases.leucine rich repeat V	-0.0875758	0.0469887	0.105394	0.0885796	-0.0586416
hormone metabolism.brassinosteroid.signal transduction.BZR	0.00228363	0.0470698	-0.122951	-0.00715224	-0.0348291
major CHO metabolism.degradation.sucrose.invertases.neutral	-0.0387135	0.047582	0.177842	-0.0433174	0.0429095
Co-factor and vitamine metabolism.pantothenate.pantothenate kinase (PANK)	-0.119211	0.0475904	-0.00128703	0.0690083	-0.0556109
glycolysis.cytosolic branch.UGPase	-0.108059	0.0482341	-0.029729	0.131026	-0.0112521
not assigned.unknown	0.0782683	0.0487251	0.0190605	0.0523675	-0.0913912
protein.postranslational modification.kinase.receptor like cytoplasmatic kinase VII	0.0521591	0.049835	0.152168	0.0890247	-0.0462765
RNA.regulation of transcription.Bromodomain proteins	0.0151573	0.0502428	0.0502106	-0.0195376	-0.110321
protein.folding	0.067612	0.0525908	-0.101335	0.0302425	0.0682672
protein.postranslational modification.kinase	-0.0465477	0.0568634	0.0349052	0.0526298	0.122286
protein.degradation.ubiquitin.E3.RING	-0.0188078	0.0578149	-0.0317837	-0.00679507	-0.128385
protein.targeting.secretory pathway.unspecified	0.0329605	0.0595694	0.0397789	0.0177256	0.156872
signalling.receptor kinases	0.0328835	0.0605344	-0.150819	-0.0333898	-0.00104879
N-metabolism.ammonia metabolism.glutamine synthetase	-0.0190651	0.0634641	-0.00981463	0.11454	0.14042
not assigned.no ontology.hydroxyproline rich proteins	-0.0738675	0.0672203	0.11277	-0.00281121	0.0527037
gluconeogenesis / glyoxylate cycle.PEPCK	0.0262991	0.0689032	0.0928024	-0.0152655	0.101523
major CHO metabolism.degradation.sucrose.misc	-0.00717751	0.072135	0.170723	-0.00241127	0.0559488
TCA / org transformation.other organic acid transformatons.cyt MDH	0.0209435	0.0732824	0.0861819	-0.0175829	-0.130788
signalling.receptor kinases.leucine rich repeat VIII.VIII-1	0.0896249	0.0736123	0.0304684	0.0699367	-0.0731314
signalling.receptor kinases.leucine rich repeat III	0.0474346	0.0740522	-0.0631772	-0.0405376	0.0631347
RNA.regulation of transcription.Orphan family	0.0751372	0.074633	-0.0747807	0.0653162	0.101119
transport.p- and v-ATPases.H+-exporting ATPase	-0.119098	0.0759462	0.0589126	0.0208971	0.018707
minor CHO metabolism.others	-0.105885	0.0767031	0.0121603	0.0248075	0.0376713
Co-factor and vitamine metabolism	-0.108944	0.0775356	-0.0155792	-0.0521668	0.0302711
glycolysis.cytosolic branch.phospho-enol-pyruvate carboxylase (PEPC)	-0.0775848	0.0798963	0.0912237	0.0422408	0.103562
amino acid metabolism.synthesis.branched chain group.leucine specific.3-isopropylmalate dehydrogenase	-0.123969	0.0825171	-0.0206352	-0.00418128	0.0374813
protein.targeting.secretory pathway.vacuole	-0.021802	0.0866607	0.0730833	0.0263388	-0.145417
major CHO metabolism.degradation.starch.starch cleavage.beta amylase	0.0470825	0.0866748	0.0854036	0.0414734	0.0963372
protein.degradation.ubiquitin.proteasom	0.0510865	0.0875591	0.0869648	0.0399704	-0.0286875
minor CHO metabolism.raffinose family.raffinose synthases.known	-0.107518	0.0892398	0.0607263	-0.00287767	0.0363305
TCA / org transformation.other organic acid transformatons.aconitase	-0.0784571	0.0905214	0.109154	-0.00803616	0.0121853
signalling.misc	-0.0502091	0.0912443	-0.0480008	0.0354062	-0.0357881
amino acid metabolism.synthesis.aromatic aa.tryptophan.anthranilate phosphoribosyltransferase	0.000519126	0.0914287	0.0315214	-0.0675996	-0.0693731
PS.calvin cycle.rubisco small subunit	0.0353929	0.0982884	0.00355059	0.0677934	0.038611
RNA.regulation of transcription.bHLH,Basic Helix-Loop-Helix family	0.112658	0.0994591	-0.0672049	-0.00243125	-0.00542234
RNA.transcription	0.116074	0.0999166	0.0151733	0.0080759	0.00431583
RNA.regulation of transcription.C2H2 zinc finger family	-0.0580798	0.102114	-0.126311	0.0107888	-0.0527307
cell wall.cell wall proteins.HRGP	0.0244876	0.103355	0.0346442	-0.0544011	-0.100849
stress.abiotic	0.00326745	0.113469	-0.085367	-0.0278917	0.0271706
RNA.regulation of transcription.AtSR Transcription Factor family	-0.0755601	0.116221	0.0925071	0.022806	0.00271867
RNA.regulation of transcription.PHD finger transcription factor	-0.0497853	0.117109	-0.047546	0.0424439	-0.00546441
RNA.regulation of transcription.WRKY domain transcription factor family	0.0696088	0.117354	-0.042455	0.0488874	0.00856572
PS.photorespiration.glycine cleavage.T subunit	0.0342628	0.120442	0.0812103	0.0302714	-0.0121808
PS.lightreaction.photosystem II.PSII polypeptide subunits	-0.0152287	0.121905	-0.0740947	0.0479847	0.0227712
hormone metabolism.auxin.signal transduction	0.00986949	0.123951	0.034338	0.00371665	-0.0967632
glycolysis.cytosolic branch.aldolase	-0.0473151	0.124282	-0.0583284	-0.0180855	-0.0850458
TCA / org transformation.carbonic anhydrases	-0.0499382	0.127455	0.020272	0.00438004	-0.0659053
PS.lightreaction.photosystem II.LHC-II	-0.00741133	0.128891	-0.0115126	0.106701	-0.00287331
stress.biotic.signalling	0.0315989	0.130001	0.0068511	0.00977845	-0.0899191
RNA.regulation of transcription.MYB-related transcription factor family	0.0317376	0.130008	-0.0732871	0.0225273	0.0058536
glycolysis.cytosolic branch.phosphoglycerate mutase	0.0763737	0.133133	-0.038195	0.0491637	0.0563947
protein.assembly and cofactor ligation	0.0461101	0.141548	-0.0216318	-0.046304	-0.015172
RNA.regulation of transcription.Trihelix, Triple-Helix transcription factor family	-0.0231154	0.141618	-0.0725658	0.0382775	-0.0314861
RNA.regulation of transcription.Methyl binding domain proteins	0.0155146	0.146592	0.00616651	0.0506461	0.0309337
RNA.regulation of transcription.zf-HD	-0.00495388	0.15709	-0.0635506	-0.0368079	0.0130646
cell.organisation	-0.0062231	0.162523	0.0352873	-0.0221938	0.0505154
