# Supplementary material for: Integrative molecular profiling indicates a central role of transitory starch breakdown in establishing a stable C/N homeostasis during cold acclimation in two natural accessions of Arabidopsis thaliana
Source: BMC Plant Biol. 2015 Dec 1;15:284. doi: 10.1186/s12870-015-0668-1 (PMC4667452; doi:10.1186/s12870-015-0668-1)
Supplement: Additional file 7: — Table S5. Normalised experimental data of metabolite, protein and phosphopeptide levels. (XLSX 1210 kb) [file 12870_2015_668_MOESM7_ESM.xlsx]

## Sheet: Metabolite Levels
[nmol gFW-1]	Cvi na	Cvi na	Cvi na	Rsch na	Rsch na	Rsch na	Cvi acc	Cvi acc	Cvi acc	Rsch acc	Rsch acc	Rsch acc
2-Oxoglutaric acid	41.4559	40.9094	30.1105	51.9179	45.4157	40.711	25.0695	29.2735	46.9189	43.405	51.1584	41.3378
Alanine	134.269	141.043	144.619	78.1862	114.31	166.358	171.503	33.7676	136.028	195.127	305.546	57.8081
Asparagine	59.8614	54.063	57.7375	44.6905	51.1734	77.3865	37.1503	31.1517	66.4714	55.3196	63.8293	49.0784
Aspartic acid	97.9222	80.5281	87.7587	46.8104	82.3364	115.063	155.324	149.874	169.902	277.042	350.86	200.795
Citric acid	84.1729	126.808	95.986	74.754	81.8975	101.952	69.4874	179.123	82.5964	531.934	558.399	591.495
Fructose	46.7967	105.238	139.223	266.43	118.318	164.887	2149.36	4623.28	2309.02	16275.7	17468.7	21703.8
Fumaric acid	3503.34	3482.62	2652.86	4557.21	8676.1	9381.91	14136.1	26142	29914	36458	42852.9	43265.9
Galactinol	53.6842	70.1394	65.9211	57.9403	64.2923	83.4175	77.0468	101.509	56.5222	199.193	253.209	170.519
Galactose	33.2921	48.014	37.4789	37.4953	56.1498	48.1608	15.8557	18.295	31.3907	219.26	69.6277	185.027
Gluconic acid	46.0287	53.2414	38.4857	57.2783	49.2594	43.9816	37.6939	40.6779	51.3118	47.9867	56.4234	56.3364
Glucose	422.428	421.36	501.171	369.475	1628.94	1665.48	6689.45	12034.6	7697.07	24650.7	28798.1	26979
Glutamic acid	571.285	607.24	877.381	261.634	672.354	939.634	29.9164	162.054	451.966	1215.76	1407.43	1030.47
Glutamine	496.226	318.292	568.843	152.054	437.195	941.266	419.994	257.051	1045.63	1573.48	1782.71	721.259
Glycine	82.2378	36.1519	93.4528	41.6255	52.4393	61.8805	227.086	124.702	94.6574	169.106	95.0655	55.0366
Isoleucine	28.1864	53.3491	29.1741	26.8397	29.5958	32.8328	37.6174	41.8714	27.8121	51.4721	41.445	45.7355
Leucine	25.7134	56.0891	24.3422	25.7422	27.685	28.4292	36.4214	37.3963	25.5394	25.9832	34.4924	47.1734
Lysine	30.5932	35.5862	24.9155	36.4279	38.8654	35.2437	17.0349	20.6932	33.3228	29.7521	34.8742	28.3525
Malic acid	525.351	1028.91	774.445	624.326	1259.81	1234.76	2326.53	3324.1	490.799	6337.27	6889.66	12449
Melibiose	47.9257	49.1218	35.1814	62.5921	55.6569	50.031	29.9274	35.6467	55.9134	56.2939	66.0502	61.5022
Methionine	22.7204	22.6196	16.2479	28.7961	25.3327	22.9813	13.6409	15.9523	26.2378	24.6281	29.5408	23.4913
Ornithine	23.653	24.6337	18.4298	30.0566	26.8309	25.5281	18.8132	18.3953	27.2785	29.3672	36.6757	26.2821
Oxaloacetate	39.9192	39.9192	31.0467	51.9878	46.4438	42.3365	24.8386	28.6599	46.5724	46.3683	53.2521	42.8513
Phenylalanine	41.9808	82.0651	41.1343	33.2218	36.4748	40.279	27.7715	42.257	34.9608	38.3301	42.027	30.561
Proline	86.5215	52.8733	45.4253	42.4817	55.8668	35.9296	521.644	1156.64	454.207	2475.82	3040.75	1381.86
Putrescine	1.34862	1.99399	2.53081	0.657168	2.35085	3.88551	3.73126	4.39144	1.55018	3.82539	4.55082	2.5928
Pyruvic acid	12.9743	11.4991	11.6446	22.6729	9.93675	9.66469	8.76772	5.93683	9.51796	17.3899	15.7466	20.1501
Raffinose	49.6514	82.9888	80.9935	61.4366	151.738	140.032	67.0061	217.883	54.2633	9193.86	10885.3	21950.8
Serine	165.573	230.944	303.765	164.994	417.022	727.406	293.246	232.561	95.4692	551.602	662.708	467.286
Spermidine	88.247	88.459	66.0232	113.985	99.2772	92.6205	59.5767	64.3389	102.67	95.0767	112.518	91.1916
Succinic acid	112.045	253.072	266.633	117.633	344.808	511.111	40.2678	34.8087	98.402	562.457	766.512	482.651
Sucrose	1359.09	2433.66	2270.87	639.7	1730.81	2414.85	6416.94	8185.1	6861.97	15754.8	18015.8	23198.4
Threitol	47.1515	47.6378	34.3605	60.8822	52.7096	47.4365	29.1238	33.9969	54.6477	50.5955	59.7243	48.5241
Threonic acid	54.7316	92.5129	97.71	66.0432	108.651	158.755	42.892	117.897	52.1497	254.083	361.215	245.354
Threonine	94.5853	138.614	157.056	65.8131	110.912	187.204	242.065	222.79	107.431	284.073	301.069	170.225
Tryptophan	27.4193	28.79	21.2683	34.3077	31.9782	29.8936	18.0289	22.3165	30.734	31.2111	36.0472	32.6712
Tyrosine	28.1579	32.5072	21.3854	35.5604	32.1036	29.1428	25.2073	29.4244	31.7667	29.1392	34.6643	83.0566
Valine	44.0746	100.943	63.8986	29.6214	38.17	56.312	66.9351	92.2898	40.1562	51.2256	77.4736	81.5938
myo-Inositol	189.562	521.059	450.255	197.555	559.388	711.316	2954.09	3272.8	3216.37	3386.72	4178.44	2693.85
Starch	22057.3	18338.1	18053.1	24234	23717.1	16552.6	98510.9	80585.9	90281.5	67326.1	68948.1	71543.8

## Sheet: Protein Levels
Fasta headers	Cvi na 1	Cvi na 2	Cvi na 3	Cvi acc 1	Cvi acc 2	Cvi acc 3	Rsch na 1	Rsch na 2	Rsch na 3	Rsch acc 1	Rsch acc 2	Rsch acc 3
>AT1G01050.1 | Symbols: AtPPa1, PPa1 | pyrophosphorylase 1 | chr1:31382-32670 REVERSE LENGTH=212;>AT4G01480.1 | Symbols: AtPPa5, PPa5 | pyrophosphorylase 5 | chr4:626539-627758 FORWARD LENGTH=216	0.768069	0.770648	0.769415	0.769087	0.770166	0.87278	0.873375	0.916465	0.881103	0.898601	0.894132	0.905144
>AT1G01080.1 | Symbols: | RNA-binding (RRM/RBD/RNP motifs) family protein | chr1:45503-46789 REVERSE LENGTH=293;>AT1G01080.2 | Symbols: | RNA-binding (RRM/RBD/RNP motifs) family protein | chr1:45503-46789 REVERSE LENGTH=294	1.05613	1.0576	1.0545	1.07135	1.03559	1.04745	1.06685	1.04465	1.06904	1.05495	1.05247	1.04933
>AT1G01090.1 | Symbols: PDH-E1 ALPHA | pyruvate dehydrogenase E1 alpha | chr1:47705-49166 REVERSE LENGTH=428	1.04489	1.02403	1.04647	1.03839	1.01306	1.04037	1.05152	1.02449	1.03338	1.02295	1.02937	1.02104
>AT1G01100.4 | Symbols: | 60S acidic ribosomal protein family | chr1:50284-50954 REVERSE LENGTH=112;>AT1G01100.2 | Symbols: | 60S acidic ribosomal protein family | chr1:50284-50954 REVERSE LENGTH=112;>AT1G01100.1 | Symbols: | 60S acidic ribosomal protei	0.845962	0.848128	0.847252	0.846854	0.846862	0.789569	1.02438	1.05634	1.03096	1.01084	1.03756	1.03523
>AT1G01470.1 | Symbols: LEA14, LSR3 | Late embryogenesis abundant protein | chr1:172295-172826 REVERSE LENGTH=151	0.926648	0.925165	0.942234	0.994389	1.00652	0.979908	0.918455	0.916749	0.919476	1.03805	1.0458	1.03866
>AT1G01490.2 | Symbols: | Heavy metal transport/detoxification superfamily protein | chr1:180401-182066 REVERSE LENGTH=177;>AT1G01490.1 | Symbols: | Heavy metal transport/detoxification superfamily protein | chr1:180401-182066 REVERSE LENGTH=177	0.906646	0.921376	0.926889	0.909461	0.90573	0.89235	0.915517	0.92082	0.939726	0.888451	0.901294	0.898494
>AT1G01800.1 | Symbols: | NAD(P)-binding Rossmann-fold superfamily protein | chr1:293396-294888 FORWARD LENGTH=295;>AT1G01800.2 | Symbols: | NAD(P)-binding Rossmann-fold superfamily protein | chr1:293595-294888 FORWARD LENGTH=260	1.06909	1.06592	1.0635	1.0536	1.06209	1.05365	1.05202	1.05907	1.05277	1.04992	1.05993	1.04129
>AT1G02305.1 | Symbols: | Cysteine proteinases superfamily protein | chr1:455816-457974 FORWARD LENGTH=362	0.945412	0.980437	0.968214	0.970743	0.960334	0.933862	0.942835	0.949588	0.979025	0.995843	0.981031	0.985614
>AT1G02330.1 | Symbols: | CONTAINS InterPro DOMAIN/s: Hepatocellular carcinoma-associated antigen 59 (InterPro:IPR010756);Has 1239 Blast hits to 998 proteins in 204 species: Archae - 4;Bacteria - 71;Metazoa - 421;Fungi - 109;Plants - 87;Viruses - 5;	0.799103	0.737145	0.736281	0.800071	0.723443	0.728562	0.785245	0.761673	0.873908	0.748231	0.835167	0.770917
>AT1G09560.1 | Symbols: GLP5 | germin-like protein 5 | chr1:3093896-3094639 FORWARD LENGTH=219;>AT1G02335.1 | Symbols: GL22 | germin-like protein subfamily 2 member 2 precursor | chr1:463979-464876 REVERSE LENGTH=219;>AT3G62020.2 | Symbols: GLP10 | germin-	0.90186	0.933318	0.905527	0.900276	0.878674	0.870284	0.902998	0.878695	0.914896	0.920041	0.901483	0.909351
>AT1G02500.2 | Symbols: SAM1, SAM-1, MAT1, AtSAM1 | S-adenosylmethionine synthetase 1 | chr1:519037-520218 FORWARD LENGTH=393;>AT1G02500.1 | Symbols: SAM1, SAM-1, MAT1, AtSAM1 | S-adenosylmethionine synthetase 1 | chr1:519037-520218 FORWARD LENGTH=393	1.17454	1.16487	1.17445	1.17141	1.16344	1.1657	1.1821	1.16357	1.17278	1.16055	1.1688	1.17065
>AT1G02560.1 | Symbols: CLPP5, NCLPP5, NCLPP1 | nuclear encoded CLP protease 5 | chr1:538000-539805 FORWARD LENGTH=298	1.05502	1.01097	1.08407	1.04793	1.04939	1.08997	1.04499	1.06208	1.05011	1.03895	1.0298	1.03345
>AT1G02780.1 | Symbols: emb2386 | Ribosomal protein L19e family protein | chr1:608120-609391 REVERSE LENGTH=214;>AT4G02230.1 | Symbols: | Ribosomal protein L19e family protein | chr4:979391-980640 REVERSE LENGTH=208	0.890055	0.905687	0.885875	0.891611	0.883906	0.907488	0.906838	0.881724	0.929274	0.901081	0.916657	0.916528
>AT1G02930.2 | Symbols: GSTF6 | glutathione S-transferase 6 | chr1:661363-662191 REVERSE LENGTH=208;>AT1G02930.1 | Symbols: ATGSTF6, GST1, ERD11, ATGSTF3, GSTF6, ATGST1 | glutathione S-transferase 6 | chr1:661363-662191 REVERSE LENGTH=208;>AT1G02920.1 | Sy	0.829189	0.801518	0.828059	0.847767	0.870023	0.83709	0.864741	0.951924	0.892639	1.01796	0.9745	0.967838
>AT1G03475.1 | Symbols: LIN2, HEMF1, ATCPO-I | Coproporphyrinogen III oxidase | chr1:869302-871175 REVERSE LENGTH=386	1.13481	1.13474	1.13471	1.15143	1.11683	1.12959	1.17272	1.15673	1.16276	1.14368	1.15181	1.14271
>AT1G03600.1 | Symbols: PSB27 | photosystem II family protein | chr1:898916-899440 FORWARD LENGTH=174	1.07992	1.0765	1.07963	1.07367	1.08161	1.08373	1.09212	1.13037	1.08515	1.05655	1.06519	1.06313
>AT1G03630.2 | Symbols: POR C, PORC | protochlorophyllide oxidoreductase C | chr1:907699-909245 FORWARD LENGTH=399;>AT1G03630.1 | Symbols: POR C, PORC | protochlorophyllide oxidoreductase C | chr1:907699-909245 FORWARD LENGTH=401	1.1347	1.10855	1.13136	1.12334	1.12042	1.1199	1.15372	1.13528	1.14305	1.11413	1.1148	1.1091
>AT1G03680.1 | Symbols: ATHM1, TRX-M1, ATM1, THM1 | thioredoxin M-type 1 | chr1:916990-917865 REVERSE LENGTH=179	1.13073	1.1139	1.15725	1.1678	1.09501	1.14164	1.1871	1.15876	1.17334	1.15626	1.16278	1.15645
>AT1G03870.1 | Symbols: FLA9 | FASCICLIN-like arabinoogalactan 9 | chr1:982625-983368 REVERSE LENGTH=247	0.938636	0.956214	0.973787	0.944635	0.959024	0.940333	0.935869	0.927237	0.959893	0.935137	0.939972	0.930378
>AT1G04040.1 | Symbols: | HAD superfamily, subfamily IIIB acid phosphatase | chr1:1042564-1043819 REVERSE LENGTH=271	0.912869	0.889989	0.932352	0.878691	0.937804	0.891371	0.875231	0.87438	0.936487	0.91123	0.874669	0.881988
>AT1G04270.2 | Symbols: RPS15 | cytosolic ribosomal protein S15 | chr1:1141852-1142960 REVERSE LENGTH=151;>AT1G04270.1 | Symbols: RPS15 | cytosolic ribosomal protein S15 | chr1:1141852-1142960 REVERSE LENGTH=152	1.00429	1.01369	1.05828	1.02651	1.06373	1.05079	0.989591	1.01273	1.01292	1.03962	1.06768	1.08065
>AT1G04410.1 | Symbols: | Lactate/malate dehydrogenase family protein | chr1:1189418-1191267 REVERSE LENGTH=332	1.27277	1.28657	1.27824	1.28035	1.25944	1.25734	1.28119	1.26613	1.27524	1.26196	1.27524	1.26637
>AT1G04420.1 | Symbols: | NAD(P)-linked oxidoreductase superfamily protein | chr1:1191634-1193699 FORWARD LENGTH=412	0.930762	0.924005	0.868723	0.797959	0.870914	0.880378	0.845398	0.866263	0.846899	0.8397	0.860388	0.839913
>AT3G04400.2 | Symbols: emb2171 | Ribosomal protein L14p/L23e family protein | chr3:1167611-1168308 FORWARD LENGTH=125;>AT3G04400.1 | Symbols: emb2171 | Ribosomal protein L14p/L23e family protein | chr3:1167339-1168308 FORWARD LENGTH=140;>AT2G33370.1 | Sym	1.14715	1.11298	1.158	1.17143	1.17941	1.18106	1.17097	1.16262	1.16438	1.16665	1.17369	1.18281
>AT1G04640.2 | Symbols: LIP2 | lipoyltransferase 2 | chr1:1292541-1293248 FORWARD LENGTH=235;>AT1G04640.1 | Symbols: LIP2 | lipoyltransferase 2 | chr1:1292541-1293248 FORWARD LENGTH=235	0.967792	0.959002	0.95464	0.965441	0.973922	0.984844	1.00727	1.00972	0.966351	0.931493	0.96669	0.920893
>AT1G04690.1 | Symbols: KAB1, KV-BETA1 | potassium channel beta subunit 1 | chr1:1313662-1315420 FORWARD LENGTH=328	0.928675	0.943643	0.919402	0.814313	0.93473	0.918128	0.788875	0.939979	0.790465	0.899288	0.87556	0.874924
>AT1G04850.1 | Symbols: | ubiquitin-associated (UBA)/TS-N domain-containing protein | chr1:1365311-1368706 REVERSE LENGTH=413	1.00309	0.995855	0.998013	0.977475	0.970689	0.976367	0.975953	0.987461	0.966074	0.973542	0.969694	0.96652
>AT1G05010.1 | Symbols: EFE, ACO4, EAT1 | ethylene-forming enzyme | chr1:1431419-1432695 REVERSE LENGTH=323	1.03064	1.04688	1.03921	1.00695	1.04842	1.03024	1.0125	1.05083	0.998402	0.995904	1.0237	1.00302
>AT1G05190.1 | Symbols: emb2394 | Ribosomal protein L6 family | chr1:1502515-1503738 REVERSE LENGTH=223	1.15227	1.12537	1.14961	1.13126	1.15232	1.15979	1.1646	1.16254	1.12854	1.11874	1.13995	1.13211
>AT1G05385.1 | Symbols: LPA19, Psb27-H1 | photosystem II 11 kDa protein-related | chr1:1582747-1583648 REVERSE LENGTH=199	0.919619	0.931153	0.914562	0.91868	0.925853	0.922469	0.944096	0.990853	0.923002	0.876472	0.973643	0.934288
>AT1G06130.2 | Symbols: GLX2-4 | glyoxalase 2-4 | chr1:1858034-1860640 REVERSE LENGTH=330;>AT1G06130.1 | Symbols: GLX2-4 | glyoxalase 2-4 | chr1:1858034-1860640 REVERSE LENGTH=331	1.01323	1.02887	0.982131	0.994424	1.00967	0.999946	1.03069	1.04467	0.999867	0.985635	0.978445	0.989178
>AT1G06210.1 | Symbols: | ENTH/VHS/GAT family protein | chr1:1897567-1898986 FORWARD LENGTH=383;>AT1G06210.2 | Symbols: | ENTH/VHS/GAT family protein | chr1:1897567-1898494 FORWARD LENGTH=279	0.96614	0.975248	0.989066	0.986445	0.97411	0.985273	0.983713	0.983629	0.970614	0.974468	0.98011	0.977928
>AT1G06430.1 | Symbols: FTSH8 | FTSH protease 8 | chr1:1960214-1962525 REVERSE LENGTH=685	1.03838	1.03851	1.03825	1.08581	1.07153	1.07523	1.05129	1.04374	1.05999	1.08439	1.08837	1.07675
>AT1G06460.1 | Symbols: ACD32.1, ACD31.2 | alpha-crystallin domain 32.1 | chr1:1967308-1969414 REVERSE LENGTH=285	1.0236	1.03151	1.04917	1.04869	1.04791	1.00807	1.04119	1.03695	1.05893	1.04736	1.02464	1.03465
>AT1G06510.1 | Symbols: | unknown protein;FUNCTIONS IN: molecular_function unknown;INVOLVED IN: biological_process unknown;LOCATED IN: chloroplast;EXPRESSED IN: 21 plant structures;EXPRESSED DURING: 13 growth stages;Has 376 Blast hits to 369 protein	0.796988	0.799414	0.800427	0.85288	0.853839	0.866669	0.82201	0.903013	0.823185	0.794758	0.863886	0.855184
>AT1G06530.1 | Symbols: | Tropomyosin-related | chr1:2001625-2002596 FORWARD LENGTH=323	0.945894	0.958311	0.946239	0.940378	0.924992	0.944161	0.961832	0.961539	0.929036	0.955187	0.970412	0.962044
>AT1G06680.2 | Symbols: PSBP-1, OEE2, PSII-P | photosystem II subunit P-1 | chr1:2048076-2049186 FORWARD LENGTH=219;>AT1G06680.1 | Symbols: PSBP-1, OEE2, PSII-P, OE23 | photosystem II subunit P-1 | chr1:2047940-2049186 FORWARD LENGTH=263	1.35972	1.3659	1.36424	1.36247	1.33826	1.34309	1.39621	1.38117	1.38688	1.36869	1.362	1.36065
>AT1G06690.1 | Symbols: | NAD(P)-linked oxidoreductase superfamily protein | chr1:2049742-2052039 REVERSE LENGTH=377	1.06439	1.06659	1.04979	1.1054	1.09217	1.10069	1.04412	1.04955	1.02531	1.05847	1.08942	1.06473
>AT1G06950.1 | Symbols: ATTIC110, TIC110 | translocon at the inner envelope membrane of chloroplasts 110 | chr1:2130303-2135563 REVERSE LENGTH=1016	1.08765	1.07546	1.07067	1.05101	1.08122	1.09294	1.03625	1.06669	1.06055	1.06261	1.06955	1.05995
>AT1G07080.1 | Symbols: | Thioredoxin superfamily protein | chr1:2170069-2171861 FORWARD LENGTH=265	0.890058	0.871722	0.906025	0.924204	0.903709	0.822199	0.944976	0.956062	0.958349	1.00442	0.982961	0.984987
>AT1G07140.1 | Symbols: SIRANBP | Pleckstrin homology (PH) domain superfamily protein | chr1:2192360-2193688 REVERSE LENGTH=228	1.05007	1.06339	1.05781	0.939787	1.02602	1.01641	0.995708	1.06066	0.975409	0.959424	1.03418	1.03472
>AT1G07320.4 | Symbols: RPL4 | ribosomal protein L4 | chr1:2249190-2250173 FORWARD LENGTH=278;>AT1G07320.3 | Symbols: RPL4 | ribosomal protein L4 | chr1:2249190-2250026 FORWARD LENGTH=278;>AT1G07320.2 | Symbols: RPL4 | ribosomal protein L4 | chr1:2249190-2	1.0744	1.07997	1.0997	1.0433	1.08178	1.06763	1.05816	1.0878	1.0652	1.04411	1.0967	1.09729
>AT1G07360.1 | Symbols: | CCCH-type zinc fingerfamily protein with RNA-binding domain | chr1:2260562-2262795 REVERSE LENGTH=481;>AT2G29580.1 | Symbols: | CCCH-type zinc fingerfamily protein with RNA-binding domain | chr2:12652011-12654158 FORWARD LENGTH=	0.813369	0.888015	0.798313	0.906152	0.894818	0.900153	0.906009	0.900966	0.920027	0.935691	0.928497	0.913769
>AT5G59970.1 | Symbols: | Histone superfamily protein | chr5:24146352-24146663 REVERSE LENGTH=103;>AT5G59690.1 | Symbols: | Histone superfamily protein | chr5:24051649-24051960 FORWARD LENGTH=103;>AT3G53730.1 | Symbols: | Histone superfamily protein | c	0.887601	0.908248	0.911192	0.809302	0.890198	0.794233	0.793611	0.878039	0.897461	0.917396	0.909832	0.925323
>AT1G07700.1 | Symbols: | Thioredoxin superfamily protein | chr1:2380214-2381127 FORWARD LENGTH=204;>AT1G07700.3 | Symbols: | Thioredoxin superfamily protein | chr1:2380297-2381127 FORWARD LENGTH=217;>AT1G07700.2 | Symbols: | Thioredoxin superfamily pro	0.927162	0.940191	0.91649	0.960754	0.800723	0.955245	0.936916	0.964652	0.896196	0.899112	0.967656	0.923585
>AT1G07750.1 | Symbols: | RmlC-like cupins superfamily protein | chr1:2404300-2405863 REVERSE LENGTH=356	0.942263	0.955909	0.9377	0.920733	0.948945	0.917618	0.910362	0.918223	0.948843	0.950039	0.872771	0.930869
>AT1G07890.6 | Symbols: APX1, MEE6, CS1, ATAPX1, ATAPX01 | ascorbate peroxidase 1 | chr1:2438005-2439349 FORWARD LENGTH=249;>AT1G07890.8 | Symbols: APX1, MEE6, CS1, ATAPX1, ATAPX01 | ascorbate peroxidase 1 | chr1:2438005-2439435 FORWARD LENGTH=250;>AT1G078	1.2808	1.29184	1.29347	1.2799	1.27437	1.27621	1.27814	1.28025	1.25755	1.2617	1.27624	1.27208
>AT5G60390.3 | Symbols: | GTP binding Elongation factor Tu family protein | chr5:24289226-24290675 FORWARD LENGTH=449;>AT5G60390.1 | Symbols: | GTP binding Elongation factor Tu family protein | chr5:24289226-24290675 FORWARD LENGTH=449;>AT1G07940.2 | Sym	1.27878	1.27287	1.27657	1.28074	1.27025	1.28187	1.26263	1.25836	1.29209	1.28512	1.27586	1.27459
>AT1G08110.3 | Symbols: | lactoylglutathione lyase family protein / glyoxalase I family protein | chr1:2535702-2537630 FORWARD LENGTH=185;>AT1G08110.2 | Symbols: | lactoylglutathione lyase family protein / glyoxalase I family protein | chr1:2535702-25376	1.05592	1.06183	1.06702	1.04382	1.05815	1.03618	1.06432	1.05495	1.06921	1.0662	1.0419	1.04342
>AT1G08200.1 | Symbols: AXS2 | UDP-D-apiose/UDP-D-xylose synthase 2 | chr1:2574259-2576609 REVERSE LENGTH=389	1.03866	1.02825	1.03872	1.01051	1.05405	1.0473	1.02013	1.04484	1.01435	1.04146	1.02927	1.03912
>AT1G08450.2 | Symbols: CRT3, PSL1, EBS2, AtCRT3 | calreticulin 3 | chr1:2668008-2671800 REVERSE LENGTH=370;>AT1G08450.1 | Symbols: CRT3, PSL1, EBS2, AtCRT3 | calreticulin 3 | chr1:2668008-2671800 REVERSE LENGTH=424;>AT1G08450.3 | Symbols: CRT3 | calreticu	0.808349	0.947293	0.947485	0.965821	0.944456	0.942025	0.979535	0.970188	0.975442	0.980769	0.952687	0.941616
>AT1G08520.1 | Symbols: ALB1, ALB-1V, V157, PDE166, CHLD | ALBINA 1 | chr1:2696538-2700819 FORWARD LENGTH=760	0.892633	0.807886	0.878274	0.80071	0.79864	0.824923	0.803319	0.835646	0.795141	0.8268	0.83378	0.835135
>AT1G08550.2 | Symbols: NPQ1, AVDE1 | non-photochemical quenching 1 | chr1:2707462-2709387 FORWARD LENGTH=462;>AT1G08550.1 | Symbols: NPQ1, AVDE1 | non-photochemical quenching 1 | chr1:2707462-2709387 FORWARD LENGTH=462	1.12055	1.12935	1.11861	1.10982	1.10412	1.09658	1.12966	1.11816	1.12463	1.10727	1.10568	1.10382
>AT1G08830.2 | Symbols: CSD1 | copper/zinc superoxide dismutase 1 | chr1:2827700-2829053 FORWARD LENGTH=152;>AT1G08830.1 | Symbols: CSD1 | copper/zinc superoxide dismutase 1 | chr1:2827700-2829053 FORWARD LENGTH=152	1.16386	1.18052	1.17997	1.17271	1.16252	1.14599	1.1854	1.17911	1.19615	1.18874	1.17986	1.18487
>AT1G54690.1 | Symbols: HTA3, H2AXB, G-H2AX, GAMMA-H2AX | gamma histone variant H2AX | chr1:20414607-20415206 REVERSE LENGTH=142;>AT1G08880.1 | Symbols: HTA5, H2AXA, G-H2AX, GAMMA-H2AX | Histone superfamily protein | chr1:2847144-2847676 REVERSE LENGTH=142	0.956955	0.97877	0.969249	0.973499	0.966418	0.946691	0.968662	0.967688	0.968058	0.974906	0.956469	0.964365
>AT1G08980.1 | Symbols: ATAMI1, AMI1, ATTOC64-I, TOC64-I | amidase 1 | chr1:2884455-2886430 FORWARD LENGTH=425	1.0095	0.97528	1.00085	0.976911	1.0225	1.01314	0.966717	0.98298	0.983156	0.968923	0.973924	0.949563
>AT1G09010.1 | Symbols: | glycoside hydrolase family 2 protein | chr1:2895259-2899287 REVERSE LENGTH=944	0.937241	0.969357	0.958941	0.933954	0.918516	0.929791	0.91976	0.924245	0.918238	0.912975	0.887826	0.892066
>AT1G09130.2 | Symbols: | ATP-dependent caseinolytic (Clp) protease/crotonase family protein | chr1:2940063-2942217 REVERSE LENGTH=330;>AT1G09130.1 | Symbols: | ATP-dependent caseinolytic (Clp) protease/crotonase family protein | chr1:2940063-2942217 REV	1.04197	1.02984	1.01622	1.02828	1.03563	1.03812	1.02802	1.04056	1.007	1.01034	1.04144	1.02934
>AT1G09150.1 | Symbols: | pseudouridine synthase and archaeosine transglycosylase (PUA) domain-containing protein | chr1:2946599-2948908 FORWARD LENGTH=181	0.928038	0.815707	0.924715	0.828573	0.980267	0.965829	0.903884	0.930993	0.901789	0.900961	0.793079	0.892957
>AT1G09270.3 | Symbols: IMPA-4 | importin alpha isoform 4 | chr1:2995162-2997833 FORWARD LENGTH=456;>AT1G09270.2 | Symbols: IMPA-4 | importin alpha isoform 4 | chr1:2994506-2997833 FORWARD LENGTH=538;>AT1G09270.1 | Symbols: IMPA-4 | importin alpha isoform	0.936836	0.928819	0.949014	0.9187	0.94167	0.949916	0.925172	0.964367	0.920958	0.799338	0.940456	0.932012
>AT1G09300.2 | Symbols: | Metallopeptidase M24 family protein | chr1:3004485-3008131 FORWARD LENGTH=462;>AT1G09300.1 | Symbols: | Metallopeptidase M24 family protein | chr1:3003981-3008131 FORWARD LENGTH=493	0.850922	0.873816	0.86464	0.860931	0.860183	0.85165	0.859857	0.85031	0.804728	0.808726	0.825422	0.843103
>AT1G09310.1 | Symbols: | Protein of unknown function, DUF538 | chr1:3009109-3009648 FORWARD LENGTH=179	1.06756	1.05061	1.07755	1.0433	1.07603	1.04195	1.05404	1.07421	1.05604	1.06035	1.05548	1.05701
>AT1G09340.1 | Symbols: CRB, CSP41B, HIP1.3 | chloroplast RNA binding | chr1:3015473-3018035 FORWARD LENGTH=378	1.23303	1.24853	1.22623	1.20239	1.2227	1.22978	1.22025	1.23415	1.19519	1.19406	1.22441	1.21932
>AT1G09430.1 | Symbols: ACLA-3 | ATP-citrate lyase A-3 | chr1:3042135-3044978 FORWARD LENGTH=424	0.898098	0.863809	0.858456	0.887021	0.927129	0.932819	0.955968	0.946433	0.914756	0.944758	0.951629	0.918941
>AT1G09640.1 | Symbols: | Translation elongation factor EF1B, gamma chain | chr1:3120162-3122152 FORWARD LENGTH=414	0.799743	0.810715	0.814682	0.905754	0.967902	0.958776	0.922589	0.930599	0.92583	0.947519	0.945072	0.936692
>AT1G09750.1 | Symbols: | Eukaryotic aspartyl protease family protein | chr1:3157541-3158960 FORWARD LENGTH=449	1.03707	1.00203	1.02446	1.03221	1.05265	1.02424	1.0485	1.03481	1.0802	1.0425	1.02154	1.04077
>AT1G09760.1 | Symbols: U2A | U2 small nuclear ribonucleoprotein A | chr1:3159476-3161603 REVERSE LENGTH=249	0.978162	0.937735	0.974083	0.951959	0.993015	1.00241	0.949407	1.00272	0.931408	0.929851	0.954854	0.930769
>AT1G09770.1 | Symbols: ATCDC5, CDC5, ATMYBCDC5 | cell division cycle 5 | chr1:3162002-3165122 FORWARD LENGTH=844	0.827652	0.802154	0.809666	0.752186	0.881004	0.897998	0.840534	0.86758	0.841478	0.887415	0.88851	0.895837
>AT1G09780.1 | Symbols: | Phosphoglycerate mutase, 2,3-bisphosphoglycerate-independent | chr1:3165550-3167812 REVERSE LENGTH=557	1.14847	1.1413	1.15565	1.16502	1.14627	1.15654	1.14606	1.13789	1.14718	1.15182	1.15483	1.15269
>AT1G09795.1 | Symbols: ATATP-PRT2, HISN1B, ATP-PRT2 | ATP phosphoribosyl transferase 2 | chr1:3173588-3176690 FORWARD LENGTH=413	0.97314	0.969218	0.955204	0.969427	0.966636	0.982575	0.964379	0.96364	0.92224	0.938556	0.94323	0.944021
>AT1G09830.1 | Symbols: | Glycinamide ribonucleotide (GAR) synthetase | chr1:3192783-3194936 REVERSE LENGTH=532	0.927873	0.912935	0.92754	0.933308	0.938956	0.952983	0.914227	0.932573	0.937134	0.941753	0.926255	0.927578
>AT1G09850.1 | Symbols: XBCP3 | xylem bark cysteine peptidase 3 | chr1:3201848-3203875 FORWARD LENGTH=437	0.959838	0.952002	0.958464	0.962343	0.959615	0.960882	0.953414	0.956276	0.960195	0.96394	0.953612	0.952374
>AT1G09870.1 | Symbols: | histidine acid phosphatase family protein | chr1:3205817-3208444 FORWARD LENGTH=487	0.963543	0.945386	0.952462	0.968129	0.97096	0.96392	0.980969	0.965097	0.96955	0.986315	0.975924	0.96786
>AT1G10200.1 | Symbols: WLIM1 | GATA type zinc finger transcription factor family protein | chr1:3346677-3347763 REVERSE LENGTH=190	0.981128	0.996963	0.981285	0.969383	0.942944	0.953982	1.00783	0.989579	0.993305	0.981311	0.988555	0.987766
>AT1G10290.1 | Symbols: ADL6, DRP2A | dynamin-like protein 6 | chr1:3370774-3377120 FORWARD LENGTH=914	0.901561	0.874949	0.894844	0.880137	0.877933	0.891814	0.894456	0.90242	0.907528	0.906013	0.914008	0.900151
>AT1G10510.1 | Symbols: emb2004 | RNI-like superfamily protein | chr1:3461771-3465590 FORWARD LENGTH=605	0.932642	0.887093	0.926997	0.92489	0.937865	0.928164	0.898598	0.895766	0.780735	0.883633	0.893712	0.899517
>AT1G11360.4 | Symbols: | Adenine nucleotide alpha hydrolases-like superfamily protein | chr1:3822171-3822899 REVERSE LENGTH=242;>AT1G11360.3 | Symbols: | Adenine nucleotide alpha hydrolases-like superfamily protein | chr1:3822171-3822899 REVERSE LENGTH=	0.938138	0.958015	0.949226	0.895843	0.932743	0.902404	0.922503	0.937028	0.938716	0.91221	0.911005	0.906494
>AT1G11430.1 | Symbols: | plastid developmental protein DAG, putative | chr1:3847273-3848938 FORWARD LENGTH=232	1.09981	1.11462	1.12272	1.14964	1.11732	1.12302	1.13932	1.10275	1.14298	1.11421	1.13152	1.13203
>AT1G11580.1 | Symbols: ATPMEPCRA, PMEPCRA | methylesterase PCR A | chr1:3888730-3890649 FORWARD LENGTH=557	0.942963	0.985419	0.930295	0.889268	0.886486	0.911737	0.895628	0.893389	0.886758	0.879162	0.868348	0.911216
>AT1G11650.2 | Symbols: ATRBP45B, RBP45B | RNA-binding (RRM/RBD/RNP motifs) family protein | chr1:3914895-3917941 FORWARD LENGTH=405;>AT1G11650.1 | Symbols: ATRBP45B, RBP45B | RNA-binding (RRM/RBD/RNP motifs) family protein | chr1:3914895-3917301 FORWARD L	1.07075	1.05039	1.06651	1.07498	1.0598	1.07382	1.07756	1.06385	1.09165	1.05991	1.07476	1.0635
>AT1G11750.1 | Symbols: CLPP6, NCLPP1, NCLPP6 | CLP protease proteolytic subunit 6 | chr1:3967609-3969535 FORWARD LENGTH=271;>AT1G11750.2 | Symbols: CLPP6 | CLP protease proteolytic subunit 6 | chr1:3967609-3969535 FORWARD LENGTH=289	1.01285	1.01032	1.02363	1.00791	1.02477	1.01842	0.992609	1.00378	0.997421	1.00918	1.01086	1.00601
>AT1G11840.4 | Symbols: ATGLX1, GLX1 | glyoxalase I homolog | chr1:3996045-3997518 FORWARD LENGTH=283;>AT1G11840.3 | Symbols: ATGLX1, GLX1 | glyoxalase I homolog | chr1:3996045-3997518 FORWARD LENGTH=283;>AT1G11840.2 | Symbols: ATGLX1, GLX1 | glyoxalase I	1.0579	1.07043	1.06564	1.04177	1.06441	1.06718	1.03714	1.03287	1.01578	1.06015	1.03646	1.03865
>AT1G11860.3 | Symbols: | Glycine cleavage T-protein family | chr1:4001801-4003245 FORWARD LENGTH=408;>AT1G11860.2 | Symbols: | Glycine cleavage T-protein family | chr1:4001801-4003245 FORWARD LENGTH=408;>AT1G11860.1 | Symbols: | Glycine cleavage T-prot	1.29601	1.30631	1.2925	1.30195	1.27029	1.2711	1.3223	1.30516	1.31566	1.30454	1.3025	1.29658
>AT1G11870.1 | Symbols: ATSRS, OVA7, SRS | Seryl-tRNA synthetase | chr1:4003895-4006556 FORWARD LENGTH=512;>AT1G11870.2 | Symbols: ATSRS, SRS | Seryl-tRNA synthetase | chr1:4003895-4006556 FORWARD LENGTH=514;>AT1G11870.3 | Symbols: ATSRS, SRS | Seryl-tRNA	0.974497	0.93435	0.933267	0.948494	0.933835	0.929572	0.946728	0.933279	0.947367	0.951704	0.928908	0.926656
>AT1G11910.1 | Symbols: APA1, ATAPA1 | aspartic proteinase A1 | chr1:4017119-4019874 REVERSE LENGTH=506	1.14103	1.152	1.14133	1.16343	1.16409	1.14675	1.13779	1.14135	1.15754	1.1925	1.15149	1.15285
>AT1G11930.2 | Symbols: | Predicted pyridoxal phosphate-dependent enzyme, YBL036C type | chr1:4028783-4030298 FORWARD LENGTH=255;>AT1G11930.1 | Symbols: | Predicted pyridoxal phosphate-dependent enzyme, YBL036C type | chr1:4028783-4030298 FORWARD LENGTH=	0.99223	0.979032	0.946657	0.957816	0.954281	0.965959	0.938082	0.958971	0.941814	0.92407	0.953624	0.917697
>AT1G12000.1 | Symbols: | Phosphofructokinase family protein | chr1:4050159-4053727 REVERSE LENGTH=566	1.04661	1.03807	1.04017	1.02821	1.03199	1.02439	1.0448	1.02822	1.05683	1.03494	1.03298	1.04078
>AT1G12050.1 | Symbols: | fumarylacetoacetase, putative | chr1:4072904-4075856 FORWARD LENGTH=421	0.969444	0.996816	0.97237	0.993848	0.977716	0.966658	0.972564	0.966455	0.989641	1.00602	0.98064	0.995737
>AT1G12230.1 | Symbols: | Aldolase superfamily protein | chr1:4148050-4150708 FORWARD LENGTH=405;>AT1G12230.2 | Symbols: | Aldolase superfamily protein | chr1:4148050-4150708 FORWARD LENGTH=427	0.921102	0.867721	0.848635	0.818997	0.852932	0.840909	0.845216	0.94047	0.854371	0.850535	0.843413	0.852274
>AT1G12240.1 | Symbols: ATBETAFRUCT4, VAC-INV | Glycosyl hydrolases family 32 protein | chr1:4153699-4157457 FORWARD LENGTH=664	1.07125	1.08644	1.06876	1.05923	1.04783	1.04548	1.03205	1.02095	1.02225	0.95756	0.988913	0.983727
>AT1G12250.2 | Symbols: | Pentapeptide repeat-containing protein | chr1:4159623-4161269 FORWARD LENGTH=206;>AT1G12250.1 | Symbols: | Pentapeptide repeat-containing protein | chr1:4159287-4161269 FORWARD LENGTH=280	1.1431	1.15898	1.15337	1.15205	1.13309	1.14011	1.14318	1.12317	1.12289	1.09746	1.12543	1.11823
>AT1G12270.1 | Symbols: Hop1 | stress-inducible protein, putative | chr1:4172105-4174575 FORWARD LENGTH=572	1.00109	1.00147	0.99714	1.00798	0.987082	0.985775	1.03489	1.01955	1.02358	1.01514	1.01796	1.02884
>AT1G12310.1 | Symbols: | Calcium-binding EF-hand family protein | chr1:4187500-4187946 REVERSE LENGTH=148	1.01943	0.98592	1.01872	1.01456	1.01506	1.02202	1.04031	1.05504	1.01144	0.992301	1.0065	1.01896
>AT1G12410.1 | Symbols: CLPR2, NCLPP2, CLP2 | CLP protease proteolytic subunit 2 | chr1:4223099-4224954 FORWARD LENGTH=279	0.956407	0.937289	0.910841	0.885197	0.924835	0.906784	0.877132	0.955438	0.897119	0.892861	0.894364	0.899155
>AT1G12520.1 | Symbols: ATCCS, CCS | copper chaperone for SOD1 | chr1:4267277-4268900 REVERSE LENGTH=320;>AT1G12520.2 | Symbols: ATCCS, CCS | copper chaperone for SOD1 | chr1:4267277-4268438 REVERSE LENGTH=229;>AT1G12520.3 | Symbols: ATCCS, CCS | copper ch	1.03363	1.02283	1.04903	1.03679	1.01386	1.02584	1.02811	1.02095	1.00407	0.96546	0.99269	1.00905
>AT1G12770.1 | Symbols: ISE1, EMB1586 | P-loop containing nucleoside triphosphate hydrolases superfamily protein | chr1:4351888-4353543 FORWARD LENGTH=551	0.809005	0.788482	0.808291	0.843321	0.825567	0.841526	0.805901	0.874148	0.802897	0.817082	0.885567	0.792757
>AT1G12840.1 | Symbols: DET3, ATVHA-C | vacuolar ATP synthase subunit C (VATC) / V-ATPase C subunit / vacuolar proton pump C subunit (DET3) | chr1:4375584-4378220 FORWARD LENGTH=375	0.988268	0.983777	0.977001	0.950715	0.984914	0.965136	0.952053	0.981551	0.975672	1.00179	0.988026	0.981811
>AT1G12900.4 | Symbols: GAPA-2 | glyceraldehyde 3-phosphate dehydrogenase A subunit 2 | chr1:4392634-4393850 REVERSE LENGTH=350;>AT1G12900.3 | Symbols: GAPA-2 | glyceraldehyde 3-phosphate dehydrogenase A subunit 2 | chr1:4392634-4393850 REVERSE LENGTH=350;	1.23171	1.22102	1.21827	1.21713	1.20665	1.20786	1.24217	1.23371	1.25187	1.22194	1.22616	1.20936
>AT1G12920.1 | Symbols: ERF1-2 | eukaryotic release factor 1-2 | chr1:4396555-4397859 REVERSE LENGTH=434;>AT3G26618.1 | Symbols: ERF1-3 | eukaryotic release factor 1-3 | chr3:9788854-9790161 FORWARD LENGTH=435	0.856492	0.843204	0.851892	0.854135	0.872992	0.873912	0.859908	0.872442	0.864344	0.858345	0.855979	0.824977
>AT1G13020.1 | Symbols: EIF4B2 | eukaryotic initiation factor 4B2 | chr1:4440927-4443520 REVERSE LENGTH=549	0.962816	0.979658	0.957245	0.938931	0.884404	0.893674	1.00245	0.983692	0.983855	0.913564	0.922878	0.912994
>AT1G13060.1 | Symbols: PBE1 | 20S proteasome beta subunit E1 | chr1:4452641-4454663 FORWARD LENGTH=274;>AT1G13060.2 | Symbols: PBE1 | 20S proteasome beta subunit E1 | chr1:4452641-4454663 FORWARD LENGTH=298;>AT3G26340.1 | Symbols: | N-terminal nucleophil	1.01829	1.02513	1.01584	1.0234	1.01659	1.0208	1.01964	1.00542	1.02503	1.0316	1.0378	1.03574
>AT1G13190.1 | Symbols: | RNA-binding (RRM/RBD/RNP motifs) family protein | chr1:4499633-4501354 FORWARD LENGTH=573	0.751141	0.795898	0.801066	0.804142	0.775075	0.792037	0.807636	0.802778	0.801976	0.800716	0.799378	0.806757
>AT1G13270.1 | Symbols: MAP1C, MAP1B | methionine aminopeptidase 1B | chr1:4544999-4547155 FORWARD LENGTH=369;>AT1G13270.2 | Symbols: MAP1C, MAP1B | methionine aminopeptidase 1B | chr1:4544999-4546574 FORWARD LENGTH=283	1.04434	1.03898	1.05103	1.06797	1.03873	1.04733	1.07507	1.05738	1.06844	1.06679	1.07619	1.08041
>AT1G13280.1 | Symbols: AOC4 | allene oxide cyclase 4 | chr1:4547624-4548552 FORWARD LENGTH=254	0.854778	0.845105	0.862302	0.846974	0.862331	0.870696	0.874787	0.931409	0.795064	0.858329	0.855076	0.840445
>AT1G13440.1 | Symbols: GAPC-2, GAPC2 | glyceraldehyde-3-phosphate dehydrogenase C2 | chr1:4608465-4610494 REVERSE LENGTH=338;>AT1G13440.2 | Symbols: GAPC-2, GAPC2 | glyceraldehyde-3-phosphate dehydrogenase C2 | chr1:4608465-4610494 REVERSE LENGTH=310	1.31953	1.3232	1.31752	1.31616	1.30915	1.31123	1.31419	1.30774	1.32127	1.32788	1.31916	1.31877
>AT1G13930.3 | Symbols: | Involved in response to salt stress. Knockout mutants are hypersensitive to salt stress. | chr1:4761091-4761558 FORWARD LENGTH=155;>AT1G13930.2 | Symbols: | Involved in response to salt stress. Knockout mutants are hypersensit	1.21175	1.19828	1.23366	1.26807	1.20278	1.22723	1.22518	1.19919	1.19973	1.23538	1.25306	1.24943
>AT1G14250.1 | Symbols: | GDA1/CD39 nucleoside phosphatase family protein | chr1:4868675-4871203 FORWARD LENGTH=488	0.947632	0.92829	0.949495	0.908426	0.814769	0.899322	0.779023	0.790988	0.872403	0.844714	0.797702	0.797362
>AT2G02760.1 | Symbols: ATUBC2, UBC2 | ubiquiting-conjugating enzyme 2 | chr2:774271-775149 FORWARD LENGTH=152;>AT1G14400.2 | Symbols: UBC1, ATUBC1 | ubiquitin carrier protein 1 | chr1:4927294-4928136 REVERSE LENGTH=152;>AT1G14400.1 | Symbols: UBC1, ATUBC1	0.928151	0.908295	0.932377	0.943724	0.941019	0.932227	0.930107	0.920675	0.935592	0.970856	0.947972	0.963929
>AT1G14650.2 | Symbols: | SWAP (Suppressor-of-White-APricot)/surp domain-containing protein / ubiquitin family protein | chr1:5028077-5030520 FORWARD LENGTH=785;>AT1G14650.1 | Symbols: | SWAP (Suppressor-of-White-APricot)/surp domain-containing protein /	0.96262	0.961765	0.944622	0.971013	0.935837	0.952011	0.967716	0.969015	0.972354	0.947981	0.951236	0.977764
>AT1G14810.1 | Symbols: | semialdehyde dehydrogenase family protein | chr1:5102684-5104633 REVERSE LENGTH=375	1.14183	1.15269	1.14913	1.14085	1.1254	1.12782	1.1398	1.12755	1.12834	1.10927	1.11666	1.11454
>AT1G14830.1 | Symbols: ADL1C, ADL5, DRP1C, DL1C | DYNAMIN-like 1C | chr1:5107699-5111470 REVERSE LENGTH=614	0.877454	0.880784	0.828955	0.870003	0.809827	0.882259	0.793533	0.875982	0.852808	0.885766	0.87378	0.872815
>AT1G14980.1 | Symbols: CPN10 | chaperonin 10 | chr1:5165930-5166654 REVERSE LENGTH=98	1.05444	1.0641	1.07133	1.0754	1.05977	1.09145	1.08122	1.08199	1.03516	1.0263	1.05122	1.04256
>AT1G15140.1 | Symbols: | FAD/NAD(P)-binding oxidoreductase | chr1:5210403-5212137 REVERSE LENGTH=295;>AT1G15140.3 | Symbols: | FAD/NAD(P)-binding oxidoreductase | chr1:5210642-5212137 REVERSE LENGTH=271;>AT1G15140.2 | Symbols: | FAD/NAD(P)-binding oxid	1.145	1.13942	1.14631	1.15141	1.1399	1.14667	1.1318	1.13627	1.1292	1.11273	1.10976	1.10814
>AT3G16080.1 | Symbols: | Zinc-binding ribosomal protein family protein | chr3:5454892-5455677 FORWARD LENGTH=95;>AT1G52300.1 | Symbols: | Zinc-binding ribosomal protein family protein | chr1:19475213-19476152 REVERSE LENGTH=95;>AT1G15250.1 | Symbols: |	0.799966	0.826576	0.837346	0.867517	0.827384	0.86533	0.826587	0.836212	0.854359	0.870032	0.901555	0.899369
>AT1G15270.1 | Symbols: | Translation machinery associated TMA7 | chr1:5250833-5252020 REVERSE LENGTH=64	0.897518	0.934036	0.91484	0.931949	0.893325	0.903637	0.956928	0.911666	0.910093	0.910559	0.930885	0.928294
>AT1G15730.1 | Symbols: | Cobalamin biosynthesis CobW-like protein | chr1:5407535-5409937 REVERSE LENGTH=448	0.933748	0.927366	0.936398	0.949179	0.801353	0.962434	0.953101	0.978032	0.805051	0.904358	0.926094	0.91935
>AT1G15820.1 | Symbols: LHCB6, CP24 | light harvesting complex photosystem II subunit 6 | chr1:5446685-5447676 REVERSE LENGTH=258	1.09659	1.04205	1.12303	1.03086	1.07526	1.07515	1.04197	1.0736	1.04611	1.07292	1.06899	1.0871
>AT1G15930.2 | Symbols: | Ribosomal protein L7Ae/L30e/S12e/Gadd45 family protein | chr1:5471702-5472741 FORWARD LENGTH=144;>AT1G15930.1 | Symbols: | Ribosomal protein L7Ae/L30e/S12e/Gadd45 family protein | chr1:5471702-5472741 FORWARD LENGTH=144	1.00453	0.96041	1.04264	1.03082	1.00198	1.04608	1.02073	1.03085	1.02364	1.00751	1.02661	1.02922
>AT1G15980.1 | Symbols: NDF1, NDH48 | NDH-dependent cyclic electron flow 1 | chr1:5489314-5491199 FORWARD LENGTH=461	0.944245	0.951622	0.917367	0.901694	0.923717	0.921054	0.94302	0.937923	0.913007	0.914096	0.921844	0.907997
>AT1G16030.1 | Symbols: Hsp70b | heat shock protein 70B | chr1:5502386-5504326 REVERSE LENGTH=646	0.81806	0.829915	0.82147	0.756421	0.828833	0.828082	0.87185	0.823597	0.912829	1.01641	0.892017	0.914227
>AT1G16080.1 | Symbols: | unknown protein;LOCATED IN: apoplast, chloroplast stroma, chloroplast, chloroplast envelope;EXPRESSED IN: 23 plant structures;EXPRESSED DURING: 14 growth stages;Has 81 Blast hits to 81 proteins in 28 species: Archae - 0;Bact	1.07968	1.0497	1.05	1.02894	1.06049	1.06274	1.05509	1.09745	1.03309	1.00552	1.0426	1.03193
>AT1G16210.1 | Symbols: | unknown protein;CONTAINS InterPro DOMAIN/s: Protein of unknown function DUF1014 (InterPro:IPR010422);Has 16107 Blast hits to 8386 proteins in 1107 species: Archae - 26;Bacteria - 3370;Metazoa - 4013;Fungi - 1516;Plants - 52	0.977923	0.975019	1.0006	1.02342	0.976806	1.01234	0.998722	1.00286	0.978402	0.984594	0.998832	1.0006
>AT1G16350.1 | Symbols: | Aldolase-type TIM barrel family protein | chr1:5590951-5592872 FORWARD LENGTH=502	1.02487	1.00304	1.01203	1.01579	1.02001	1.02696	1.02053	1.01131	1.01086	1.00258	1.00791	0.990231
>AT1G16460.4 | Symbols: RDH2 | rhodanese homologue 2 | chr1:5619848-5621981 REVERSE LENGTH=318;>AT1G16460.3 | Symbols: ATRDH2, ATMST2, MST2, ST2, STR2, RDH2 | rhodanese homologue 2 | chr1:5619848-5621981 REVERSE LENGTH=318;>AT1G16460.1 | Symbols: ATRDH2, A	0.904796	0.902177	0.908018	0.895179	0.919698	0.923203	0.999129	0.979395	0.95527	0.993959	0.990595	0.988629
>AT1G16470.2 | Symbols: PAB1 | proteasome subunit PAB1 | chr1:5623122-5625439 FORWARD LENGTH=235;>AT1G16470.1 | Symbols: PAB1 | proteasome subunit PAB1 | chr1:5623122-5625439 FORWARD LENGTH=235	1.10698	1.10925	1.10933	1.11215	1.11203	1.10756	1.12722	1.11989	1.10147	1.1163	1.1293	1.12507
>AT1G16720.1 | Symbols: HCF173 | high chlorophyll fluorescence phenotype 173 | chr1:5723161-5726248 FORWARD LENGTH=598	0.99346	0.957585	0.967034	0.977801	0.995445	1.00596	0.964936	0.959763	0.99317	0.97463	0.971721	0.963193
>AT1G16790.1 | Symbols: | ribosomal protein-related | chr1:5744638-5745072 FORWARD LENGTH=144	0.8996	0.878795	0.894093	0.906048	0.959719	0.907028	0.903254	0.895656	0.906234	0.886905	0.869736	0.884767
>AT1G16850.1 | Symbols: | unknown protein;FUNCTIONS IN: molecular_function unknown;INVOLVED IN: response to salt stress;LOCATED IN: endomembrane system;EXPRESSED IN: leaf apex, leaf whorl, male gametophyte, flower, leaf;EXPRESSED DURING: LP.06 six le	0.869148	0.75381	0.7525	0.914599	0.90072	0.921755	0.852007	0.885283	0.835831	0.989349	1.03245	1.04706
>AT1G16880.1 | Symbols: | uridylyltransferase-related | chr1:5773796-5776125 FORWARD LENGTH=290;>AT1G16880.2 | Symbols: | uridylyltransferase-related | chr1:5773796-5775272 FORWARD LENGTH=213	1.20302	1.20656	1.20729	1.19037	1.1962	1.19293	1.19648	1.19461	1.18729	1.17111	1.18969	1.18138
>AT1G16890.2 | Symbols: UBC36, UBC13B | ubiquitin-conjugating enzyme 36 | chr1:5776550-5778327 REVERSE LENGTH=153;>AT1G16890.1 | Symbols: UBC36, UBC13B | ubiquitin-conjugating enzyme 36 | chr1:5776550-5777903 REVERSE LENGTH=120;>AT1G16890.3 | Symbols: UBC3	1.00811	0.969262	1.01674	0.987286	1.00362	0.998514	1.0047	1.00858	1.00217	1.01261	1.02981	1.03674
>AT1G17100.1 | Symbols: | SOUL heme-binding family protein | chr1:5844766-5845539 FORWARD LENGTH=232	1.13439	1.15375	1.14015	1.16963	1.1342	1.14457	1.14214	1.11997	1.12562	1.15143	1.16196	1.15765
>AT1G17220.1 | Symbols: FUG1 | Translation initiation factor 2, small GTP-binding protein | chr1:5885383-5890165 FORWARD LENGTH=1026	1.0825	1.06442	1.08096	1.1091	1.0941	1.11021	1.08888	1.07421	1.09111	1.07482	1.11608	1.10654
>AT1G17290.1 | Symbols: AlaAT1 | alanine aminotransferas | chr1:5922771-5926093 FORWARD LENGTH=543	1.11318	1.11252	1.11365	1.11363	1.12325	1.11693	1.08648	1.08602	1.08738	1.1055	1.10062	1.0951
>AT1G17470.2 | Symbols: ATDRG1, ATDRG, DRG1 | developmentally regulated G-protein 1 | chr1:6003442-6006155 FORWARD LENGTH=399;>AT1G17470.1 | Symbols: ATDRG1, ATDRG, DRG1 | developmentally regulated G-protein 1 | chr1:6003442-6006155 FORWARD LENGTH=399;>AT1	0.876328	0.820374	0.81937	0.896583	0.896351	0.917861	0.897463	0.795649	0.911566	0.78523	0.807178	0.806802
>AT1G17650.1 | Symbols: GLYR2, GR2 | glyoxylate reductase 2 | chr1:6069594-6071964 REVERSE LENGTH=358	1.05152	1.03989	1.0468	1.04344	1.04638	1.05562	1.0322	1.04205	1.02361	1.0081	1.00921	0.996785
>AT1G17745.1 | Symbols: PGDH | D-3-phosphoglycerate dehydrogenase | chr1:6101157-6104979 FORWARD LENGTH=624;>AT1G17745.2 | Symbols: PGDH | D-3-phosphoglycerate dehydrogenase | chr1:6101157-6104979 FORWARD LENGTH=651	0.9539	0.973823	0.976923	0.974977	0.992059	0.963816	0.968075	0.97584	0.992783	1.0379	1.0148	1.01432
>AT1G17880.1 | Symbols: BTF3, ATBTF3 | basic transcription factor 3 | chr1:6152572-6153425 REVERSE LENGTH=165	1.05897	1.05428	1.06756	1.09634	1.07663	1.05438	1.06903	1.04045	1.09255	1.0467	1.05025	1.0576
>AT1G18070.2 | Symbols: | Translation elongation factor EF1A/initiation factor IF2gamma family protein | chr1:6214236-6218211 REVERSE LENGTH=532;>AT1G18070.1 | Symbols: | Translation elongation factor EF1A/initiation factor IF2gamma family protein | chr1	0.929369	0.942883	0.921463	0.915763	0.92358	0.935783	0.913994	0.91477	0.917791	0.917952	0.948033	0.922069
>AT1G18080.1 | Symbols: ATARCA, RACK1A_AT, RACK1A | Transducin/WD40 repeat-like superfamily protein | chr1:6222325-6223901 FORWARD LENGTH=327	1.13819	1.12611	1.12996	1.13229	1.13044	1.13767	1.11782	1.11095	1.14604	1.14697	1.13783	1.13287
>AT1G18170.1 | Symbols: | FKBP-like peptidyl-prolyl cis-trans isomerase family protein | chr1:6254291-6255507 FORWARD LENGTH=247	0.939101	0.924764	0.954878	0.927398	0.941203	0.952953	0.970375	0.958143	0.974356	0.935092	0.923196	0.919174
>AT1G18210.2 | Symbols: | Calcium-binding EF-hand family protein | chr1:6268273-6268785 REVERSE LENGTH=170;>AT1G18210.1 | Symbols: | Calcium-binding EF-hand family protein | chr1:6268273-6268785 REVERSE LENGTH=170	0.997159	0.946293	0.997577	1.02592	0.922792	0.988184	1.01648	0.988925	0.981177	0.956483	0.96276	0.967087
>AT1G18450.1 | Symbols: ATARP4, ARP4 | actin-related protein 4 | chr1:6348199-6351766 FORWARD LENGTH=441	0.982981	0.982272	0.970074	0.983337	0.967751	0.987408	1.00844	0.978571	0.993763	0.974553	0.997191	0.974487
>AT1G18500.1 | Symbols: MAML-4, IPMS1 | methylthioalkylmalate synthase-like 4 | chr1:6369347-6372861 FORWARD LENGTH=631	1.06845	1.05399	1.07116	1.08286	1.05451	1.07579	1.06549	1.04578	1.06895	1.0353	1.05961	1.05905
>AT1G18540.1 | Symbols: | Ribosomal protein L6 family protein | chr1:6377448-6378548 REVERSE LENGTH=233	0.941782	0.920431	0.934161	0.939918	0.961747	0.945681	0.905954	0.900328	0.920687	0.96632	0.96279	0.950766
>AT1G18590.1 | Symbols: SOT17, ATSOT17, ATST5C | sulfotransferase 17 | chr1:6398634-6399674 FORWARD LENGTH=346	1.00863	1.02288	1.00567	0.978098	0.984345	0.989147	0.929073	0.959125	0.925512	0.896388	0.911027	0.923945
>AT1G19570.1 | Symbols: DHAR1, ATDHAR1, DHAR5 | dehydroascorbate reductase | chr1:6773462-6774413 REVERSE LENGTH=213;>AT1G19570.2 | Symbols: DHAR1, ATDHAR1, DHAR5 | dehydroascorbate reductase | chr1:6773462-6774413 REVERSE LENGTH=212	1.19366	1.20369	1.19091	1.15372	1.18646	1.16118	1.1487	1.18014	1.16068	1.17644	1.16609	1.16817
>AT1G19580.1 | Symbols: GAMMA CA1 | gamma carbonic anhydrase 1 | chr1:6774937-6777092 FORWARD LENGTH=275;>AT1G19580.2 | Symbols: GAMMA CA1 | gamma carbonic anhydrase 1 | chr1:6774937-6776845 FORWARD LENGTH=220	0.95525	0.91718	0.932609	0.922225	0.951832	0.972477	0.977894	0.977843	0.9251	0.96585	0.975337	0.943092
>AT1G19920.1 | Symbols: APS2, ASA1 | Pseudouridine synthase/archaeosine transglycosylase-like family protein | chr1:6914835-6916657 REVERSE LENGTH=476	1.0754	1.07225	1.07964	1.09114	1.08367	1.08546	1.0786	1.07581	1.07979	1.06553	1.0755	1.07086
>AT1G20020.1 | Symbols: ATLFNR2, FNR2 | ferredoxin-NADP(+)-oxidoreductase 2 | chr1:6942851-6944868 FORWARD LENGTH=369;>AT1G20020.3 | Symbols: ATLFNR2 | ferredoxin-NADP(+)-oxidoreductase 2 | chr1:6942851-6944868 FORWARD LENGTH=369;>AT1G20020.2 | Symbols: AT	1.28008	1.2761	1.27602	1.27066	1.26118	1.25307	1.28138	1.26421	1.28111	1.27209	1.26534	1.26831
>AT1G20110.1 | Symbols: | RING/FYVE/PHD zinc finger superfamily protein | chr1:6971554-6974578 FORWARD LENGTH=601	0.921728	0.939764	0.936422	0.928721	0.911254	0.907198	0.960757	0.943131	0.951682	0.949644	0.948852	0.946647
>AT1G20160.2 | Symbols: ATSBT5.2 | Subtilisin-like serine endopeptidase family protein | chr1:6990852-6993737 REVERSE LENGTH=730;>AT1G20160.1 | Symbols: ATSBT5.2 | Subtilisin-like serine endopeptidase family protein | chr1:6990852-6993854 REVERSE LENGTH=76	0.769312	0.78128	0.778698	0.758439	0.753498	0.742699	0.803646	0.744047	0.757902	0.799262	0.843504	0.84299
>AT1G20220.1 | Symbols: | Alba DNA/RNA-binding protein | chr1:7005090-7007285 REVERSE LENGTH=315	0.914426	0.921742	0.914639	0.918589	0.894064	0.904483	0.930643	0.906299	0.9494	0.911284	0.923214	0.932288
>AT1G20225.1 | Symbols: | Thioredoxin superfamily protein | chr1:7007966-7009318 REVERSE LENGTH=233	0.842702	0.864818	0.862503	0.841909	0.849461	0.847555	0.923879	0.877274	0.888882	0.954314	0.917872	0.875837
>AT1G76030.1 | Symbols: | ATPase, V1 complex, subunit B protein | chr1:28534134-28536916 FORWARD LENGTH=486;>AT1G20260.1 | Symbols: | ATPase, V1 complex, subunit B protein | chr1:7016971-7020290 FORWARD LENGTH=487	1.2066	1.21486	1.20136	1.18997	1.19522	1.19161	1.20219	1.19726	1.20783	1.2108	1.19966	1.19087
>AT1G20340.1 | Symbols: DRT112, PETE2 | Cupredoxin superfamily protein | chr1:7042770-7043273 REVERSE LENGTH=167	1.3601	1.37029	1.37305	1.37051	1.32368	1.35099	1.38538	1.37914	1.37587	1.35688	1.36167	1.35897
>AT1G20440.1 | Symbols: COR47, RD17, AtCOR47 | cold-regulated 47 | chr1:7084722-7085664 REVERSE LENGTH=265	1.03472	1.07183	1.03439	1.02415	1.03212	1.01865	1.01514	1.02641	1.01083	1.08198	1.13115	1.10536
>AT1G20450.2 | Symbols: LTI29, LTI45, ERD10 | Dehydrin family protein | chr1:7088235-7089107 REVERSE LENGTH=259;>AT1G20450.1 | Symbols: LTI29, LTI45, ERD10 | Dehydrin family protein | chr1:7088235-7089107 REVERSE LENGTH=260	0.986336	1.01422	0.98393	1.0472	1.0139	1.01683	1.01732	1.00854	0.989448	1.08424	1.12496	1.09878
>AT1G20580.1 | Symbols: | Small nuclear ribonucleoprotein family protein | chr1:7128979-7130371 FORWARD LENGTH=131	0.891922	0.903594	0.894063	0.920066	0.936501	0.929067	0.896177	0.913686	0.873433	0.873109	0.88481	0.909345
>AT1G20620.5 | Symbols: CAT3, SEN2, ATCAT3 | catalase 3 | chr1:7143142-7146193 FORWARD LENGTH=485;>AT1G20620.1 | Symbols: CAT3, SEN2, ATCAT3 | catalase 3 | chr1:7143142-7146193 FORWARD LENGTH=492;>AT1G20620.2 | Symbols: CAT3, SEN2, ATCAT3 | catalase 3 | ch	1.1199	1.13764	1.13932	1.10708	1.13074	1.10527	1.1251	1.12431	1.14197	1.18107	1.14579	1.14834
>AT1G20630.1 | Symbols: CAT1 | catalase 1 | chr1:7146812-7149609 FORWARD LENGTH=492	0.98108	0.991302	0.989655	1.01332	1.00393	1.02175	0.936472	0.942601	0.99446	0.998352	0.972017	0.99199
>AT1G20810.1 | Symbols: | FKBP-like peptidyl-prolyl cis-trans isomerase family protein | chr1:7232025-7233367 FORWARD LENGTH=232	0.985565	1.00815	0.993324	1.00474	0.96321	0.970968	1.01592	0.994843	1.01376	1.00647	1.00927	1.00491
>AT1G20850.1 | Symbols: XCP2 | xylem cysteine peptidase 2 | chr1:7252208-7253537 FORWARD LENGTH=356;>AT4G35350.1 | Symbols: XCP1 | xylem cysteine peptidase 1 | chr4:16810529-16811875 FORWARD LENGTH=355	0.755383	0.888695	0.85871	0.869953	0.852665	0.84965	0.847832	0.844867	0.825198	0.83154	0.783462	0.835425
>AT1G21065.1 | Symbols: | unknown protein;INVOLVED IN: biological_process unknown;LOCATED IN: chloroplast;EXPRESSED IN: 22 plant structures;EXPRESSED DURING: 13 growth stages;CONTAINS InterPro DOMAIN/s: Uncharacterised protein family UPF0047 (InterPr	0.947735	0.948259	0.952052	0.979673	0.959763	0.948875	0.989119	0.94806	0.965275	0.981902	0.98785	0.972084
>AT1G21080.1 | Symbols: | DNAJ heat shock N-terminal domain-containing protein | chr1:7378822-7382275 REVERSE LENGTH=391;>AT1G21080.2 | Symbols: | DNAJ heat shock N-terminal domain-containing protein | chr1:7378822-7380927 REVERSE LENGTH=304;>AT1G21080.3	0.902949	0.915058	0.900116	0.9333	0.906504	0.940062	0.936476	0.936692	0.936581	0.962886	0.965351	0.950599
>AT1G21380.1 | Symbols: | Target of Myb protein 1 | chr1:7485806-7488032 REVERSE LENGTH=506	0.968687	0.998531	0.993074	0.998386	0.993724	0.971755	0.995287	0.975133	0.997149	1.00324	0.996531	0.988817
>AT1G21440.1 | Symbols: | Phosphoenolpyruvate carboxylase family protein | chr1:7502325-7504103 REVERSE LENGTH=336	1.04998	1.07261	1.02832	1.00006	1.00964	1.032	0.953363	1.01042	0.940637	0.921309	0.912729	0.92544
>AT1G21500.1 | Symbols: | unknown protein;Has 29 Blast hits to 29 proteins in 12 species: Archae - 0;Bacteria - 0;Metazoa - 0;Fungi - 2;Plants - 27;Viruses - 0;Other Eukaryotes - 0 (source: NCBI BLink). | chr1:7530047-7530954 REVERSE LENGTH=126	0.992699	1.00029	0.985845	0.978163	0.925681	0.954671	1.04006	1.019	0.992332	0.968719	0.978553	0.973172
>AT1G21600.2 | Symbols: PTAC6 | plastid transcriptionally active 6 | chr1:7571514-7573782 REVERSE LENGTH=328;>AT1G21600.1 | Symbols: PTAC6 | plastid transcriptionally active 6 | chr1:7571514-7573782 REVERSE LENGTH=328	0.858999	0.823268	0.877838	0.751062	0.838094	0.799387	0.813813	0.805203	0.835698	0.874997	0.835502	0.836121
>AT1G21680.1 | Symbols: | DPP6 N-terminal domain-like protein | chr1:7613028-7615148 FORWARD LENGTH=706	1.03998	1.06691	1.04331	1.04553	1.04812	1.02866	1.04323	1.03701	1.05293	1.06791	1.04952	1.05166
>AT1G21750.1 | Symbols: ATPDIL1-1, ATPDI5, PDI5, PDIL1-1 | PDI-like 1-1 | chr1:7645767-7648514 FORWARD LENGTH=501;>AT1G21750.2 | Symbols: ATPDIL1-1, PDIL1-1 | PDI-like 1-1 | chr1:7645767-7648695 FORWARD LENGTH=487	1.14796	1.1471	1.15563	1.16475	1.13902	1.15141	1.1585	1.15777	1.16664	1.17781	1.17673	1.169
>AT1G22280.1 | Symbols: PAPP2C | phytochrome-associated protein phosphatase type 2C | chr1:7874236-7875496 FORWARD LENGTH=281;>AT1G22280.3 | Symbols: PAPP2C | phytochrome-associated protein phosphatase type 2C | chr1:7874236-7875496 FORWARD LENGTH=287;>AT1	0.868448	0.932709	0.903982	0.932823	0.898899	0.895793	0.940382	0.934626	0.925596	0.944375	0.936838	0.933449
>AT1G22300.3 | Symbols: GRF10, GF14 EPSILON | general regulatory factor 10 | chr1:7879601-7881103 REVERSE LENGTH=251;>AT1G22300.2 | Symbols: GRF10, GF14 EPSILON | general regulatory factor 10 | chr1:7879244-7881103 REVERSE LENGTH=254;>AT1G22300.1 | Symbols	0.987191	0.988871	0.967076	0.909918	0.977867	0.962655	0.920902	1.00565	0.940127	0.914855	0.922995	0.936524
>AT1G22450.1 | Symbols: COX6B, ATCOX6B2 | cytochrome C oxidase 6B | chr1:7925447-7926918 FORWARD LENGTH=191	1.04287	1.03337	1.05802	0.812391	1.00779	0.969262	0.957454	1.04727	0.932011	0.93852	1.01869	1.02504
>AT1G22530.1 | Symbols: PATL2 | PATELLIN 2 | chr1:7955773-7958326 REVERSE LENGTH=683	1.02714	1.03825	1.00313	1.00689	0.988904	0.981413	1.0295	1.01246	1.0117	0.993757	1.01866	0.990453
>AT1G22630.1 | Symbols: | unknown protein;LOCATED IN: chloroplast;EXPRESSED IN: 21 plant structures;EXPRESSED DURING: 13 growth stages;Has 87 Blast hits to 86 proteins in 34 species: Archae - 0;Bacteria - 13;Metazoa - 27;Fungi - 0;Plants - 40;Vir	0.896771	0.871191	0.870421	0.945566	0.910181	0.923463	0.929937	0.919993	0.937378	0.925341	0.928883	0.783176
>AT4G09800.1 | Symbols: RPS18C | S18 ribosomal protein | chr4:6173818-6174963 FORWARD LENGTH=152;>AT1G34030.1 | Symbols: | Ribosomal protein S13/S18 family | chr1:12370285-12371465 REVERSE LENGTH=152;>AT1G22780.1 | Symbols: PFL, RPS18A, PFL1 | Ribosomal p	1.08184	1.0889	1.11483	1.08092	1.13913	1.12561	1.04834	1.08992	1.07421	1.08672	1.11087	1.12519
>AT1G22840.1 | Symbols: CYTC-1, ATCYTC-A | CYTOCHROME C-1 | chr1:8079384-8080286 FORWARD LENGTH=114;>AT1G22840.2 | Symbols: CYTC-1, ATCYTC-A | CYTOCHROME C-1 | chr1:8079384-8080246 FORWARD LENGTH=102	0.970215	0.96102	1.00235	0.993492	1.00257	1.01156	1.01795	1.0265	1.02023	0.970409	0.992242	1.00665
>AT1G22940.1 | Symbols: TH1, TH-1, THIE | thiamin biosynthesis protein, putative | chr1:8122384-8124908 FORWARD LENGTH=522	0.901487	0.913797	0.90177	0.903872	0.819389	0.913559	0.917155	0.91389	0.785775	0.855809	0.797625	0.882322
>AT1G23130.1 | Symbols: | Polyketide cyclase/dehydrase and lipid transport superfamily protein | chr1:8200434-8200997 FORWARD LENGTH=160	0.90286	0.940819	0.873019	0.862412	0.875095	0.869391	0.999519	0.995739	0.990776	0.994676	0.952859	0.931953
>AT1G23190.1 | Symbols: PGM3 | Phosphoglucomutase/phosphomannomutase family protein | chr1:8219946-8224186 FORWARD LENGTH=583	1.0658	1.06628	1.07173	1.06857	1.07292	1.07567	1.04713	1.05771	1.07417	1.08375	1.06201	1.05501
>AT1G23290.1 | Symbols: RPL27A, RPL27AB | Ribosomal protein L18e/L15 superfamily protein | chr1:8263007-8263447 FORWARD LENGTH=146	1.07912	1.06965	1.10446	1.12614	1.11169	1.12826	1.07877	1.07852	1.10427	1.10675	1.10725	1.12262
>AT1G23310.1 | Symbols: GGT1, AOAT1, GGAT1 | glutamate:glyoxylate aminotransferase | chr1:8268720-8271329 REVERSE LENGTH=481;>AT1G23310.2 | Symbols: GGT1, AOAT1, GGAT1 | glutamate:glyoxylate aminotransferase | chr1:8268808-8271329 REVERSE LENGTH=441	1.21724	1.22931	1.21761	1.21533	1.21416	1.21301	1.21766	1.20326	1.20488	1.21379	1.21111	1.2067
>AT1G23740.1 | Symbols: | Oxidoreductase, zinc-binding dehydrogenase family protein | chr1:8398245-8399656 REVERSE LENGTH=386	1.20002	1.20853	1.19652	1.19624	1.19209	1.1828	1.2193	1.20633	1.2008	1.1888	1.19783	1.1866
>AT1G23820.1 | Symbols: SPDS1 | spermidine synthase 1 | chr1:8420278-8422724 FORWARD LENGTH=378;>AT1G23820.2 | Symbols: SPDS1 | spermidine synthase 1 | chr1:8420278-8422480 FORWARD LENGTH=327	1.08949	1.07903	1.08316	1.07434	1.08049	1.07513	1.06334	1.06739	1.05869	1.03805	1.03209	1.03809
>AT1G24020.2 | Symbols: MLP423 | MLP-like protein 423 | chr1:8500653-8501458 REVERSE LENGTH=155;>AT1G24020.1 | Symbols: MLP423 | MLP-like protein 423 | chr1:8500653-8501458 REVERSE LENGTH=155	1.08571	1.07565	1.1063	1.10226	1.08468	1.08447	1.14533	1.13371	1.13965	1.14272	1.1418	1.14791
>AT1G24050.1 | Symbols: | RNA-processing, Lsm domain | chr1:8507057-8508439 FORWARD LENGTH=188	0.926923	0.918622	0.927249	0.928021	0.927804	0.941292	0.927855	0.932233	0.917592	0.916652	0.929731	0.936063
>AT1G24180.1 | Symbols: IAR4 | Thiamin diphosphate-binding fold (THDP-binding) superfamily protein | chr1:8560777-8563382 REVERSE LENGTH=393	1.05164	1.07601	1.05455	1.05173	1.03265	1.04334	1.06923	1.05052	1.06019	1.06939	1.07091	1.05965
>AT1G24300.2 | Symbols: | GYF domain-containing protein | chr1:8614515-8620420 REVERSE LENGTH=1490;>AT1G24300.1 | Symbols: | GYF domain-containing protein | chr1:8614515-8620420 REVERSE LENGTH=1495;>AT1G27430.1 | Symbols: | GYF domain-containing protein	0.864489	0.889032	0.87408	0.874738	0.860582	0.875856	0.901033	0.893014	0.878919	0.861977	0.882415	0.867465
>AT1G24360.1 | Symbols: | NAD(P)-binding Rossmann-fold superfamily protein | chr1:8640820-8643283 FORWARD LENGTH=319	0.958648	0.95562	0.940871	0.959806	0.978417	0.985326	0.975141	0.96163	0.966972	0.984483	0.950734	0.973596
>AT1G24510.1 | Symbols: | TCP-1/cpn60 chaperonin family protein | chr1:8685504-8688101 REVERSE LENGTH=535;>AT1G24510.2 | Symbols: | TCP-1/cpn60 chaperonin family protein | chr1:8685504-8687660 REVERSE LENGTH=459	1.04477	1.0303	1.01007	0.994331	1.02122	1.02846	0.973705	1.02074	0.992099	0.998743	1.01855	1.00873
>AT1G26110.2 | Symbols: DCP5 | decapping 5 | chr1:9024616-9027556 REVERSE LENGTH=605;>AT1G26110.1 | Symbols: DCP5 | decapping 5 | chr1:9024616-9027556 REVERSE LENGTH=611	1.04021	1.04174	1.03766	1.03769	1.02589	1.02506	1.05139	1.04276	1.04906	1.01358	0.998866	1.00457
>AT1G26220.1 | Symbols: | Acyl-CoA N-acyltransferases (NAT) superfamily protein | chr1:9071157-9071750 FORWARD LENGTH=197	0.930874	0.904563	0.90228	0.894105	0.905906	0.900882	0.949284	0.946528	0.935868	0.910362	0.919741	0.928591
>AT1G26550.1 | Symbols: | FKBP-like peptidyl-prolyl cis-trans isomerase family protein | chr1:9171800-9172716 FORWARD LENGTH=142	0.947802	0.974815	0.970517	0.990827	0.945785	0.951167	1.00705	0.987128	0.992685	0.990332	1.00368	0.994549
>AT1G26630.1 | Symbols: FBR12, ATELF5A-2, ELF5A-2 | Eukaryotic translation initiation factor 5A-1 (eIF-5A 1) protein | chr1:9205968-9207098 FORWARD LENGTH=159;>AT1G26630.2 | Symbols: FBR12, ATELF5A-2, ELF5A-2 | Eukaryotic translation initiation factor 5A-1	1.19919	1.1982	1.20675	1.21369	1.18535	1.1908	1.21212	1.19298	1.24582	1.18935	1.20998	1.20353
>AT1G69620.1 | Symbols: RPL34 | ribosomal protein L34 | chr1:26189900-26191081 FORWARD LENGTH=119;>AT1G26880.1 | Symbols: | Ribosomal protein L34e superfamily protein | chr1:9315640-9316681 REVERSE LENGTH=120;>AT1G26880.2 | Symbols: | Ribosomal protein L	0.852798	0.85584	0.870112	0.875712	0.86095	0.886603	0.833228	0.847791	0.880839	0.891631	0.902175	0.90654
>AT1G27090.1 | Symbols: | glycine-rich protein | chr1:9404041-9406098 REVERSE LENGTH=420	1.05174	1.04395	1.05654	1.0685	1.04283	1.04863	1.09158	1.0827	1.08909	1.06043	1.06482	1.06885
>AT1G27310.1 | Symbols: NTF2A | nuclear transport factor 2A | chr1:9484615-9485790 REVERSE LENGTH=122	0.827246	0.811347	0.838717	0.838518	0.824464	0.803793	0.87216	0.836526	0.857668	0.862941	0.851011	0.853396
>AT1G27400.1 | Symbols: | Ribosomal protein L22p/L17e family protein | chr1:9515230-9516725 FORWARD LENGTH=176	1.10088	1.10373	1.10373	1.12355	1.10409	1.09924	1.11939	1.10813	1.11825	1.11867	1.12822	1.13059
>AT1G27450.1 | Symbols: APT1, ATAPT1 | adenine phosphoribosyl transferase 1 | chr1:9532042-9533807 FORWARD LENGTH=243;>AT1G27450.3 | Symbols: APT1 | adenine phosphoribosyl transferase 1 | chr1:9532042-9533807 FORWARD LENGTH=284;>AT1G27450.2 | Symbols: APT1	0.931616	0.931871	0.933365	0.941108	0.941757	0.944951	0.903694	0.938319	0.907148	0.903874	0.893488	0.887875
>AT1G27540.2 | Symbols: | Protein of unknown function (DUF295) | chr1:9566608-9567849 REVERSE LENGTH=383;>AT1G27540.1 | Symbols: | Protein of unknown function (DUF295) | chr1:9566608-9567849 REVERSE LENGTH=413;>AT1G27580.1 | Symbols: | Protein of unknow	0.750015	0.758029	0.756738	0.861068	0.869692	0.840441	0.907351	0.896684	0.852145	0.902697	0.86992	0.897336
>AT1G27950.1 | Symbols: LTPG1 | glycosylphosphatidylinositol-anchored lipid protein transfer 1 | chr1:9740740-9741991 FORWARD LENGTH=193	0.934296	0.862175	0.959145	0.95428	0.941707	0.944295	0.943477	0.91993	0.955502	0.955248	0.930369	0.942838
>AT1G27970.1 | Symbols: NTF2B | nuclear transport factor 2B | chr1:9746921-9747787 FORWARD LENGTH=126;>AT1G27970.2 | Symbols: NTF2B | nuclear transport factor 2B | chr1:9746921-9748306 FORWARD LENGTH=134	0.881361	0.879095	0.945215	0.953339	0.890684	0.918496	0.966197	0.92482	0.968445	0.937918	0.942367	0.934821
>AT1G28200.1 | Symbols: FIP1 | FH interacting protein 1 | chr1:9850395-9852300 REVERSE LENGTH=259	0.831692	0.859325	0.823972	0.860073	0.818623	0.825151	0.857208	0.793242	0.832058	0.886906	0.870139	0.849188
>AT1G28290.2 | Symbols: AGP31 | arabinogalactan protein 31 | chr1:9889331-9890843 REVERSE LENGTH=315;>AT1G28290.1 | Symbols: AGP31 | arabinogalactan protein 31 | chr1:9889331-9890843 REVERSE LENGTH=359	0.938168	0.89235	0.887068	0.907529	0.95046	0.965056	0.997122	0.998623	1.0031	0.962495	0.949693	0.987839
>AT1G29250.1 | Symbols: | Alba DNA/RNA-binding protein | chr1:10223461-10224592 REVERSE LENGTH=130	0.96054	0.953596	0.973855	0.971115	0.948809	0.970376	0.963841	0.977734	0.921294	0.94493	0.941044	0.972835
>AT1G29370.1 | Symbols: | Kinase-related protein of unknown function (DUF1296) | chr1:10278080-10283024 REVERSE LENGTH=831;>AT1G29350.1 | Symbols: | Kinase-related protein of unknown function (DUF1296) | chr1:10268761-10273613 REVERSE LENGTH=831	0.952521	0.959776	0.952517	0.971389	0.947756	0.970661	0.981397	0.975228	0.987808	0.990033	1.01302	1.00311
>AT1G29530.1 | Symbols: | unknown protein;BEST Arabidopsis thaliana protein match is: unknown protein (TAIR:AT2G34310.3);Has 84 Blast hits to 78 proteins in 24 species: Archae - 2;Bacteria - 4;Metazoa - 9;Fungi - 8;Plants - 55;Viruses - 0;Other Eu	0.947841	0.950437	0.953332	0.945225	0.915212	0.932355	0.982542	0.977048	0.981352	0.95501	0.941577	0.930705
>AT1G29660.1 | Symbols: | GDSL-like Lipase/Acylhydrolase superfamily protein | chr1:10371955-10373624 FORWARD LENGTH=364	0.993998	0.998371	1.03461	1.01168	1.00785	0.982752	1.04242	1.00406	1.03462	1.03425	1.02138	1.0366
>AT1G29670.1 | Symbols: | GDSL-like Lipase/Acylhydrolase superfamily protein | chr1:10375843-10377717 FORWARD LENGTH=363	0.999825	1.02774	1.03323	1.00041	1.01784	1.00856	0.997746	0.989115	0.988316	1.02546	0.986148	1.00772
>AT1G29700.1 | Symbols: | Metallo-hydrolase/oxidoreductase superfamily protein | chr1:10385196-10386906 REVERSE LENGTH=350	1.04831	1.03841	1.03689	1.04463	1.04599	1.04326	1.07612	1.0581	1.05658	1.06163	1.05876	1.05119
>AT1G29850.1 | Symbols: | double-stranded DNA-binding family protein | chr1:10447866-10449630 FORWARD LENGTH=129;>AT1G29850.2 | Symbols: | double-stranded DNA-binding family protein | chr1:10447866-10449630 FORWARD LENGTH=130;>AT1G29850.3 | Symbols: | d	0.953589	0.932713	0.98938	0.957783	1.00434	0.950922	0.884193	1.01246	0.97766	0.915498	0.925598	0.919767
>AT1G29880.1 | Symbols: | glycyl-tRNA synthetase / glycine--tRNA ligase | chr1:10459662-10462781 REVERSE LENGTH=729	1.00909	0.997937	1.00146	0.978096	1.00444	1.00983	0.98922	0.996566	0.995253	1.00486	1.00382	1.00072
>AT1G29900.1 | Symbols: CARB | carbamoyl phosphate synthetase B | chr1:10468164-10471976 FORWARD LENGTH=1187	1.06938	1.05552	1.05832	1.05489	1.06876	1.07007	1.04143	1.03627	1.07621	1.05821	1.06098	1.05579
>AT1G29930.1 | Symbols: CAB1, AB140, CAB140, LHCB1.3 | chlorophyll A/B binding protein 1 | chr1:10478071-10478874 FORWARD LENGTH=267;>AT1G29920.1 | Symbols: CAB2, AB165, LHCB1.1 | chlorophyll A/B-binding protein 2 | chr1:10475089-10475892 REVERSE LENGTH=26	1.10623	1.09555	1.11359	1.06458	1.09855	1.07843	1.08804	1.10164	1.0803	1.08954	1.08986	1.09396
>AT1G30070.1 | Symbols: | SGS domain-containing protein | chr1:10546794-10548072 REVERSE LENGTH=222;>AT1G30070.2 | Symbols: | SGS domain-containing protein | chr1:10546794-10548072 REVERSE LENGTH=229	0.895812	0.911299	0.912896	0.928491	0.919537	0.929727	0.903356	0.841828	0.87364	0.877675	0.914099	0.910077
>AT2G34590.1 | Symbols: | Transketolase family protein | chr2:14568956-14570844 REVERSE LENGTH=406;>AT1G30120.1 | Symbols: PDH-E1 BETA | pyruvate dehydrogenase E1 beta | chr1:10584350-10586477 REVERSE LENGTH=406	0.982799	0.964767	0.988579	0.984467	0.961928	0.971186	0.9914	0.974281	0.98322	0.976249	0.985815	0.9818
>AT1G30230.1 | Symbols: | Glutathione S-transferase, C-terminal-like;Translation elongation factor EF1B/ribosomal protein S6 | chr1:10639286-10640515 FORWARD LENGTH=231;>AT1G30230.2 | Symbols: | Glutathione S-transferase, C-terminal-like;Translation elo	1.12176	1.10112	1.12258	1.12682	1.11904	1.1365	1.12069	1.13181	1.10181	1.10027	1.1197	1.10658
>AT1G30380.1 | Symbols: PSAK | photosystem I subunit K | chr1:10722325-10723013 FORWARD LENGTH=130	0.811443	0.75269	0.751374	0.753204	0.757675	0.779867	0.996065	0.95171	0.971493	0.965117	0.956704	0.949357
>AT1G30510.3 | Symbols: ATRFNR2, RFNR2 | root FNR 2 | chr1:10807150-10808292 REVERSE LENGTH=317;>AT1G30510.1 | Symbols: ATRFNR2, RFNR2 | root FNR 2 | chr1:10807150-10808984 REVERSE LENGTH=381;>AT1G30510.2 | Symbols: ATRFNR2, RFNR2 | root FNR 2 | chr1:10807	1.01315	1.03337	1.01537	1.01153	0.996554	0.995796	1.00823	1.00354	1.00859	0.976003	0.961694	0.952045
>AT1G30580.1 | Symbols: | GTP binding | chr1:10831953-10835454 REVERSE LENGTH=394	1.09633	1.08819	1.09252	1.09529	1.09985	1.10728	1.09944	1.09882	1.08116	1.08204	1.10451	1.09845
>AT1G30690.2 | Symbols: | Sec14p-like phosphatidylinositol transfer family protein | chr1:10888284-10890085 FORWARD LENGTH=540;>AT1G30690.1 | Symbols: | Sec14p-like phosphatidylinositol transfer family protein | chr1:10888284-10890085 FORWARD LENGTH=540	0.959752	0.952311	0.939899	0.842801	0.935497	0.953539	0.908269	0.937411	0.898279	0.919375	0.960487	0.950502
>AT1G31180.1 | Symbols: ATIMD3, IMD3, IPMDH1 | isopropylmalate dehydrogenase 3 | chr1:11142843-11144617 REVERSE LENGTH=404	1.1295	1.10448	1.11013	1.10066	1.11543	1.12515	1.09673	1.12884	1.08023	1.0537	1.06672	1.06549
>AT1G31190.1 | Symbols: IMPL1 | myo-inositol monophosphatase like 1 | chr1:11144861-11146800 FORWARD LENGTH=371	1.02361	1.01353	1.01126	1.02277	1.021	1.00495	1.04611	1.02292	1.02714	1.04697	1.04202	1.02888
>AT1G31330.1 | Symbols: PSAF | photosystem I subunit F | chr1:11215011-11215939 REVERSE LENGTH=221	1.10963	1.09559	1.11076	1.04233	1.12369	1.10306	1.03764	1.10403	1.04922	1.04471	1.05229	1.05044
>AT1G31440.1 | Symbols: | SH3 domain-containing protein | chr1:11256150-11258479 REVERSE LENGTH=439	0.911566	0.933859	0.91831	0.908308	0.882334	0.890002	0.934162	0.921731	0.928721	0.911587	0.915072	0.913764
>AT1G31812.1 | Symbols: ACBP6, ACBP | acyl-CoA-binding protein 6 | chr1:11411132-11412099 REVERSE LENGTH=92	0.863594	0.813792	0.885217	0.898628	0.838348	0.853252	0.911741	0.906672	0.927711	0.876818	0.905712	0.905855
>AT1G31860.1 | Symbols: AT-IE, HISN2 | histidine biosynthesis bifunctional protein (HISIE) | chr1:11434250-11436530 REVERSE LENGTH=281	0.880094	0.871118	0.863619	0.864551	0.862021	0.874529	0.918298	0.923201	0.886672	0.885673	0.906125	0.911843
>AT1G32060.1 | Symbols: PRK | phosphoribulokinase | chr1:11532668-11534406 FORWARD LENGTH=395	1.30146	1.29984	1.29499	1.2952	1.29002	1.28132	1.30736	1.29645	1.30443	1.28564	1.27833	1.26921
>AT1G32200.2 | Symbols: ATS1, ACT1 | phospholipid/glycerol acyltransferase family protein | chr1:11602223-11605001 REVERSE LENGTH=459;>AT1G32200.1 | Symbols: ATS1, ACT1 | phospholipid/glycerol acyltransferase family protein | chr1:11602223-11605001 REVERSE	1.12886	1.11777	1.13291	1.13535	1.1289	1.14037	1.12468	1.11724	1.09943	1.06708	1.09044	1.1021
>AT1G32220.1 | Symbols: | NAD(P)-binding Rossmann-fold superfamily protein | chr1:11608038-11609591 FORWARD LENGTH=296	0.944512	0.982011	0.926213	0.913002	0.923691	0.902378	0.963559	0.934116	0.910216	0.943647	0.935474	0.923701
>AT1G32470.1 | Symbols: | Single hybrid motif superfamily protein | chr1:11739479-11740246 REVERSE LENGTH=166	1.21252	1.21293	1.20978	1.21847	1.19936	1.19432	1.22231	1.20192	1.20646	1.16114	1.16439	1.15526
>AT1G32500.1 | Symbols: ATNAP6, NAP6 | non-intrinsic ABC protein 6 | chr1:11750091-11751994 REVERSE LENGTH=475	0.937079	0.923254	0.930329	0.953283	0.929194	0.94195	0.931582	0.92583	0.929744	0.922983	0.935509	0.933227
>AT1G32550.1 | Symbols: FdC1 | 2Fe-2S ferredoxin-like superfamily protein | chr1:11771969-11774117 REVERSE LENGTH=181;>AT1G32550.2 | Symbols: FdC1 | 2Fe-2S ferredoxin-like superfamily protein | chr1:11771969-11774117 REVERSE LENGTH=194	1.00882	0.964519	0.986201	0.981063	0.967075	1.00504	1.01478	1.00948	0.978056	0.94227	0.95351	0.942986
>AT1G32990.1 | Symbols: PRPL11 | plastid ribosomal protein l11 | chr1:11955827-11957139 FORWARD LENGTH=222	1.17487	1.12502	1.18763	1.18034	1.19633	1.2016	1.19676	1.20517	1.19013	1.15409	1.16295	1.15624
>AT1G33140.1 | Symbols: PGY2 | Ribosomal protein L6 family | chr1:12023360-12024502 FORWARD LENGTH=194;>AT1G33120.1 | Symbols: | Ribosomal protein L6 family | chr1:12010986-12012223 FORWARD LENGTH=194	1.17447	1.13955	1.16317	1.16584	1.19364	1.20438	1.1726	1.19261	1.16668	1.15549	1.16701	1.1658
>AT1G33330.1 | Symbols: | Class I peptide chain release factor | chr1:12084968-12086238 FORWARD LENGTH=257	0.854281	0.888605	0.892999	0.860747	0.872857	0.794156	0.926561	0.876055	0.818096	0.809042	0.911363	0.797286
>AT1G33590.1 | Symbols: | Leucine-rich repeat (LRR) family protein | chr1:12177788-12179221 FORWARD LENGTH=477	1.0963	1.10913	1.09334	1.08892	1.10296	1.09867	1.07755	1.09009	1.10014	1.10342	1.06295	1.07185
>AT1G33810.1 | Symbols: | unknown protein;FUNCTIONS IN: molecular_function unknown;INVOLVED IN: biological_process unknown;LOCATED IN: chloroplast thylakoid membrane, chloroplast, chloroplast envelope;EXPRESSED IN: 22 plant structures;EXPRESSED DURIN	0.933376	0.938922	0.947971	0.948834	0.942042	0.947735	0.955813	0.942825	0.934884	0.932651	0.96473	0.954778
>AT1G34000.1 | Symbols: OHP2 | one-helix protein 2 | chr1:12358151-12358902 REVERSE LENGTH=172	0.887734	0.84363	0.93005	0.930173	0.875682	0.914025	0.943117	0.906642	0.942496	0.950051	0.955644	0.946628
>AT1G34430.1 | Symbols: EMB3003 | 2-oxoacid dehydrogenases acyltransferase family protein | chr1:12588027-12590084 REVERSE LENGTH=465	1.107	1.10753	1.10178	1.09186	1.08353	1.08513	1.0981	1.08508	1.09798	1.05959	1.06738	1.06686
>AT1G35160.1 | Symbols: GRF4, 14-3-3PHI, GF14 PHI | GF14 protein phi chain | chr1:12867264-12868514 FORWARD LENGTH=267;>AT1G35160.2 | Symbols: GF14 PHI | GF14 protein phi chain | chr1:12867264-12868514 FORWARD LENGTH=295	0.867647	0.845891	0.862554	0.815007	0.836795	0.825113	0.78833	0.829897	0.828059	0.81573	0.823904	0.873442
>AT1G35420.1 | Symbols: | alpha/beta-Hydrolases superfamily protein | chr1:13026320-13027463 FORWARD LENGTH=310;>AT1G35420.2 | Symbols: | alpha/beta-Hydrolases superfamily protein | chr1:13026320-13027463 FORWARD LENGTH=315	0.997238	0.999105	0.979313	0.978029	0.998361	0.950324	0.967086	0.965769	0.943086	0.947612	0.955232	0.945951
>AT1G35680.1 | Symbols: | Ribosomal protein L21 | chr1:13208777-13210246 FORWARD LENGTH=220	1.07657	1.08992	1.08821	1.11453	1.08288	1.09743	1.1326	1.10378	1.11286	1.08855	1.10139	1.10191
>AT1G35720.1 | Symbols: ANNAT1, OXY5, ATOXY5 | annexin 1 | chr1:13225304-13226939 FORWARD LENGTH=317	1.06618	1.06801	1.07027	1.01229	1.08335	1.03985	1.01727	1.06675	1.04188	1.06682	1.04828	1.05928
>AT1G36310.2 | Symbols: | S-adenosyl-L-methionine-dependent methyltransferases superfamily protein | chr1:13669644-13670934 FORWARD LENGTH=404;>AT1G36310.1 | Symbols: | S-adenosyl-L-methionine-dependent methyltransferases superfamily protein | chr1:13669	0.860199	0.862289	0.880474	0.894587	0.75239	0.891481	0.900625	0.896375	0.78068	0.910389	0.91105	0.931024
>AT1G36320.1 | Symbols: | unknown protein;BEST Arabidopsis thaliana protein match is: unknown protein (TAIR:AT4G37920.1);Has 93 Blast hits to 90 proteins in 22 species: Archae - 0;Bacteria - 0;Metazoa - 0;Fungi - 0;Plants - 85;Viruses - 0;Other Eu	0.814552	0.819428	0.786467	0.821188	0.889857	0.912373	0.834815	0.812761	0.818654	0.839183	0.817069	0.854146
>AT1G36730.1 | Symbols: | Translation initiation factor IF2/IF5 | chr1:13898706-13900025 REVERSE LENGTH=439	0.895855	0.89066	0.812758	0.896183	0.900186	0.902956	0.906224	0.896999	0.896065	0.929113	0.937863	0.925301
>AT1G41880.1 | Symbols: | Ribosomal protein L35Ae family protein | chr1:15651585-15652427 REVERSE LENGTH=111	0.909662	0.911287	0.930325	0.92742	0.927674	0.929413	0.884248	0.904257	0.844577	0.934643	0.935771	0.80712
>AT1G42960.1 | Symbols: | expressed protein localized to the inner membrane of the chloroplast. | chr1:16125863-16127080 FORWARD LENGTH=168	1.08575	1.04103	1.07988	1.07709	1.07949	1.08746	1.01829	1.01618	1.00908	1.00303	1.01478	1.0205
>AT1G42970.1 | Symbols: GAPB | glyceraldehyde-3-phosphate dehydrogenase B subunit | chr1:16127552-16129584 FORWARD LENGTH=447	1.38169	1.39579	1.38675	1.39093	1.37298	1.37915	1.39235	1.37779	1.38962	1.37823	1.38053	1.3703
>AT1G43560.1 | Symbols: Aty2, ty2 | thioredoxin Y2 | chr1:16398359-16399828 REVERSE LENGTH=167	1.03576	0.968787	1.04468	1.05345	1.02811	1.05979	1.03394	1.05137	1.01946	0.988082	1.03387	1.03165
>AT1G43670.1 | Symbols: | Inositol monophosphatase family protein | chr1:16468184-16470347 FORWARD LENGTH=341	1.11895	1.12309	1.12108	1.11907	1.10836	1.11809	1.11163	1.09825	1.12247	1.1147	1.12643	1.11351
>AT1G44575.1 | Symbols: NPQ4, PSBS | Chlorophyll A-B binding family protein | chr1:16871768-16873194 FORWARD LENGTH=265;>AT1G44575.2 | Symbols: NPQ4, PSBS | Chlorophyll A-B binding family protein | chr1:16871768-16872548 FORWARD LENGTH=205	1.02628	1.01356	1.03416	0.994772	1.06372	1.05041	0.983234	1.01294	1.00179	1.03727	1.04187	1.04275
>AT1G44790.1 | Symbols: | ChaC-like family protein | chr1:16912403-16913582 REVERSE LENGTH=199	0.909829	0.896779	0.909129	0.873543	0.812874	0.867615	0.784126	0.896054	0.878778	0.790165	0.869327	0.837429
>AT1G44820.1 | Symbols: | Peptidase M20/M25/M40 family protein | chr1:16926351-16928354 FORWARD LENGTH=438	0.985873	0.996388	0.995546	1.00605	1.00769	1.00458	1.00358	1.00989	0.999227	0.993404	0.97996	0.973829
>AT1G44835.1 | Symbols: | YbaK/aminoacyl-tRNA synthetase-associated domain | chr1:16939909-16942337 FORWARD LENGTH=307;>AT1G44835.2 | Symbols: | YbaK/aminoacyl-tRNA synthetase-associated domain | chr1:16939909-16942337 FORWARD LENGTH=308	0.908838	0.900744	0.92837	0.898971	0.928562	0.941851	0.926035	0.933832	0.894532	0.86819	0.903417	0.894
>AT1G47128.1 | Symbols: RD21, RD21A | Granulin repeat cysteine protease family protein | chr1:17283139-17285609 REVERSE LENGTH=462	1.14866	1.18236	1.1499	1.14365	1.12611	1.1186	1.1673	1.14882	1.15985	1.17379	1.16013	1.15448
>AT1G47200.1 | Symbols: WPP2 | WPP domain protein 2 | chr1:17298181-17298723 REVERSE LENGTH=180	1.01323	1.02255	1.0296	1.00683	1.01559	1.02709	1.04551	1.04348	1.03038	1.02757	1.05042	1.04721
>AT1G47260.1 | Symbols: APFI, GAMMA CA2 | gamma carbonic anhydrase 2 | chr1:17321384-17323347 REVERSE LENGTH=278	1.10345	1.10736	1.09619	1.10749	1.09847	1.10808	1.13539	1.12582	1.0978	1.11639	1.11669	1.12119
>AT1G47420.1 | Symbols: SDH5 | succinate dehydrogenase 5 | chr1:17395774-17397176 REVERSE LENGTH=257	1.06791	1.05764	1.06826	1.05992	1.06463	1.07758	1.08208	1.08892	1.06847	1.06439	1.065	1.04588
>AT1G47490.1 | Symbols: ATRBP47C, RBP47C | RNA-binding protein 47C | chr1:17424801-17427182 FORWARD LENGTH=432;>AT1G47500.1 | Symbols: ATRBP47C, RBP47C | RNA-binding protein 47C | chr1:17432682-17434805 FORWARD LENGTH=434;>AT1G47490.2 | Symbols: ATRBP47	0.881491	0.864016	0.877436	0.926448	0.906446	0.901972	0.91788	0.881682	0.898388	0.870375	0.90998	0.917789
>AT1G47710.1 | Symbols: | Serine protease inhibitor (SERPIN) family protein | chr1:17558271-17560061 FORWARD LENGTH=391	0.907564	0.911132	0.897433	0.899289	0.930849	0.927194	0.910247	0.912948	0.886797	0.973822	0.931347	0.940119
>AT1G48030.2 | Symbols: mtLPD1 | mitochondrial lipoamide dehydrogenase 1 | chr1:17717432-17719141 REVERSE LENGTH=507;>AT1G48030.1 | Symbols: mtLPD1 | mitochondrial lipoamide dehydrogenase 1 | chr1:17717432-17719141 REVERSE LENGTH=507	1.22598	1.23581	1.23084	1.22038	1.20694	1.2089	1.24781	1.24034	1.24617	1.23467	1.23379	1.22733
>AT1G48160.1 | Symbols: | signal recognition particle 19 kDa protein, putative / SRP19, putative | chr1:17786779-17788286 REVERSE LENGTH=145	0.839843	0.840224	0.839231	0.857084	0.831508	0.839295	0.862392	0.781292	0.852145	0.885255	0.867253	0.788139
>AT1G48350.1 | Symbols: | Ribosomal L18p/L5e family protein | chr1:17867269-17868215 FORWARD LENGTH=170	1.07043	1.06829	1.08015	1.05112	1.05651	1.07048	1.08789	1.09625	1.0449	1.03087	1.07646	1.09114
>AT1G48420.1 | Symbols: D-CDES, ATACD1, ACD1 | D-cysteine desulfhydrase | chr1:17896767-17898803 REVERSE LENGTH=401	0.97848	1.00364	0.966588	0.960915	0.978321	0.992761	0.958503	0.994477	0.978219	0.965236	0.950865	0.943535
>AT1G48520.1 | Symbols: GATB | GLU-ADT subunit B | chr1:17940185-17942540 FORWARD LENGTH=550;>AT1G48520.3 | Symbols: GATB | GLU-ADT subunit B | chr1:17940185-17942272 FORWARD LENGTH=488;>AT1G48520.2 | Symbols: GATB | GLU-ADT subunit B | chr1:17940185-17942	1.04276	1.0319	1.0424	1.03983	1.03299	1.03218	1.04842	1.04337	1.05609	1.03099	1.03195	1.02787
>AT1G48570.1 | Symbols: | zinc finger (Ran-binding) family protein | chr1:17955455-17957661 REVERSE LENGTH=455	0.826082	0.754825	0.828489	0.979983	0.956445	0.958542	0.8594	0.842404	0.855664	0.855336	0.956172	0.943276
>AT1G48600.1 | Symbols: PMEAMT, AtPMEAMT | S-adenosyl-L-methionine-dependent methyltransferases superfamily protein | chr1:17966448-17969077 FORWARD LENGTH=475;>AT1G48600.2 | Symbols: PMEAMT, AtPMEAMT | S-adenosyl-L-methionine-dependent methyltransferases	0.996024	1.01105	0.994573	0.94809	0.977004	0.974919	0.965204	0.98483	0.986563	0.943478	0.956492	0.957506
>AT1G48610.2 | Symbols: | AT hook motif-containing protein | chr1:17971322-17972798 REVERSE LENGTH=198;>AT1G48610.1 | Symbols: | AT hook motif-containing protein | chr1:17971027-17972798 REVERSE LENGTH=212	0.891373	0.912045	0.910186	0.893533	0.871101	0.888249	0.976463	0.94628	0.960678	0.971723	0.965859	0.967247
>AT1G48620.1 | Symbols: HON5 | high mobility group A5 | chr1:17974148-17976301 REVERSE LENGTH=479	0.752161	0.928589	0.885816	0.88619	0.876129	0.887494	0.939478	0.938603	0.910872	0.910953	0.934932	0.918692
>AT1G48630.1 | Symbols: RACK1B_AT | receptor for activated C kinase 1B | chr1:17981977-17983268 REVERSE LENGTH=326	0.985835	0.95543	0.976219	0.999101	0.994943	1.0087	0.98596	0.966883	0.99024	0.983696	1.00832	1.00381
>AT1G48830.2 | Symbols: | Ribosomal protein S7e family protein | chr1:18059854-18060935 REVERSE LENGTH=191;>AT1G48830.1 | Symbols: | Ribosomal protein S7e family protein | chr1:18059854-18060935 REVERSE LENGTH=191	0.970927	0.99534	0.981537	0.944838	0.961509	0.962924	0.972862	0.991753	0.957953	0.963175	0.988993	0.985759
>AT1G48850.1 | Symbols: EMB1144 | chorismate synthase, putative / 5-enolpyruvylshikimate-3-phosphate phospholyase, putative | chr1:18065154-18067956 REVERSE LENGTH=436;>AT1G48850.3 | Symbols: EMB1144 | chorismate synthase, putative / 5-enolpyruvylshikimate	1.07796	1.08627	1.08508	1.10465	1.09101	1.09549	1.09181	1.07286	1.08188	1.08653	1.08662	1.08512
>AT1G48860.2 | Symbols: | RNA 3-terminal phosphate cyclase/enolpyruvate transferase, alpha/beta | chr1:18068892-18071074 REVERSE LENGTH=489;>AT1G48860.1 | Symbols: | RNA 3-terminal phosphate cyclase/enolpyruvate transferase, alpha/beta | chr1:18068892-	1.00391	0.986247	0.981424	1.01069	1.00859	1.02192	1.02603	0.998456	1.0129	1.00682	1.01491	1.00714
>AT1G48900.1 | Symbols: | Signal recognition particle, SRP54 subunit protein | chr1:18084972-18087743 REVERSE LENGTH=495;>AT1G48900.2 | Symbols: | Signal recognition particle, SRP54 subunit protein | chr1:18085031-18087743 REVERSE LENGTH=431	0.954581	0.948684	0.956234	0.983838	0.966201	0.983353	0.943411	0.964466	0.956105	0.934453	0.965801	0.92731
>AT3G18410.2 | Symbols: | Complex I subunit NDUFS6 | chr3:6323203-6323761 FORWARD LENGTH=106;>AT3G18410.1 | Symbols: | Complex I subunit NDUFS6 | chr3:6323203-6323761 FORWARD LENGTH=106;>AT1G49140.1 | Symbols: | Complex I subunit NDUFS6 | chr1:18177696-	0.859877	0.861969	0.861478	0.820286	0.90094	0.90293	0.851336	0.965801	0.948505	0.960016	0.966197	0.961737
>AT1G49600.1 | Symbols: ATRBP47A, RBP47A | RNA-binding protein 47A | chr1:18357236-18360150 REVERSE LENGTH=445	0.977901	0.952159	0.986743	1.00806	0.982234	0.998132	0.991782	0.973398	0.991266	0.95772	1.0041	0.999024
>AT1G49750.1 | Symbols: | Leucine-rich repeat (LRR) family protein | chr1:18411177-18412779 REVERSE LENGTH=494	1.03546	1.05962	1.06101	1.04612	1.05754	1.05014	1.04196	1.04526	1.03473	1.05003	1.02679	1.03637
>AT1G49760.2 | Symbols: PAB8 | poly(A) binding protein 8 | chr1:18416740-18419753 FORWARD LENGTH=671;>AT1G49760.1 | Symbols: PAB8, PABP8 | poly(A) binding protein 8 | chr1:18416740-18419753 FORWARD LENGTH=671	1.09853	1.09292	1.09644	1.13047	1.10234	1.11378	1.11302	1.09148	1.12094	1.10092	1.12779	1.12444
>AT1G49970.1 | Symbols: CLPR1, NCLPP5, SVR2 | CLP protease proteolytic subunit 1 | chr1:18501936-18504462 REVERSE LENGTH=387	0.996615	0.986673	0.988749	0.95317	0.994957	0.978023	0.938717	0.986277	0.930157	0.934567	0.955851	0.969325
>AT1G50170.1 | Symbols: ATSIRB, SIRB | sirohydrochlorin ferrochelatase B | chr1:18582087-18583514 FORWARD LENGTH=225	0.957286	0.978254	0.970691	0.970755	0.96191	0.961124	0.978988	0.983452	0.97346	0.964495	0.953618	0.956197
>AT1G50200.1 | Symbols: ALATS, ACD | Alanyl-tRNA synthetase | chr1:18591429-18598311 REVERSE LENGTH=1003;>AT1G50200.2 | Symbols: ALATS | Alanyl-tRNA synthetase | chr1:18591429-18598167 REVERSE LENGTH=963	1.01057	1.00091	1.01151	0.98895	0.994702	0.997111	0.989885	0.981144	1.02747	1.0116	1.00057	1.00466
>AT1G50250.1 | Symbols: FTSH1 | FTSH protease 1 | chr1:18614398-18616930 REVERSE LENGTH=716	0.995459	1.01125	0.995306	1.00116	0.988529	1.00239	1.01163	0.989833	1.00757	1.0172	1.0105	1.00663
>AT1G50320.1 | Symbols: ATHX, ATX, THX | thioredoxin X | chr1:18638606-18639464 REVERSE LENGTH=182	0.994142	0.986263	1.03119	1.06211	0.996874	1.03829	1.04667	1.04746	1.04753	1.03237	1.03602	1.03385
>AT1G50450.1 | Symbols: | Saccharopine dehydrogenase | chr1:18687902-18690348 REVERSE LENGTH=428	0.844609	0.841429	0.843825	0.828174	0.830504	0.8454	0.820203	0.820138	0.828583	0.847151	0.866224	0.833463
>AT1G50480.1 | Symbols: THFS | 10-formyltetrahydrofolate synthetase | chr1:18702064-18704687 FORWARD LENGTH=634	1.16833	1.17802	1.16896	1.16847	1.16243	1.15432	1.15523	1.15557	1.17135	1.16969	1.14813	1.14693
>AT1G50570.2 | Symbols: | Calcium-dependent lipid-binding (CaLB domain) family protein | chr1:18726400-18727566 REVERSE LENGTH=388;>AT1G50570.1 | Symbols: | Calcium-dependent lipid-binding (CaLB domain) family protein | chr1:18726400-18727566 REVERSE LEN	0.819351	0.821658	0.753519	0.806135	0.874393	0.871279	0.929442	0.924103	0.907836	0.940854	0.939476	0.923465
>AT1G50900.1 | Symbols: GDC1 | Ankyrin repeat family protein | chr1:18866272-18867014 FORWARD LENGTH=175	0.915458	0.883549	0.935015	0.958881	0.92994	0.963581	0.951523	0.976934	0.935231	0.911485	0.967259	0.97114
>AT1G50940.1 | Symbols: ETFALPHA | electron transfer flavoprotein alpha | chr1:18878038-18879939 REVERSE LENGTH=363	0.96385	0.977135	0.95948	0.959191	0.952835	0.949916	0.985811	0.968672	0.974862	0.980637	0.988663	0.982258
>AT1G51060.1 | Symbols: HTA10 | histone H2A 10 | chr1:18926948-18927443 FORWARD LENGTH=132;>AT5G54640.1 | Symbols: HTA1, RAT5, ATHTA1 | Histone superfamily protein | chr5:22196540-22197279 FORWARD LENGTH=130	1.06751	1.08493	1.08369	1.07305	1.07175	1.0752	1.10261	1.08795	1.09631	1.09705	1.09582	1.10006
>AT1G51100.1 | Symbols: | unknown protein;FUNCTIONS IN: molecular_function unknown;INVOLVED IN: biological_process unknown;LOCATED IN: chloroplast, chloroplast stroma;EXPRESSED IN: 22 plant structures;EXPRESSED DURING: 13 growth stages;Has 26 Blast	0.898784	0.904421	0.87356	0.842366	0.864929	0.853044	0.842213	0.916959	0.853289	0.856306	0.865946	0.853553
>AT1G51110.1 | Symbols: | Plastid-lipid associated protein PAP / fibrillin family protein | chr1:18935380-18937484 FORWARD LENGTH=409	0.956601	0.939678	0.938524	0.933506	0.927978	0.940733	0.931237	0.95063	0.955407	0.943396	0.874072	0.919478
>AT1G51390.1 | Symbols: NFU5, ATNFU1 | NFU domain protein 5 | chr1:19050427-19051753 FORWARD LENGTH=275	0.908727	0.927458	0.923138	0.943597	0.905777	0.904917	0.946843	0.937852	0.951254	0.952379	0.927875	0.944873
>AT1G51510.1 | Symbols: Y14 | RNA-binding (RRM/RBD/RNP motifs) family protein | chr1:19103072-19104753 REVERSE LENGTH=202	0.909263	0.92564	0.923747	0.941393	0.95415	0.926192	0.953301	0.938728	0.946126	0.941146	0.961019	0.970226
>AT1G51710.1 | Symbols: UBP6, ATUBP6 | ubiquitin-specific protease 6 | chr1:19175805-19179894 REVERSE LENGTH=482;>AT1G51710.2 | Symbols: UBP6 | ubiquitin-specific protease 6 | chr1:19175805-19179399 REVERSE LENGTH=443	0.958664	0.963408	0.963592	0.973307	0.971024	0.977364	0.966821	0.947891	0.958839	0.979728	0.984601	0.977221
>AT1G51760.1 | Symbols: IAR3, JR3 | peptidase M20/M25/M40 family protein | chr1:19199562-19201424 FORWARD LENGTH=440	0.880211	0.916414	0.874005	0.867389	0.86088	0.871697	0.856711	0.876917	0.87306	0.873794	0.854573	0.86362
>AT1G51805.2 | Symbols: | Leucine-rich repeat protein kinase family protein | chr1:19221187-19225590 REVERSE LENGTH=860;>AT1G51805.1 | Symbols: | Leucine-rich repeat protein kinase family protein | chr1:19221187-19225590 REVERSE LENGTH=884	0.927838	0.900944	0.918787	0.918351	0.943986	0.942633	0.919501	0.912148	0.820417	0.855159	0.917344	0.921148
>AT1G51980.1 | Symbols: | Insulinase (Peptidase family M16) protein | chr1:19323692-19326771 REVERSE LENGTH=503;>AT1G51980.2 | Symbols: | Insulinase (Peptidase family M16) protein | chr1:19323929-19326771 REVERSE LENGTH=451	1.13637	1.14544	1.14001	1.12538	1.13536	1.12519	1.14183	1.13838	1.16221	1.15792	1.14291	1.14712
>AT1G52000.1 | Symbols: | Mannose-binding lectin superfamily protein | chr1:19333352-19335700 REVERSE LENGTH=730	1.06188	1.05113	1.0624	1.04249	1.05871	1.05283	0.950688	0.993336	1.00235	1.01017	0.957472	0.942159
>AT1G52030.2 | Symbols: MBP2, MBP1.2, F-ATMBP | myrosinase-binding protein 2 | chr1:19346090-19348282 REVERSE LENGTH=642;>AT1G52030.1 | Symbols: MBP2, MBP1.2, F-ATMBP | myrosinase-binding protein 2 | chr1:19346090-19348282 REVERSE LENGTH=642	0.877877	0.895773	0.881965	0.872286	0.890854	0.869562	0.816856	0.795572	0.930499	0.821817	0.854702	0.853494
>AT1G52040.1 | Symbols: MBP1, ATMBP | myrosinase-binding protein 1 | chr1:19350595-19352578 REVERSE LENGTH=462	1.05327	1.04889	1.00332	0.981396	1.02892	1.02185	0.778967	0.903342	0.799937	0.953918	0.846076	0.836653
>AT1G52230.1 | Symbols: PSAH2, PSAH-2, PSI-H | photosystem I subunit H2 | chr1:19454902-19455508 FORWARD LENGTH=145;>AT3G16140.1 | Symbols: PSAH-1 | photosystem I subunit H-1 | chr3:5468670-5469415 REVERSE LENGTH=145	1.1108	1.10863	1.15454	1.13502	1.09063	1.12511	1.16458	1.15086	1.15281	1.15446	1.1441	1.14841
>AT1G52340.1 | Symbols: ABA2, SIS4, GIN1, SDR1, ISI4, SRE1, ATABA2, ATSDR1 | NAD(P)-binding Rossmann-fold superfamily protein | chr1:19489997-19491527 REVERSE LENGTH=285	0.966455	0.905091	0.939282	0.916052	0.909095	0.964156	0.854562	0.875881	0.773124	0.785176	0.848937	0.819966
>AT1G52380.1 | Symbols: | NUP50 (Nucleoporin 50 kDa) protein | chr1:19509979-19511301 FORWARD LENGTH=440	0.944671	0.935706	0.931521	0.959256	0.93467	0.947654	0.949205	0.961606	0.932529	0.931648	0.962091	0.951233
>AT1G52400.3 | Symbols: BGLU18 | beta glucosidase 18 | chr1:19515250-19517930 FORWARD LENGTH=528;>AT1G52400.1 | Symbols: BGL1, BGLU18, ATBG1 | beta glucosidase 18 | chr1:19515250-19517930 FORWARD LENGTH=528;>AT1G52400.2 | Symbols: BGL1, BGLU18, ATBG1 | bet	1.15215	1.16646	1.15198	1.12778	1.1505	1.12474	1.05577	1.09973	1.13097	1.17353	1.11132	1.10438
>AT1G52410.2 | Symbols: TSA1 | TSK-associating protein 1 | chr1:19520762-19525361 FORWARD LENGTH=759;>AT1G52410.1 | Symbols: TSA1 | TSK-associating protein 1 | chr1:19520762-19525361 FORWARD LENGTH=755	0.969531	0.995973	0.983851	0.81448	0.904817	0.828093	0.817422	0.827474	0.846263	0.822363	0.807497	0.783122
>AT1G52510.1 | Symbols: | alpha/beta-Hydrolases superfamily protein | chr1:19563039-19565260 REVERSE LENGTH=380;>AT1G52510.2 | Symbols: | alpha/beta-Hydrolases superfamily protein | chr1:19563039-19564922 REVERSE LENGTH=288	1.02039	1.03116	1.01708	1.02594	1.01003	1.01659	1.03673	1.02431	1.03029	1.02076	0.998758	0.984612
>AT1G52670.1 | Symbols: | Single hybrid motif superfamily protein | chr1:19615119-19617420 REVERSE LENGTH=274	1.05979	1.05985	1.07059	1.08156	1.04685	1.05649	1.0911	1.06779	1.08135	1.05453	1.07146	1.06614
>AT1G52690.2 | Symbols: | Late embryogenesis abundant protein (LEA) family protein | chr1:19619842-19620589 FORWARD LENGTH=169;>AT1G52690.1 | Symbols: | Late embryogenesis abundant protein (LEA) family protein | chr1:19619842-19620589 FORWARD LENGTH=169	0.801412	0.968524	0.783361	0.927789	0.822392	0.821414	0.843672	0.872648	0.799083	0.855769	0.814654	0.820515
>AT1G52730.2 | Symbols: | Transducin/WD40 repeat-like superfamily protein | chr1:19642866-19644978 FORWARD LENGTH=343;>AT1G52730.1 | Symbols: | Transducin/WD40 repeat-like superfamily protein | chr1:19642866-19644978 FORWARD LENGTH=343;>AT3G15610.1 | Sym	0.964972	0.976704	0.972072	0.988583	0.960291	0.989422	0.996976	0.983494	0.999375	0.991287	0.972312	0.995604
>AT1G52740.1 | Symbols: HTA9 | histone H2A protein 9 | chr1:19645409-19646221 FORWARD LENGTH=134;>AT3G54560.1 | Symbols: HTA11 | histone H2A 11 | chr3:20196532-20197466 FORWARD LENGTH=136;>AT2G38810.3 | Symbols: HTA8 | histone H2A 8 | chr2:16219444-1622067	0.961914	0.982837	0.975736	0.963227	0.986946	0.967558	0.970988	0.967872	0.956579	0.949794	0.957862	0.947107
>AT1G53240.1 | Symbols: mMDH1 | Lactate/malate dehydrogenase family protein | chr1:19854966-19856802 REVERSE LENGTH=341	1.27057	1.28308	1.27391	1.27595	1.27018	1.25615	1.27887	1.27386	1.28189	1.27311	1.27904	1.27226
>AT1G53280.1 | Symbols: | Class I glutamine amidotransferase-like superfamily protein | chr1:19864942-19867341 REVERSE LENGTH=438	1.02161	0.988557	1.00238	0.98097	1.00954	1.0171	1.04158	1.03716	1.02447	1.02876	1.01772	1.01914
>AT1G53580.1 | Symbols: GLX2-3, ETHE1, GLY3 | glyoxalase II 3 | chr1:19991542-19993250 REVERSE LENGTH=294;>AT1G53580.2 | Symbols: GLX2-3, ETHE1, GLY3 | glyoxalase II 3 | chr1:19991542-19993250 REVERSE LENGTH=294	1.01104	1.02199	1.00859	1.02195	1.01116	0.999377	1.05607	1.03131	1.03726	1.05693	1.03839	1.027
>AT1G53670.1 | Symbols: MSRB1, ATMSRB1 | methionine sulfoxide reductase B 1 | chr1:20036687-20038074 FORWARD LENGTH=202;>AT1G53670.2 | Symbols: MSRB1, ATMSRB1 | methionine sulfoxide reductase B 1 | chr1:20036687-20038074 FORWARD LENGTH=195	0.96125	0.956484	0.982934	1.0292	1.00359	1.01142	1.00942	0.98743	1.00843	1.00616	1.02481	1.03298
>AT1G53750.1 | Symbols: RPT1A | regulatory particle triple-A 1A | chr1:20065921-20068324 REVERSE LENGTH=426	1.0197	1.02462	1.02458	1.01228	1.02003	1.03824	1.02124	1.0498	0.99672	1.02051	1.04094	1.02805
>AT1G53850.2 | Symbols: PAE1 | 20S proteasome alpha subunit E1 | chr1:20104131-20105792 REVERSE LENGTH=237;>AT1G53850.1 | Symbols: PAE1, ATPAE1 | 20S proteasome alpha subunit E1 | chr1:20104131-20105792 REVERSE LENGTH=237	1.12888	1.13534	1.12227	1.12563	1.12351	1.13194	1.12933	1.14425	1.09936	1.11794	1.13718	1.13507
>AT1G54010.1 | Symbols: | GDSL-like Lipase/Acylhydrolase superfamily protein | chr1:20158854-20160747 REVERSE LENGTH=386	0.886024	0.807559	0.912481	0.90379	0.88371	0.953762	1.05717	1.0253	1.05977	1.07291	1.04652	1.03719
>AT1G54040.2 | Symbols: ESP, TASTY | epithiospecifier protein | chr1:20170995-20173885 REVERSE LENGTH=341;>AT1G54040.1 | Symbols: ESP, TASTY, ESR | epithiospecifier protein | chr1:20170995-20171780 REVERSE LENGTH=261	1.23831	1.25339	1.25216	1.23087	1.22355	1.20988	1.14708	1.13496	1.17153	1.19194	1.16834	1.16582
>AT1G54220.2 | Symbols: | Dihydrolipoamide acetyltransferase, long form protein | chr1:20246460-20250208 REVERSE LENGTH=539;>AT1G54220.1 | Symbols: | Dihydrolipoamide acetyltransferase, long form protein | chr1:20246460-20250208 REVERSE LENGTH=539	0.967185	0.955875	0.967629	0.983764	0.971108	0.970314	1.02286	1.01457	1.01922	1.02673	1.01815	1.0293
>AT5G54760.3 | Symbols: | Translation initiation factor SUI1 family protein | chr5:22244732-22245517 FORWARD LENGTH=113;>AT5G54760.2 | Symbols: | Translation initiation factor SUI1 family protein | chr5:22244732-22245517 FORWARD LENGTH=113;>AT5G54760.1 |	0.941407	0.907285	0.94367	0.976738	0.952696	0.972539	0.819206	0.982844	0.956557	0.921578	0.924561	0.923603
>AT1G54410.1 | Symbols: | dehydrin family protein | chr1:20310305-20310601 REVERSE LENGTH=98	0.815186	0.928148	0.841437	0.853197	0.902846	0.879309	0.864751	0.883793	0.865376	0.906441	0.946254	0.957218
>AT1G54780.1 | Symbols: TLP18.3 | thylakoid lumen 18.3 kDa protein | chr1:20439533-20440953 FORWARD LENGTH=285	1.00085	1.00702	0.981572	0.949031	0.965674	0.957902	0.958557	1.00025	0.945224	0.940757	0.940998	0.933602
>AT1G55160.2 | Symbols: | unknown protein;FUNCTIONS IN: molecular_function unknown;INVOLVED IN: biological_process unknown;LOCATED IN: mitochondrion, plastid;EXPRESSED IN: 22 plant structures;EXPRESSED DURING: 13 growth stages;BEST Arabidopsis thali	0.854889	0.846975	0.856288	0.865016	0.863919	0.870697	0.895128	0.870544	0.866826	0.886854	0.884521	0.889712
>AT1G55480.1 | Symbols: ZKT | protein containing PDZ domain, a K-box domain, and a TPR region | chr1:20713822-20715351 FORWARD LENGTH=335	1.19824	1.20937	1.1965	1.19884	1.1874	1.18716	1.20649	1.19478	1.18549	1.17287	1.18278	1.18363
>AT1G55490.2 | Symbols: CPN60B, LEN1 | chaperonin 60 beta | chr1:20715717-20718673 REVERSE LENGTH=600;>AT1G55490.1 | Symbols: CPN60B, LEN1 | chaperonin 60 beta | chr1:20715717-20718673 REVERSE LENGTH=600	1.28703	1.27184	1.27278	1.28535	1.27542	1.3027	1.27996	1.28985	1.26284	1.23841	1.28655	1.27777
>AT1G56000.1 | Symbols: | FAD/NAD(P)-binding oxidoreductase family protein | chr1:20944149-20946101 FORWARD LENGTH=384;>AT1G55980.1 | Symbols: | FAD/NAD(P)-binding oxidoreductase family protein | chr1:20938899-20941813 REVERSE LENGTH=466	0.954917	0.962692	0.944059	0.957459	0.966245	0.949581	0.946928	0.933867	0.915415	0.933052	0.934482	0.910203
>AT1G56050.1 | Symbols: | GTP-binding protein-related | chr1:20963793-20966181 FORWARD LENGTH=421	1.07601	1.06655	1.05663	1.04786	1.06153	1.07836	1.04172	1.0674	1.02249	1.00077	1.03244	1.01237
>AT1G56070.1 | Symbols: LOS1 | Ribosomal protein S5/Elongation factor G/III/V family protein | chr1:20968245-20971077 REVERSE LENGTH=843	1.24691	1.23686	1.24092	1.23076	1.24291	1.25442	1.21182	1.2244	1.22802	1.23385	1.23998	1.2428
>AT3G12860.1 | Symbols: | NOP56-like pre RNA processing ribonucleoprotein | chr3:4091678-4093921 FORWARD LENGTH=499;>AT1G56110.1 | Symbols: NOP56 | homolog of nucleolar protein NOP56 | chr1:20984544-20986893 REVERSE LENGTH=522	0.805177	0.815873	0.861157	0.846159	0.933519	0.945637	0.930682	0.853119	0.867902	0.902069	0.917181	0.930225
>AT1G56190.2 | Symbols: | Phosphoglycerate kinase family protein | chr1:21028622-21030454 FORWARD LENGTH=405;>AT1G56190.1 | Symbols: | Phosphoglycerate kinase family protein | chr1:21028403-21030454 FORWARD LENGTH=478	1.18721	1.19312	1.18551	1.17509	1.18135	1.18325	1.20394	1.19869	1.20265	1.18669	1.18595	1.17207
>AT1G56450.1 | Symbols: PBG1 | 20S proteasome beta subunit G1 | chr1:21141970-21144186 FORWARD LENGTH=246	0.955075	0.984611	0.961424	0.957238	0.975055	0.956899	0.957099	0.96605	0.955379	0.975653	0.993036	0.978939
>AT1G56500.1 | Symbols: | haloacid dehalogenase-like hydrolase family protein | chr1:21159775-21167092 FORWARD LENGTH=1055	1.06161	1.05384	1.0412	1.05438	1.03941	1.03896	1.07269	1.08134	1.07463	1.06308	1.0563	1.05182
>AT1G57860.1 | Symbols: | Translation protein SH3-like family protein | chr1:21430034-21430827 REVERSE LENGTH=164;>AT1G57660.1 | Symbols: | Translation protein SH3-like family protein | chr1:21355567-21356364 FORWARD LENGTH=164;>AT1G09690.1 | Symbols: |	1.04252	1.03706	1.0337	1.04917	1.05106	1.05954	1.02941	1.03061	1.06009	1.07413	1.07008	1.07097
>AT1G57720.2 | Symbols: | Translation elongation factor EF1B, gamma chain | chr1:21377873-21380114 FORWARD LENGTH=413;>AT1G57720.1 | Symbols: | Translation elongation factor EF1B, gamma chain | chr1:21377873-21380114 FORWARD LENGTH=413	1.04852	1.04338	1.04818	1.03285	1.04408	1.04574	1.04321	1.04635	1.06205	1.04993	1.07155	1.05722
>AT1G58080.1 | Symbols: ATATP-PRT1, HISN1A, ATP-PRT1 | ATP phosphoribosyl transferase 1 | chr1:21504562-21507429 REVERSE LENGTH=411	1.02203	1.00779	1.02532	1.03828	1.01442	1.03235	1.05629	1.02982	1.0432	0.995857	1.01978	1.0257
>AT1G58280.4 | Symbols: | Phosphoglycerate mutase family protein | chr1:21620497-21622267 REVERSE LENGTH=302;>AT1G58280.3 | Symbols: | Phosphoglycerate mutase family protein | chr1:21620497-21622611 REVERSE LENGTH=303;>AT1G58280.1 | Symbols: | Phosphogl	1.00647	1.00691	0.983111	1.00359	0.991968	0.978431	0.798468	0.805525	0.799167	0.847748	0.837921	0.846041
>AT1G58290.1 | Symbols: HEMA1 | Glutamyl-tRNA reductase family protein | chr1:21624028-21626051 REVERSE LENGTH=543	0.858541	0.847435	0.835645	0.839591	0.851254	0.909863	0.771316	0.8362	0.865958	0.824089	0.788443	0.822251
>AT1G59359.1 | Symbols: | Ribosomal protein S5 family protein | chr1:21842537-21843733 REVERSE LENGTH=284;>AT1G58983.1 | Symbols: | Ribosomal protein S5 family protein | chr1:21806279-21807475 REVERSE LENGTH=284;>AT1G58684.1 | Symbols: | Ribosomal prote	0.983998	0.993544	0.995779	0.999895	1.00981	1.00005	0.972726	0.97551	0.996545	0.996119	1.01757	1.00198
>AT1G59610.1 | Symbols: ADL3, CF1, DRP2B, DL3 | dynamin-like 3 | chr1:21893413-21900780 FORWARD LENGTH=920	1.04977	1.0507	1.04644	1.04906	1.04297	1.04782	1.05463	1.05166	1.06606	1.05223	1.05465	1.0498
>AT1G59900.1 | Symbols: AT-E1 ALPHA, E1 ALPHA | pyruvate dehydrogenase complex E1 alpha subunit | chr1:22051368-22053660 FORWARD LENGTH=389	1.05987	1.08283	1.05843	1.06484	1.05062	1.05163	1.06398	1.05377	1.05965	1.06005	1.06183	1.05726
>AT1G60000.1 | Symbols: | RNA-binding (RRM/RBD/RNP motifs) family protein | chr1:22093678-22094540 REVERSE LENGTH=258	0.908586	0.908556	0.910841	0.937186	0.919305	0.920729	0.945504	0.945421	0.929361	0.912413	0.933658	0.927733
>AT1G60550.1 | Symbols: ECHID, DHNS | enoyl-CoA hydratase/isomerase D | chr1:22305988-22308092 REVERSE LENGTH=337	0.921905	0.818441	0.82066	0.817057	0.754502	0.927683	0.974877	0.988258	0.932913	0.924801	0.938768	0.937976
>AT1G60690.1 | Symbols: | NAD(P)-linked oxidoreductase superfamily protein | chr1:22349892-22351668 REVERSE LENGTH=345;>AT1G60680.1 | Symbols: | NAD(P)-linked oxidoreductase superfamily protein | chr1:22347824-22349236 REVERSE LENGTH=346	0.798847	0.876578	0.803914	0.788463	0.777649	0.784333	0.84538	0.761373	0.814771	0.931889	0.854047	0.760654
>AT1G60710.1 | Symbols: ATB2 | NAD(P)-linked oxidoreductase superfamily protein | chr1:22355073-22356627 REVERSE LENGTH=345	0.986755	0.984856	0.978419	0.952411	0.961328	0.972011	0.95867	0.981067	0.920214	0.934915	0.956876	0.953107
>AT1G60950.1 | Symbols: FED A, ATFD2 | 2Fe-2S ferredoxin-like superfamily protein | chr1:22444565-22445011 FORWARD LENGTH=148	1.16347	1.16882	1.17818	1.2284	1.18015	1.21167	1.19125	1.2209	1.16325	1.20806	1.23529	1.24551
>AT1G60990.3 | Symbols: | Glycine cleavage T-protein family | chr1:22462771-22465416 REVERSE LENGTH=432;>AT1G60990.2 | Symbols: | Glycine cleavage T-protein family | chr1:22462771-22465416 REVERSE LENGTH=432;>AT1G60990.1 | Symbols: | Glycine cleavage T-	0.95589	0.946241	0.806496	0.958153	0.932083	0.963486	0.96358	0.786314	0.963069	0.917109	0.934373	0.925293
>AT1G61520.2 | Symbols: LHCA3 | photosystem I light harvesting complex gene 3 | chr1:22700493-22701149 FORWARD LENGTH=218;>AT1G61520.3 | Symbols: LHCA3 | photosystem I light harvesting complex gene 3 | chr1:22700152-22701149 FORWARD LENGTH=273;>AT1G61520.1	1.12963	1.09728	1.1353	1.07552	1.12197	1.12015	1.11562	1.12823	1.12067	1.12932	1.12838	1.13294
>AT1G61690.1 | Symbols: | phosphoinositide binding | chr1:22782825-22786782 REVERSE LENGTH=1171	0.831825	0.913448	0.947304	0.921205	0.938129	0.946975	0.797602	0.872759	0.911429	0.804034	0.961199	0.89913
>AT1G62180.2 | Symbols: APR2 | 5adenylylphosphosulfate reductase 2 | chr1:22975794-22977465 REVERSE LENGTH=447;>AT1G62180.1 | Symbols: APR2, APSR, PRH43, PRH, ATAPR2 | 5adenylylphosphosulfate reductase 2 | chr1:22975794-22977465 REVERSE LENGTH=454	1.04871	1.0462	1.04727	1.06451	1.07408	1.08344	1.02233	0.999282	1.00065	0.985401	1.06543	1.05273
>AT1G62380.1 | Symbols: ACO2, ATACO2 | ACC oxidase 2 | chr1:23082340-23084068 FORWARD LENGTH=320	1.06582	1.07221	1.05729	1.02931	1.04221	1.04147	1.05299	1.04533	1.02859	1.00862	1.03522	1.04363
>AT1G62390.1 | Symbols: Phox2 | Octicosapeptide/Phox/Bem1p (PB1) domain-containing protein / tetratricopeptide repeat (TPR)-containing protein | chr1:23084632-23086887 REVERSE LENGTH=751	0.967955	0.957193	0.970134	0.99156	0.979631	1.00314	0.986393	0.978247	0.958413	0.953853	0.986617	0.98829
>AT1G62640.2 | Symbols: KAS III | 3-ketoacyl-acyl carrier protein synthase III | chr1:23192502-23194737 FORWARD LENGTH=404;>AT1G62640.1 | Symbols: KAS III | 3-ketoacyl-acyl carrier protein synthase III | chr1:23192502-23194737 FORWARD LENGTH=404	0.985193	0.989484	0.990369	1.00556	0.986511	0.993264	0.984142	0.966488	0.980582	0.9604	0.934486	0.952543
>AT1G62660.1 | Symbols: | Glycosyl hydrolases family 32 protein | chr1:23199949-23203515 FORWARD LENGTH=648	0.994142	0.996029	1.01651	0.97701	0.985435	0.943497	0.867292	0.852459	0.908007	0.92246	0.911196	0.93065
>AT1G62740.1 | Symbols: Hop2 | stress-inducible protein, putative | chr1:23231026-23233380 FORWARD LENGTH=571	1.03804	1.05671	1.0496	1.06944	1.03829	1.05343	1.05597	1.04133	1.04265	1.05541	1.06721	1.05603
>AT1G62750.1 | Symbols: ATSCO1, ATSCO1/CPEF-G, SCO1 | Translation elongation factor EFG/EF2 protein | chr1:23233622-23236321 REVERSE LENGTH=783	1.18235	1.16249	1.18461	1.19501	1.19479	1.2021	1.18627	1.17396	1.1944	1.18656	1.20533	1.19393
>AT1G62780.1 | Symbols: | unknown protein;FUNCTIONS IN: molecular_function unknown;INVOLVED IN: biological_process unknown;LOCATED IN: chloroplast, chloroplast stroma;EXPRESSED IN: 22 plant structures;EXPRESSED DURING: 14 growth stages;Has 94 Blast	0.920284	0.891658	0.918685	0.909013	0.985643	0.936413	0.897259	0.906726	0.936165	0.90891	0.951045	0.944934
>AT1G63000.1 | Symbols: NRS/ER, UER1 | nucleotide-rhamnose synthase/epimerase-reductase | chr1:23342510-23343859 FORWARD LENGTH=301	1.09337	1.08302	1.09909	1.0999	1.09611	1.09315	1.10405	1.0971	1.10308	1.09877	1.09248	1.10183
>AT1G63310.1 | Symbols: | unknown protein;BEST Arabidopsis thaliana protein match is: unknown protein (TAIR:AT2G20362.1);Has 78 Blast hits to 77 proteins in 11 species: Archae - 0;Bacteria - 0;Metazoa - 0;Fungi - 0;Plants - 78;Viruses - 0;Other Eu	0.86965	0.848064	0.832919	0.83738	0.856674	0.856025	0.905393	0.882001	0.861707	0.866624	0.865405	0.873963
>AT1G63770.4 | Symbols: | Peptidase M1 family protein | chr1:23657791-23663476 REVERSE LENGTH=895;>AT1G63770.3 | Symbols: | Peptidase M1 family protein | chr1:23657791-23664243 REVERSE LENGTH=987;>AT1G63770.5 | Symbols: | Peptidase M1 family protein | c	1.07687	1.08271	1.07158	1.05865	1.07716	1.07022	1.03814	1.04497	1.07459	1.07551	1.03859	1.0449
>AT1G63940.1 | Symbols: MDAR6 | monodehydroascorbate reductase 6 | chr1:23730206-23733534 FORWARD LENGTH=486;>AT1G63940.2 | Symbols: MDAR6 | monodehydroascorbate reductase 6 | chr1:23730095-23733534 FORWARD LENGTH=493;>AT1G63940.4 | Symbols: MDAR6 | monode	1.21712	1.21997	1.21619	1.22107	1.19772	1.2026	1.20183	1.19514	1.20793	1.18643	1.18567	1.18267
>AT1G63970.2 | Symbols: ISPF, MECPS | isoprenoid F | chr1:23738923-23740336 REVERSE LENGTH=223;>AT1G63970.1 | Symbols: ISPF, MECPS | isoprenoid F | chr1:23738923-23740336 REVERSE LENGTH=231	1.07242	1.07583	1.07652	1.0726	1.03725	1.0486	1.05359	1.04485	1.04963	1.03628	1.04781	1.04992
>AT1G64190.1 | Symbols: | 6-phosphogluconate dehydrogenase family protein | chr1:23825549-23827012 REVERSE LENGTH=487	0.960946	0.971349	0.949724	0.935584	0.950071	0.955616	0.9453	0.959374	0.946688	0.962657	0.953498	0.968217
>AT1G64510.1 | Symbols: | Translation elongation factor EF1B/ribosomal protein S6 family protein | chr1:23954993-23956205 REVERSE LENGTH=207	0.93682	0.914298	0.911088	0.930624	0.906156	0.919957	0.944807	0.946905	0.931614	0.903098	0.929507	0.908302
>AT1G64770.1 | Symbols: NDF2, NDH45 | NDH-dependent cyclic electron flow 1 | chr1:24057549-24059415 FORWARD LENGTH=348;>AT1G64770.2 | Symbols: NDF2, NDH45 | NDH-dependent cyclic electron flow 1 | chr1:24057549-24058565 FORWARD LENGTH=313;>AT1G64770.3 | Sym	1.04533	1.04991	1.04472	1.03666	1.02452	1.03543	1.04351	1.03675	1.05416	1.03603	1.02256	1.02135
>AT1G64980.1 | Symbols: | Nucleotide-diphospho-sugar transferases superfamily protein | chr1:24137840-24138619 REVERSE LENGTH=259	0.957063	0.93561	0.971242	0.946408	0.952403	0.963474	1.00074	0.987463	0.983149	0.939166	0.964366	0.943914
>AT1G65010.1 | Symbols: | Plant protein of unknown function (DUF827) | chr1:24149543-24154024 FORWARD LENGTH=1345	0.980135	0.954057	1	0.968144	0.944501	0.966043	1.0215	0.999751	1.00207	0.909062	0.969081	0.967499
>AT1G65260.1 | Symbols: PTAC4, VIPP1 | plastid transcriptionally active 4 | chr1:24236329-24240428 FORWARD LENGTH=330	1.10974	1.09974	1.10505	1.05701	1.09479	1.09894	1.09577	1.14036	1.07991	1.06429	1.10543	1.09683
>AT1G65930.1 | Symbols: cICDH | cytosolic NADP+-dependent isocitrate dehydrogenase | chr1:24539088-24541861 FORWARD LENGTH=410	1.17649	1.18596	1.16963	1.17572	1.15031	1.16103	1.18144	1.1599	1.17439	1.15259	1.1591	1.15762
>AT1G65960.2 | Symbols: GAD2 | glutamate decarboxylase 2 | chr1:24552094-24557253 FORWARD LENGTH=494;>AT1G65960.1 | Symbols: GAD2 | glutamate decarboxylase 2 | chr1:24555868-24557253 FORWARD LENGTH=365	1.03334	1.02347	1.02602	0.999104	1.05213	1.02295	0.929038	0.969353	0.972571	1.02033	0.992939	0.985316
>AT1G65980.1 | Symbols: TPX1 | thioredoxin-dependent peroxidase 1 | chr1:24559524-24560753 REVERSE LENGTH=162;>AT1G65980.2 | Symbols: TPX1 | thioredoxin-dependent peroxidase 1 | chr1:24559595-24560753 REVERSE LENGTH=121	1.19452	1.18725	1.19171	1.2055	1.19731	1.19873	1.17814	1.18206	1.178	1.17354	1.14952	1.16327
>AT1G66200.1 | Symbols: ATGSR2, GSR2, GLN1;2 | glutamine synthase clone F11 | chr1:24655520-24657520 REVERSE LENGTH=356;>AT1G66200.3 | Symbols: GSR2, GLN1;2 | glutamine synthase clone F11 | chr1:24655520-24657520 REVERSE LENGTH=365;>AT1G66200.2 | Symbols:	1.20256	1.21467	1.20635	1.20264	1.2027	1.18482	1.19637	1.18957	1.21417	1.2043	1.19158	1.18623
>AT1G66240.1 | Symbols: ATX1, ATATX1 | homolog of anti-oxidant 1 | chr1:24686445-24687327 REVERSE LENGTH=106;>AT1G66240.2 | Symbols: ATX1, ATATX1 | homolog of anti-oxidant 1 | chr1:24686445-24686832 REVERSE LENGTH=66	0.998304	1.00403	1.01467	1.0357	0.994262	1.01856	1.07074	1.05425	1.04603	1.04652	1.04564	1.03932
>AT1G66260.2 | Symbols: | RNA-binding (RRM/RBD/RNP motifs) family protein | chr1:24695895-24697883 REVERSE LENGTH=295;>AT1G66260.1 | Symbols: | RNA-binding (RRM/RBD/RNP motifs) family protein | chr1:24695895-24697883 REVERSE LENGTH=295	0.912362	0.907404	0.913114	0.926416	0.860563	0.926065	0.912122	0.923354	0.905852	0.903965	0.898065	0.895886
>AT1G66430.1 | Symbols: | pfkB-like carbohydrate kinase family protein | chr1:24778400-24780393 FORWARD LENGTH=384	1.07273	1.07201	1.06116	1.04348	1.04633	1.04951	1.0632	1.06924	1.04272	1.0376	1.04778	1.05156
>AT1G66670.1 | Symbols: CLPP3, NCLPP3 | CLP protease proteolytic subunit 3 | chr1:24863995-24865646 REVERSE LENGTH=309	1.04642	1.05908	1.05456	1.04214	1.04998	1.05783	1.04734	1.04848	1.03229	1.03435	1.05265	1.04895
>AT1G66680.1 | Symbols: AR401 | S-adenosyl-L-methionine-dependent methyltransferases superfamily protein | chr1:24866352-24868888 REVERSE LENGTH=358	0.86975	0.877198	0.850147	0.870428	0.842001	0.86656	0.879263	0.878201	0.860479	0.885857	0.903177	0.87978
>AT1G67090.1 | Symbols: RBCS1A | ribulose bisphosphate carboxylase small chain 1A | chr1:25048465-25049249 REVERSE LENGTH=180	1.35807	1.35366	1.36043	1.35665	1.34148	1.35299	1.36604	1.36888	1.35733	1.34945	1.34942	1.36066
>AT1G67280.1 | Symbols: | Glyoxalase/Bleomycin resistance protein/Dioxygenase superfamily protein | chr1:25188563-25190547 REVERSE LENGTH=350;>AT1G67280.2 | Symbols: | Glyoxalase/Bleomycin resistance protein/Dioxygenase superfamily protein | chr1:2518856	1.13684	1.15	1.13314	1.14168	1.12604	1.13115	1.15021	1.14181	1.12633	1.13394	1.1239	1.11775
>AT1G67430.1 | Symbols: | Ribosomal protein L22p/L17e family protein | chr1:25262209-25263627 FORWARD LENGTH=175;>AT1G67430.2 | Symbols: | Ribosomal protein L22p/L17e family protein | chr1:25262209-25263627 FORWARD LENGTH=131	0.918611	0.907903	0.892625	0.930443	0.883236	0.90673	0.935791	0.899446	0.825953	0.906048	0.820392	0.802084
>AT1G67680.1 | Symbols: | SRP72 RNA-binding domain | chr1:25365962-25368464 REVERSE LENGTH=664	0.891285	0.886998	0.891403	0.934616	0.91958	0.963686	0.927592	0.918504	0.917642	0.941477	0.952927	0.906517
>AT1G67700.1 | Symbols: | unknown protein;FUNCTIONS IN: molecular_function unknown;INVOLVED IN: biological_process unknown;LOCATED IN: chloroplast, chloroplast envelope;EXPRESSED IN: 22 plant structures;EXPRESSED DURING: 13 growth stages;Has 49 Blas	0.986318	0.986581	1.0124	0.993695	0.996166	0.979433	0.982533	0.981305	0.959495	0.98599	1.00747	0.991171
>AT1G68010.1 | Symbols: HPR, ATHPR1 | hydroxypyruvate reductase | chr1:25493418-25495720 FORWARD LENGTH=386;>AT1G68010.2 | Symbols: HPR | hydroxypyruvate reductase | chr1:25493418-25495720 FORWARD LENGTH=387	1.1988	1.21118	1.18289	1.14619	1.19039	1.18266	1.16235	1.192	1.17992	1.15855	1.17646	1.17212
>AT1G68560.1 | Symbols: ATXYL1, XYL1, TRG1 | alpha-xylosidase 1 | chr1:25734435-25737897 REVERSE LENGTH=915	1.03609	1.04322	1.02954	1.01195	1.00453	1.02168	1.04307	1.03466	1.03398	1.03569	0.999963	1.01943
>AT1G68590.1 | Symbols: | Ribosomal protein PSRP-3/Ycf65 | chr1:25757593-25758169 REVERSE LENGTH=166;>AT1G68590.2 | Symbols: | Ribosomal protein PSRP-3/Ycf65 | chr1:25757593-25758169 REVERSE LENGTH=163	1.01394	0.991017	1.03513	1.04111	1.00348	1.02137	1.04604	1.02923	1.05375	1.00893	1.04146	1.04411
>AT1G69410.1 | Symbols: ATELF5A-3, ELF5A-3 | eukaryotic elongation factor 5A-3 | chr1:26089301-26090194 FORWARD LENGTH=158	0.993707	1.00382	0.991298	0.964608	0.939887	0.94054	0.978284	0.964251	0.980527	0.939722	0.932359	0.93783
>AT1G69510.3 | Symbols: | cAMP-regulated phosphoprotein 19-related protein | chr1:26126779-26127725 FORWARD LENGTH=137;>AT1G69510.2 | Symbols: | cAMP-regulated phosphoprotein 19-related protein | chr1:26126779-26127725 FORWARD LENGTH=137;>AT1G69510.1 | S	0.924068	0.938611	0.945832	0.967731	0.919741	0.851738	0.947072	0.93659	0.935751	0.927421	0.931904	0.927469
>AT1G69740.2 | Symbols: HEMB1 | Aldolase superfamily protein | chr1:26232197-26234713 FORWARD LENGTH=430;>AT1G69740.1 | Symbols: HEMB1 | Aldolase superfamily protein | chr1:26232197-26234713 FORWARD LENGTH=430	1.11776	1.09572	1.11537	1.0864	1.10789	1.10972	1.11192	1.11545	1.09736	1.08358	1.11224	1.1001
>AT1G69830.1 | Symbols: ATAMY3, AMY3 | alpha-amylase-like 3 | chr1:26288518-26293003 REVERSE LENGTH=887	0.914158	0.925111	0.914867	0.917	0.903534	0.907578	1.00463	1.01683	1.03158	1.03038	1.01397	1.01196
>AT1G70310.1 | Symbols: SPDS2 | spermidine synthase 2 | chr1:26485497-26487352 REVERSE LENGTH=340	1.07648	1.06045	1.08058	1.07992	1.07897	1.07973	1.06157	1.04497	1.045	1.03983	1.04386	1.03711
>AT1G70410.2 | Symbols: ATBCA4, BCA4 | beta carbonic anhydrase 4 | chr1:26534167-26537457 REVERSE LENGTH=280;>AT1G70410.3 | Symbols: ATBCA4, BCA4 | beta carbonic anhydrase 4 | chr1:26534167-26536505 REVERSE LENGTH=258;>AT1G70410.1 | Symbols: ATBCA4, BCA4,	1.0803	1.07119	1.0672	1.05184	1.05405	1.06963	1.08402	1.08819	1.0641	1.0589	1.06512	1.05869
>AT1G70570.1 | Symbols: | anthranilate phosphoribosyltransferase, putative | chr1:26608719-26612062 FORWARD LENGTH=595;>AT1G70570.2 | Symbols: | anthranilate phosphoribosyltransferase, putative | chr1:26608719-26612062 FORWARD LENGTH=632	0.892102	0.909671	0.862875	0.883338	0.863093	0.862843	0.900093	0.884979	0.854977	0.860171	0.878105	0.869736
>AT1G70580.4 | Symbols: AOAT2, GGT2 | alanine-2-oxoglutarate aminotransferase 2 | chr1:26613222-26615845 FORWARD LENGTH=481;>AT1G70580.3 | Symbols: AOAT2, GGT2 | alanine-2-oxoglutarate aminotransferase 2 | chr1:26613222-26615845 FORWARD LENGTH=481;>AT1G705	0.813535	0.872176	0.922899	0.933365	0.959291	0.932503	0.797687	0.818526	0.953786	0.936007	0.92192	0.939065
>AT1G70730.1 | Symbols: PGM2 | Phosphoglucomutase/phosphomannomutase family protein | chr1:26669020-26672726 REVERSE LENGTH=585;>AT1G70730.3 | Symbols: PGM2 | Phosphoglucomutase/phosphomannomutase family protein | chr1:26669020-26673166 REVERSE LENGTH=662;	1.02928	1.0414	1.03773	1.03011	1.02531	1.02787	1.07321	1.0779	1.10686	1.10402	1.09657	1.09286
>AT1G70820.1 | Symbols: | phosphoglucomutase, putative / glucose phosphomutase, putative | chr1:26705594-26708034 FORWARD LENGTH=615	0.976921	0.9705	0.950543	0.919709	0.946411	0.927585	0.924483	0.920539	0.932023	0.903637	0.886678	0.890811
>AT1G70830.5 | Symbols: MLP28 | MLP-like protein 28 | chr1:26710203-26711395 REVERSE LENGTH=173;>AT1G70830.3 | Symbols: MLP28 | MLP-like protein 28 | chr1:26710203-26711395 REVERSE LENGTH=201;>AT1G70830.2 | Symbols: MLP28 | MLP-like protein 28 | chr1:26710	0.845266	0.830713	0.814849	0.875409	0.82066	0.804115	0.98847	0.994918	0.962445	0.960392	0.97238	1.00016
>AT1G70890.1 | Symbols: MLP43 | MLP-like protein 43 | chr1:26725912-26726489 REVERSE LENGTH=158	1.05224	1.06561	1.07843	1.06686	1.07187	1.05083	1.01849	1.00517	1.0083	1.02456	1.01988	0.9983
>AT1G71260.1 | Symbols: ATWHY2, WHY2 | WHIRLY 2 | chr1:26861849-26863391 REVERSE LENGTH=238	0.816117	0.842435	0.836886	0.893579	0.839984	0.874606	0.865324	0.781237	0.800642	0.777777	0.783407	0.775682
>AT1G71500.1 | Symbols: | Rieske (2Fe-2S) domain-containing protein | chr1:26936084-26937331 FORWARD LENGTH=287	1.04823	1.05402	1.0521	1.05551	1.04733	1.05446	1.05912	1.04437	1.04703	1.06549	1.06659	1.05666
>AT1G71695.1 | Symbols: | Peroxidase superfamily protein | chr1:26964359-26966557 FORWARD LENGTH=358	0.984594	0.986058	1.00825	0.979166	0.998053	0.999107	0.980922	0.989316	1.02843	1.01191	0.973108	0.981667
>AT1G71860.3 | Symbols: PTP1, ATPTP1 | protein tyrosine phosphatase 1 | chr1:27026866-27028675 FORWARD LENGTH=340;>AT1G71860.1 | Symbols: PTP1, ATPTP1 | protein tyrosine phosphatase 1 | chr1:27026866-27028675 FORWARD LENGTH=340;>AT1G71860.2 | Symbols: PTP1	0.871972	0.864662	0.869058	0.870991	0.877346	0.881994	0.871325	0.876491	0.889571	0.867512	0.858978	0.857986
>AT1G71950.1 | Symbols: | Proteinase inhibitor, propeptide | chr1:27080453-27081573 REVERSE LENGTH=136	0.890261	0.875629	0.925128	0.952627	0.891687	0.911997	0.965115	0.94546	0.901815	0.957828	0.974835	0.950593
>AT1G72150.1 | Symbols: PATL1 | PATELLIN 1 | chr1:27148558-27150652 FORWARD LENGTH=573	1.11045	1.13334	1.09471	1.09942	1.08076	1.08658	1.11954	1.0858	1.09635	1.09652	1.0938	1.09316
>AT1G72370.2 | Symbols: P40, AP40, RP40, RPSAA | 40s ribosomal protein SA | chr1:27243148-27244842 REVERSE LENGTH=294;>AT1G72370.1 | Symbols: P40, AP40, RP40, RPSAA | 40s ribosomal protein SA | chr1:27243148-27244842 REVERSE LENGTH=298	1.09382	1.08989	1.11912	1.11206	1.11136	1.11741	1.08907	1.07649	1.11547	1.12252	1.12115	1.11847
>AT1G72610.1 | Symbols: GLP1, ATGER1, GER1 | germin-like protein 1 | chr1:27339302-27339928 REVERSE LENGTH=208	0.893607	0.872135	0.901943	0.89308	0.883789	0.901569	0.870553	0.882344	0.801868	0.901479	0.883964	0.90059
>AT1G72640.2 | Symbols: | NAD(P)-binding Rossmann-fold superfamily protein | chr1:27346409-27348147 REVERSE LENGTH=311;>AT1G72640.1 | Symbols: | NAD(P)-binding Rossmann-fold superfamily protein | chr1:27346409-27348147 REVERSE LENGTH=312	0.925405	0.940022	0.94143	0.903992	0.90257	0.903835	0.923907	0.911012	0.883761	0.876643	0.917446	0.889091
>AT1G72810.1 | Symbols: | Pyridoxal-5-phosphate-dependent enzyme family protein | chr1:27398760-27400393 REVERSE LENGTH=516	0.954544	0.958067	0.912756	0.918604	0.95097	0.921068	0.813489	0.819082	0.81061	0.88291	0.920915	0.90382
>AT1G72880.2 | Symbols: | Survival protein SurE-like phosphatase/nucleotidase | chr1:27423678-27425928 REVERSE LENGTH=385;>AT1G72880.1 | Symbols: | Survival protein SurE-like phosphatase/nucleotidase | chr1:27423678-27425928 REVERSE LENGTH=385	0.857479	0.857773	0.858173	0.865259	0.846646	0.839418	0.873503	0.874485	0.917737	0.884311	0.927339	0.929705
>AT1G73060.1 | Symbols: LPA3 | Low PSII Accumulation 3 | chr1:27479027-27481258 FORWARD LENGTH=358	0.94795	0.959699	0.957664	0.921137	0.929218	0.917603	0.941153	0.946172	0.935762	0.955898	0.943024	0.933868
>AT1G73110.1 | Symbols: | P-loop containing nucleoside triphosphate hydrolases superfamily protein | chr1:27494344-27496844 REVERSE LENGTH=432	1.02832	1.0264	1.02526	1.02545	1.02894	1.03611	1.00865	1.01149	0.990403	0.969393	1.02428	1.01678
>AT1G73230.1 | Symbols: | Nascent polypeptide-associated complex NAC | chr1:27540506-27541364 REVERSE LENGTH=165	1.05342	1.05728	1.05983	1.08023	1.05264	1.05275	1.07393	1.05656	1.09318	1.06309	1.07223	1.085
>AT1G73530.1 | Symbols: | RNA-binding (RRM/RBD/RNP motifs) family protein | chr1:27643801-27645386 REVERSE LENGTH=181	0.872994	0.863861	0.902721	0.904231	0.92792	0.922012	0.920329	0.921898	0.903763	0.856849	0.904133	0.924187
>AT1G74020.1 | Symbols: SS2 | strictosidine synthase 2 | chr1:27835289-27837277 REVERSE LENGTH=335	0.932296	0.949843	0.92321	0.92088	0.923415	0.907234	0.914275	0.897674	0.923837	0.923972	0.915828	0.907213
>AT1G74030.1 | Symbols: ENO1 | enolase 1 | chr1:27839465-27841901 REVERSE LENGTH=477	1.01867	1.01953	0.992549	0.983677	0.981349	0.993755	0.983642	1.01395	0.970143	0.955096	0.964465	0.965119
>AT1G74040.1 | Symbols: IMS1, MAML-3, IPMS2 | 2-isopropylmalate synthase 1 | chr1:27842258-27845566 FORWARD LENGTH=631	0.950836	0.920898	0.956521	0.978432	0.940063	0.960502	0.952707	0.912593	0.938673	0.895125	0.968975	0.955375
>AT1G74070.1 | Symbols: | Cyclophilin-like peptidyl-prolyl cis-trans isomerase family protein | chr1:27851749-27852861 REVERSE LENGTH=317	1.02364	1.0554	1.0436	1.0456	1.02786	1.02829	1.0688	1.0565	1.04631	1.03665	1.04903	1.02207
>AT1G74090.1 | Symbols: SOT18, ATSOT18, ATST5B | desulfo-glucosinolate sulfotransferase 18 | chr1:27863003-27864055 FORWARD LENGTH=350	1.0964	1.116	1.08811	1.06345	1.07178	1.08483	1.04506	1.05769	1.0274	1.02392	1.03311	1.03241
>AT1G74100.1 | Symbols: SOT16, ATSOT16, CORI-7, ATST5A | sulfotransferase 16 | chr1:27864489-27865505 REVERSE LENGTH=338	0.927303	0.968918	0.912762	0.829375	0.806704	0.917685	0.916839	0.96971	0.907598	0.901994	0.897154	0.89714
>AT1G74230.1 | Symbols: GR-RBP5 | glycine-rich RNA-binding protein 5 | chr1:27915346-27916857 FORWARD LENGTH=289	0.986776	0.994661	1.00262	1.00934	0.954036	0.966682	1.00468	0.994536	0.987145	0.994863	0.999144	1.00118
>AT3G55750.1 | Symbols: | Ribosomal protein L35Ae family protein | chr3:20698641-20699553 FORWARD LENGTH=111;>AT1G74270.1 | Symbols: | Ribosomal protein L35Ae family protein | chr1:27928415-27929466 REVERSE LENGTH=112	0.874563	0.752407	0.909935	0.928252	0.913992	0.92989	0.908453	0.927539	0.912512	0.908634	0.94017	0.909781
>AT1G74470.1 | Symbols: | Pyridine nucleotide-disulphide oxidoreductase family protein | chr1:27991248-27992845 FORWARD LENGTH=467	1.16699	1.1517	1.14183	1.12779	1.12668	1.14636	1.18771	1.18723	1.15383	1.12018	1.15535	1.14968
>AT1G74640.1 | Symbols: | alpha/beta-Hydrolases superfamily protein | chr1:28032849-28034659 FORWARD LENGTH=370	0.932459	0.90991	0.908695	0.904187	0.905308	0.913223	0.916948	0.906238	0.901935	0.918527	0.93623	0.926021
>AT1G74880.1 | Symbols: NDH-O | NAD(P)H:plastoquinone dehydrogenase complex subunit O | chr1:28130112-28131020 REVERSE LENGTH=158	1.06845	1.03358	1.06875	1.05203	1.06153	1.07409	1.02785	1.07244	1.02852	1.02356	1.02946	1.01746
>AT1G74920.1 | Symbols: ALDH10A8 | aldehyde dehydrogenase 10A8 | chr1:28139175-28142573 REVERSE LENGTH=501;>AT1G74920.2 | Symbols: ALDH10A8 | aldehyde dehydrogenase 10A8 | chr1:28139175-28142573 REVERSE LENGTH=496	1.06004	1.06348	1.04466	1.02819	1.05437	1.03465	1.02239	1.04643	1.02854	1.02653	1.01942	0.99158
>AT1G74960.3 | Symbols: FAB1 | fatty acid biosynthesis 1 | chr1:28152564-28155948 REVERSE LENGTH=541;>AT1G74960.2 | Symbols: FAB1, KAS2 | fatty acid biosynthesis 1 | chr1:28152564-28155948 REVERSE LENGTH=541;>AT1G74960.1 | Symbols: FAB1, KAS2, ATKAS2 | fat	0.983812	0.960239	0.96939	0.973001	0.951482	0.983157	0.970652	0.979908	0.952499	0.969692	0.985685	0.960294
>AT1G74970.1 | Symbols: RPS9, TWN3 | ribosomal protein S9 | chr1:28157761-28159202 REVERSE LENGTH=208	1.04065	1.03742	1.03635	1.06327	1.05661	1.05074	1.07163	1.05015	1.06968	1.03165	1.05548	1.06374
>AT1G75040.1 | Symbols: PR5, PR-5 | pathogenesis-related gene 5 | chr1:28177754-28178731 FORWARD LENGTH=239	0.985446	1.07374	1.0729	1.15732	1.11871	1.09467	1.00092	1.02981	1.05055	1.149	1.13244	1.12552
>AT1G75270.1 | Symbols: DHAR2 | dehydroascorbate reductase 2 | chr1:28250255-28251237 REVERSE LENGTH=213	0.974138	0.971207	0.969404	0.952378	0.978075	0.98053	0.916933	0.956854	0.857921	0.926612	0.911931	0.911453
>AT1G75280.1 | Symbols: | NmrA-like negative transcriptional regulator family protein | chr1:28252030-28253355 FORWARD LENGTH=310	1.09459	1.10584	1.07373	1.06877	1.08937	1.08516	1.06307	1.06529	1.05754	1.05797	1.0547	1.01194
>AT1G75330.1 | Symbols: OTC | ornithine carbamoyltransferase | chr1:28266457-28268383 REVERSE LENGTH=375	1.04101	1.03175	1.0307	1.02906	1.02374	1.02947	1.0215	1.03257	1.029	1.01714	1.00471	1.02122
>AT1G75350.1 | Symbols: emb2184 | Ribosomal protein L31 | chr1:28272163-28272687 FORWARD LENGTH=144	1.17989	1.18067	1.18178	1.19483	1.16273	1.16482	1.21207	1.18666	1.19795	1.16728	1.18306	1.17871
>AT1G75690.1 | Symbols: | DnaJ/Hsp40 cysteine-rich domain superfamily protein | chr1:28422273-28423170 REVERSE LENGTH=154	1.01204	1.00157	0.994772	1.04347	0.990933	1.02461	1.05466	1.01805	1.05906	1.04311	1.05955	1.03362
>AT1G75750.2 | Symbols: GASA1 | GAST1 protein homolog 1 | chr1:28441813-28442284 REVERSE LENGTH=97;>AT1G75750.1 | Symbols: GASA1 | GAST1 protein homolog 1 | chr1:28441813-28442284 REVERSE LENGTH=98	0.983628	1.03136	1.00188	0.989698	0.98191	0.968287	0.973349	0.957812	0.984924	1.01281	0.995458	1.01166
>AT1G75950.1 | Symbols: SKP1, ASK1, ATSKP1, SKP1A, UIP1 | S phase kinase-associated protein 1 | chr1:28516715-28517454 FORWARD LENGTH=160	1.00599	1.00375	0.997269	0.991532	0.990998	0.987356	1.01377	1.02612	1.00835	0.989725	1.0199	1.01183
>AT1G76010.1 | Symbols: | Alba DNA/RNA-binding protein | chr1:28528505-28530488 REVERSE LENGTH=350	0.990106	1.01619	0.998092	0.99746	0.999834	0.995269	1.00957	0.993441	1.01401	1.00557	0.970876	0.991616
>AT1G76080.1 | Symbols: ATCDSP32, CDSP32 | chloroplastic drought-induced stress protein of 32 kD | chr1:28548063-28549348 REVERSE LENGTH=302	1.14981	1.15018	1.14324	1.13558	1.12904	1.13605	1.13435	1.13473	1.12003	1.09118	1.09858	1.09722
>AT1G76100.1 | Symbols: PETE1 | plastocyanin 1 | chr1:28554217-28554732 REVERSE LENGTH=171	1.11935	1.11557	1.12641	1.10512	1.10464	1.08942	1.15348	1.1434	1.15782	1.12183	1.10728	1.10455
>AT1G76180.2 | Symbols: ERD14 | Dehydrin family protein | chr1:28587013-28587657 REVERSE LENGTH=185;>AT1G76180.1 | Symbols: ERD14 | Dehydrin family protein | chr1:28587013-28587657 REVERSE LENGTH=185	0.989972	1.03879	0.998004	0.988912	0.978217	0.960331	1.01443	1.00236	0.994185	1.00481	1.05897	1.02448
>AT1G76405.2 | Symbols: | unknown protein;FUNCTIONS IN: molecular_function unknown;INVOLVED IN: biological_process unknown;LOCATED IN: chloroplast envelope;EXPRESSED IN: 21 plant structures;EXPRESSED DURING: 13 growth stages;BEST Arabidopsis thalian	0.927083	0.807825	0.929124	0.928491	0.915656	0.929727	0.907537	0.941551	0.921397	0.909415	0.89838	0.92666
>AT1G76450.1 | Symbols: | Photosystem II reaction center PsbP family protein | chr1:28684618-28686109 FORWARD LENGTH=247	1.05988	1.05905	1.07619	1.07563	1.0626	1.05865	1.06237	1.04663	1.05815	1.04321	1.04326	1.04224
>AT1G76680.1 | Symbols: OPR1, ATOPR1 | 12-oxophytodienoate reductase 1 | chr1:28776982-28778271 FORWARD LENGTH=372;>AT1G76680.2 | Symbols: OPR1 | 12-oxophytodienoate reductase 1 | chr1:28776982-28778271 FORWARD LENGTH=397	0.921488	0.9382	0.927825	0.932077	0.928057	0.927377	0.941024	0.929118	0.941711	0.968061	0.944684	0.931174
>AT1G76730.1 | Symbols: | NagB/RpiA/CoA transferase-like superfamily protein | chr1:28803033-28804703 REVERSE LENGTH=354	0.954309	0.930984	0.946631	0.911027	0.97814	0.964786	0.931478	0.844916	0.897525	0.912012	0.918139	0.911789
>AT1G77060.1 | Symbols: | Phosphoenolpyruvate carboxylase family protein | chr1:28951804-28953449 REVERSE LENGTH=339	0.984015	0.980762	0.967506	0.981763	0.975509	0.978135	0.907905	0.820839	0.882094	0.849399	0.820943	0.847702
>AT1G77090.1 | Symbols: | Mog1/PsbP/DUF1795-like photosystem II reaction center PsbP family protein | chr1:28960576-28961875 REVERSE LENGTH=260	1.03006	1.03816	1.04449	1.03664	1.03468	1.0455	1.06185	1.06662	1.03859	1.04592	1.04307	1.03541
>AT1G77180.2 | Symbols: SKIP | chromatin protein family | chr1:28999791-29001632 REVERSE LENGTH=613;>AT1G77180.1 | Symbols: SKIP | chromatin protein family | chr1:28999791-29001632 REVERSE LENGTH=613;>AT1G77180.3 | Symbols: SKIP | chromatin protein family	0.960187	0.969367	0.962424	0.996822	0.956584	0.97418	0.998894	0.974019	0.984887	0.990784	1.00607	0.995244
>AT1G77490.1 | Symbols: TAPX | thylakoidal ascorbate peroxidase | chr1:29117688-29120046 FORWARD LENGTH=426	0.998704	1.00429	1.00513	0.968513	1.00176	0.990247	0.991853	1.00629	0.971865	0.97042	1.0108	0.986363
>AT1G77510.1 | Symbols: ATPDIL1-2, PDI6, ATPDI6, PDIL1-2 | PDI-like 1-2 | chr1:29126742-29129433 FORWARD LENGTH=508	1.03674	1.045	1.05342	1.0597	1.0369	1.04358	1.06613	1.06343	1.06785	1.07733	1.0723	1.06386
>AT1G77710.1 | Symbols: | CONTAINS InterPro DOMAIN/s: Ubiquitin-like, Ufm1 (InterPro:IPR005375);Has 244 Blast hits to 244 proteins in 106 species: Archae - 0;Bacteria - 0;Metazoa - 149;Fungi - 0;Plants - 47;Viruses - 0;Other Eukaryotes - 48 (source	1.0442	1.05	1.06501	1.06075	1.0453	1.04664	1.02181	1.02656	1.02547	1.00711	1.00225	1.00617
>AT1G77940.1 | Symbols: | Ribosomal protein L7Ae/L30e/S12e/Gadd45 family protein | chr1:29304116-29305288 REVERSE LENGTH=112	0.924777	0.793354	0.846556	0.933333	0.925378	0.941418	0.922751	0.914956	0.947323	0.803197	0.936698	0.923688
>AT1G78020.1 | Symbols: | Protein of unknown function (DUF581) | chr1:29338787-29339491 FORWARD LENGTH=162	0.799621	0.829734	0.853478	0.874275	0.849579	0.853611	0.883845	0.862923	0.848188	0.846415	0.900312	0.897984
>AT1G78150.2 | Symbols: | unknown protein;BEST Arabidopsis thaliana protein match is: unknown protein (TAIR:AT1G35780.1);Has 35333 Blast hits to 34131 proteins in 2444 species: Archae - 798;Bacteria - 22429;Metazoa - 974;Fungi - 991;Plants - 531;Vi	0.924105	0.968194	0.979288	0.962739	0.938423	0.962872	1.00454	0.981217	0.932585	0.967622	0.970047	0.980521
>AT1G78370.1 | Symbols: ATGSTU20, GSTU20 | glutathione S-transferase TAU 20 | chr1:29484428-29485204 REVERSE LENGTH=217	1.1055	1.11281	1.0851	1.0581	1.0699	1.08623	1.02994	1.05139	0.995016	1.01429	1.01771	1.03183
>AT1G78380.1 | Symbols: ATGSTU19, GST8, GSTU19 | glutathione S-transferase TAU 19 | chr1:29486659-29487819 REVERSE LENGTH=219	1.01635	0.985798	0.982082	0.954172	1.01565	1.00239	0.95433	1.01021	0.94149	0.941766	0.943874	0.955105
>AT1G78450.1 | Symbols: | SOUL heme-binding family protein | chr1:29517147-29517910 REVERSE LENGTH=225	0.878082	0.92693	0.901825	0.910056	0.891974	0.882821	0.824812	0.930547	0.874522	0.87059	0.846566	0.801243
>AT1G78570.1 | Symbols: RHM1, ROL1, ATRHM1 | rhamnose biosynthesis 1 | chr1:29550110-29552207 FORWARD LENGTH=669	1.04709	1.03645	1.05012	1.10073	1.11242	1.10473	1.04491	1.04838	1.06238	1.12783	1.11691	1.11359
>AT1G78630.1 | Symbols: emb1473 | Ribosomal protein L13 family protein | chr1:29575997-29577406 FORWARD LENGTH=241	1.11366	1.10374	1.11538	1.11056	1.09632	1.08959	1.11765	1.09937	1.12419	1.09508	1.10723	1.1147
>AT1G78820.1 | Symbols: | D-mannose binding lectin protein with Apple-like carbohydrate-binding domain | chr1:29634401-29635768 REVERSE LENGTH=455	1.09059	1.08467	1.10523	1.09704	1.10027	1.09554	1.05857	1.0451	1.06044	1.0521	1.03487	1.04014
>AT1G78830.1 | Symbols: | Curculin-like (mannose-binding) lectin family protein | chr1:29637141-29638508 REVERSE LENGTH=455	1.12569	1.14615	1.13277	1.12233	1.1182	1.11704	1.1518	1.13933	1.16256	1.15417	1.13607	1.14886
>AT1G78850.1 | Symbols: | D-mannose binding lectin protein with Apple-like carbohydrate-binding domain | chr1:29642072-29643397 REVERSE LENGTH=441	0.865325	0.933524	0.888542	0.849775	0.852578	0.868662	0.896541	0.898695	0.931449	0.948817	0.913696	0.928007
>AT1G78900.2 | Symbols: VHA-A | vacuolar ATP synthase subunit A | chr1:29660463-29664575 FORWARD LENGTH=623;>AT1G78900.1 | Symbols: VHA-A | vacuolar ATP synthase subunit A | chr1:29660463-29664575 FORWARD LENGTH=623	1.15925	1.17253	1.16444	1.15127	1.15861	1.15155	1.15186	1.14591	1.17051	1.18253	1.16255	1.16166
>AT1G78915.1 | Symbols: | Tetratricopeptide repeat (TPR)-like superfamily protein | chr1:29667729-29671081 REVERSE LENGTH=385;>AT1G78915.2 | Symbols: | Tetratricopeptide repeat (TPR)-like superfamily protein | chr1:29667729-29671081 REVERSE LENGTH=402;>A	0.962525	0.963381	0.967251	0.964936	0.814934	0.945404	0.970371	0.959692	0.822993	0.945172	0.822685	0.869009
>AT1G79040.1 | Symbols: PSBR | photosystem II subunit R | chr1:29736085-29736781 FORWARD LENGTH=140	1.16974	1.18879	1.19125	1.1401	1.14679	1.13966	1.19719	1.18005	1.20183	1.20119	1.18925	1.19125
>AT1G79230.3 | Symbols: ST1, ATMST1, MST1, ATRDH1 | mercaptopyruvate sulfurtransferase 1 | chr1:29801358-29803679 FORWARD LENGTH=322;>AT1G79230.1 | Symbols: ST1, ATMST1, MST1, ATRDH1, STR1 | mercaptopyruvate sulfurtransferase 1 | chr1:29800824-29803679 FOR	1.06818	1.06946	1.0723	1.07628	1.05427	1.06518	1.05974	1.05782	1.05753	1.06308	1.05001	1.05147
>AT1G79340.1 | Symbols: AtMC4, MC4 | metacaspase 4 | chr1:29842849-29844368 FORWARD LENGTH=418	1.08239	1.098	1.0949	1.09591	1.08448	1.07814	1.09794	1.10061	1.08791	1.10165	1.1115	1.10438
>AT1G79440.1 | Symbols: ALDH5F1, SSADH1, SSADH | aldehyde dehydrogenase 5F1 | chr1:29882525-29887275 REVERSE LENGTH=528	0.981217	0.996725	0.989045	0.986288	0.985564	0.998188	0.996189	0.983491	1.00408	1.03862	1.00747	1.02752
>AT1G79500.4 | Symbols: AtkdsA1 | Aldolase-type TIM barrel family protein | chr1:29903604-29905989 FORWARD LENGTH=290;>AT1G79500.3 | Symbols: AtkdsA1 | Aldolase-type TIM barrel family protein | chr1:29903604-29905989 FORWARD LENGTH=290;>AT1G79500.2 | Symbo	1.05519	1.05206	1.0386	1.03747	1.0405	1.05273	1.05898	1.06401	1.04089	1.02443	1.02227	1.02423
>AT1G79530.1 | Symbols: GAPCP-1 | glyceraldehyde-3-phosphate dehydrogenase of plastid 1 | chr1:29916232-29919088 REVERSE LENGTH=422	0.970201	0.916844	0.948052	0.965085	0.975765	0.981362	0.974661	0.964726	0.977598	0.983672	0.975285	0.979538
>AT1G79550.2 | Symbols: PGK | phosphoglycerate kinase | chr1:29924347-29926295 REVERSE LENGTH=401;>AT1G79550.1 | Symbols: PGK | phosphoglycerate kinase | chr1:29924347-29926295 REVERSE LENGTH=401	1.19959	1.18572	1.19246	1.19947	1.19751	1.2001	1.19054	1.19307	1.18163	1.18353	1.17456	1.17866
>AT1G79720.1 | Symbols: | Eukaryotic aspartyl protease family protein | chr1:29997259-29998951 REVERSE LENGTH=484	0.87271	0.855956	0.879124	0.885728	0.864842	0.880931	0.916118	0.887514	0.934918	0.893425	0.90355	0.900893
>AT1G79830.3 | Symbols: GC5 | golgin candidate 5 | chr1:30028110-30033508 REVERSE LENGTH=956;>AT1G79830.2 | Symbols: GC5 | golgin candidate 5 | chr1:30028110-30033508 REVERSE LENGTH=956;>AT1G79830.1 | Symbols: GC5 | golgin candidate 5 | chr1:30028110-30033	0.877154	0.879299	0.884087	0.868618	0.858357	0.868121	0.913213	0.914179	0.895463	0.881118	0.894027	0.868518
>AT1G79850.1 | Symbols: RPS17, CS17, PRPS17 | ribosomal protein S17 | chr1:30041473-30041922 REVERSE LENGTH=149	1.13222	1.12734	1.12686	1.14737	1.10859	1.12307	1.15764	1.14636	1.15668	1.12129	1.1472	1.14163
>AT1G79870.2 | Symbols: | D-isomer specific 2-hydroxyacid dehydrogenase family protein | chr1:30044794-30045851 FORWARD LENGTH=294;>AT1G79870.1 | Symbols: | D-isomer specific 2-hydroxyacid dehydrogenase family protein | chr1:30044794-30045851 FORWARD LEN	0.975376	0.956337	0.934265	0.942147	0.964757	0.904628	0.842367	0.881904	0.852195	0.873215	0.850414	0.886759
>AT1G79920.1 | Symbols: | Heat shock protein 70 (Hsp 70) family protein | chr1:30058935-30062224 REVERSE LENGTH=831;>AT1G79920.2 | Symbols: | Heat shock protein 70 (Hsp 70) family protein | chr1:30058935-30062224 REVERSE LENGTH=831	1.12261	1.11853	1.1276	1.13348	1.12541	1.13675	1.12176	1.1254	1.13898	1.13724	1.14502	1.13572
>AT1G79930.2 | Symbols: HSP91 | heat shock protein 91 | chr1:30063924-30067067 REVERSE LENGTH=789;>AT1G79930.1 | Symbols: HSP91 | heat shock protein 91 | chr1:30063781-30067067 REVERSE LENGTH=831	1.01057	0.949246	0.994637	1.01976	1.02242	1.03448	0.973124	0.98195	0.984949	1.01606	0.989007	0.957329
>AT1G80030.3 | Symbols: | Molecular chaperone Hsp40/DnaJ family protein | chr1:30105398-30108873 REVERSE LENGTH=500;>AT1G80030.2 | Symbols: | Molecular chaperone Hsp40/DnaJ family protein | chr1:30105398-30108873 REVERSE LENGTH=500;>AT1G80030.1 | Symbols	0.928778	0.932572	0.951969	0.962572	0.937539	0.938865	0.994593	0.985645	0.950902	0.966161	0.977453	0.939212
>AT1G80230.1 | Symbols: | Rubredoxin-like superfamily protein | chr1:30169784-30170999 REVERSE LENGTH=171	0.965841	0.98058	0.956607	0.965556	0.951915	0.961747	0.980259	0.978517	0.952601	0.94315	0.968861	0.957937
>AT1G80380.3 | Symbols: | P-loop containing nucleoside triphosphate hydrolases superfamily protein | chr1:30217895-30219784 FORWARD LENGTH=364;>AT1G80380.4 | Symbols: | P-loop containing nucleoside triphosphate hydrolases superfamily protein | chr1:30217	1.01894	1.03044	1.01317	0.971345	1.0133	1.00469	0.946544	0.995868	0.952604	0.983686	0.97907	0.970417
>AT1G80410.1 | Symbols: EMB2753 | tetratricopeptide repeat (TPR)-containing protein | chr1:30227963-30234832 REVERSE LENGTH=897;>AT1G80410.2 | Symbols: EMB2753 | tetratricopeptide repeat (TPR)-containing protein | chr1:30227779-30234832 REVERSE LENGTH=911	0.87825	0.885041	0.896178	0.880122	0.887382	0.918312	0.869957	0.87063	0.893572	0.891607	0.922342	0.894339
>AT1G80480.1 | Symbols: PTAC17 | plastid transcriptionally active 17 | chr1:30258272-30260570 REVERSE LENGTH=444	1.08573	1.0733	1.08459	1.09736	1.08918	1.08354	1.0969	1.0799	1.11118	1.07961	1.08597	1.07944
>AT1G80560.1 | Symbols: ATIMD2, IMD2 | isopropylmalate dehydrogenase 2 | chr1:30287833-30290126 FORWARD LENGTH=405	1.04758	1.03397	1.02838	1.03632	1.04609	1.03299	1.05648	1.06598	1.04622	1.01257	1.01634	1.015
>AT1G80600.1 | Symbols: WIN1 | HOPW1-1-interacting 1 | chr1:30298675-30300513 REVERSE LENGTH=457	1.03391	1.02651	1.0292	1.03192	1.02571	1.03939	1.03704	1.03917	1.00399	1.0227	1.00875	1.00765
>AT1G80670.1 | Symbols: | Transducin/WD40 repeat-like superfamily protein | chr1:30320809-30323543 REVERSE LENGTH=349	0.859906	0.868623	0.851656	0.856675	0.834713	0.846925	0.887871	0.869765	0.875809	0.864499	0.862971	0.867517
>AT1G80750.1 | Symbols: | Ribosomal protein L30/L7 family protein | chr1:30349052-30350434 FORWARD LENGTH=247	0.870138	0.79608	0.887373	1.0036	0.979299	0.995948	0.905542	0.895922	0.901066	0.912838	0.967024	0.943178
>AT2G01140.1 | Symbols: | Aldolase superfamily protein | chr2:95006-96491 REVERSE LENGTH=391	1.07475	1.10828	1.07145	1.05987	1.07057	1.086	1.07159	1.06763	1.03201	1.05457	1.05503	1.06626
>AT2G01290.1 | Symbols: RPI2 | ribose-5-phosphate isomerase 2 | chr2:149192-149989 REVERSE LENGTH=265	0.993247	0.993832	1.00296	1.02728	1.024	1.06021	1.01797	0.908331	0.803773	1.0144	1.04235	1.0231
>AT2G02100.1 | Symbols: LCR69, PDF2.2 | low-molecular-weight cysteine-rich 69 | chr2:528397-528885 FORWARD LENGTH=77	1.01032	1.0114	1.02615	1.04049	1.00348	1.02023	1.02461	1.00123	1.01781	1.0728	1.07555	1.05283
>AT2G02500.1 | Symbols: ISPD, ATMEPCT, MCT | Nucleotide-diphospho-sugar transferases superfamily protein | chr2:671054-673124 REVERSE LENGTH=302	1.07881	1.07349	1.06046	1.05908	1.04655	1.05394	1.08315	1.07712	1.05074	1.02939	1.04924	1.02925
>AT2G02740.2 | Symbols: ATWHY3, PTAC11, WHY3 | ssDNA-binding transcriptional regulator | chr2:769389-770993 FORWARD LENGTH=267;>AT2G02740.1 | Symbols: ATWHY3, PTAC11, WHY3 | ssDNA-binding transcriptional regulator | chr2:769389-770993 FORWARD LENGTH=268	0.889251	0.876673	0.817428	0.917176	0.908967	0.91189	0.890963	0.89069	0.90097	0.887098	0.89781	0.88433
>AT2G02850.1 | Symbols: ARPN | plantacyanin | chr2:826630-827720 REVERSE LENGTH=129	0.887427	0.894344	0.913469	0.925046	0.92366	0.919667	0.926067	0.930491	0.934303	0.938673	0.917354	0.937948
>AT2G03440.1 | Symbols: NRP1, ATNRP1 | nodulin-related protein 1 | chr2:1039409-1039972 REVERSE LENGTH=187	1.02039	1.03337	1.02133	1.05132	1.01375	1.02008	1.08131	1.05389	1.07059	1.07046	1.07137	1.08558
>AT2G03680.2 | Symbols: SPR1, SKU6 | spiral1 | chr2:1121398-1121850 FORWARD LENGTH=119;>AT2G03680.1 | Symbols: SPR1, SKU6 | spiral1 | chr2:1121398-1121850 FORWARD LENGTH=119	1.03415	1.03004	1.05113	1.06737	1.03088	1.03461	1.08343	1.06424	1.08351	1.06365	1.08265	1.07682
>AT2G04030.1 | Symbols: CR88, EMB1956, HSP90.5, Hsp88.1, AtHsp90.5 | Chaperone protein htpG family protein | chr2:1281983-1285909 FORWARD LENGTH=780;>AT2G04030.2 | Symbols: CR88, Hsp88.1, AtHsp90.5 | Chaperone protein htpG family protein | chr2:1281983-128	1.18665	1.17215	1.18806	1.18166	1.1866	1.20195	1.17346	1.17507	1.19174	1.16304	1.19648	1.18268
>AT2G04039.2 | Symbols: | unknown protein;FUNCTIONS IN: molecular_function unknown;LOCATED IN: chloroplast;EXPRESSED IN: 21 plant structures;EXPRESSED DURING: 13 growth stages;CONTAINS InterPro DOMAIN/s: Protein of unknown function DUF2996 (InterPro:	0.828454	0.804381	1.04447	1.023	1.03789	1.04501	1.06185	1.0613	1.05337	1.02702	1.02538	0.801326
>AT5G35680.2 | Symbols: | Nucleic acid-binding, OB-fold-like protein | chr5:13858152-13858589 REVERSE LENGTH=145;>AT5G35680.1 | Symbols: | Nucleic acid-binding, OB-fold-like protein | chr5:13858152-13858589 REVERSE LENGTH=145;>AT2G04520.1 | Symbols: | N	0.815208	0.868752	0.822493	0.801965	0.846176	0.848618	0.824501	0.838166	0.804746	0.819003	0.901477	0.907441
>AT2G04700.1 | Symbols: | ferredoxin thioredoxin reductase catalytic beta chain family protein | chr2:1646961-1648345 FORWARD LENGTH=146	1.05799	1.05722	1.05655	1.06479	1.04302	1.0578	1.07818	1.07261	1.06009	1.06005	1.0705	1.08769
>AT2G04880.2 | Symbols: ZAP1, ATWRKY1, WRKY1 | zinc-dependent activator protein-1 | chr2:1718557-1720219 FORWARD LENGTH=463;>AT2G04880.1 | Symbols: ZAP1, ATWRKY1, WRKY1 | zinc-dependent activator protein-1 | chr2:1718557-1720219 FORWARD LENGTH=487	0.87629	0.887969	0.894664	0.872696	0.869359	0.868054	0.947804	0.940122	0.914526	0.896154	0.933411	0.886398
>AT2G05070.1 | Symbols: LHCB2.2, LHCB2 | photosystem II light harvesting complex gene 2.2 | chr2:1799436-1800329 REVERSE LENGTH=265;>AT2G05100.1 | Symbols: LHCB2.1, LHCB2 | photosystem II light harvesting complex gene 2.1 | chr2:1823449-1824331 REVERSE LEN	1.14625	1.11584	1.1361	1.07707	1.1212	1.10254	1.09674	1.11787	1.11087	1.12289	1.12376	1.12342
>AT2G05220.2 | Symbols: | Ribosomal S17 family protein | chr2:1894757-1895179 REVERSE LENGTH=140;>AT2G05220.1 | Symbols: | Ribosomal S17 family protein | chr2:1894757-1895179 REVERSE LENGTH=140	1.07716	1.0803	1.08581	1.05137	1.09662	1.08469	1.06655	1.08863	1.04992	1.06342	1.08247	1.10701
>AT2G05380.1 | Symbols: GRP3S | glycine-rich protein 3 short isoform | chr2:1966851-1967820 FORWARD LENGTH=116;>AT2G05380.2 | Symbols: GRP3S | glycine-rich protein 3 short isoform | chr2:1966851-1967820 FORWARD LENGTH=102	0.74973	0.765602	0.875832	0.827434	0.817475	0.834808	0.890149	0.868889	0.871592	0.910108	0.939284	0.910796
>AT2G05520.1 | Symbols: GRP-3, ATGRP-3, GRP3, ATGRP3 | glycine-rich protein 3 | chr2:2026217-2026882 FORWARD LENGTH=145;>AT2G05520.5 | Symbols: GRP-3, ATGRP-3 | glycine-rich protein 3 | chr2:2026217-2026882 FORWARD LENGTH=111;>AT2G05530.1 | Symbols: | Gly	0.917628	0.944051	0.932971	0.929801	0.887372	0.88515	0.964919	0.965876	0.999321	0.942532	0.96129	0.961014
>AT2G05710.1 | Symbols: ACO3 | aconitase 3 | chr2:2141591-2146350 FORWARD LENGTH=990	1.15707	1.17357	1.15403	1.14804	1.14926	1.1431	1.13086	1.13202	1.14951	1.16901	1.14356	1.13732
>AT2G05830.1 | Symbols: | NagB/RpiA/CoA transferase-like superfamily protein | chr2:2229759-2231839 FORWARD LENGTH=374;>AT2G05830.3 | Symbols: | NagB/RpiA/CoA transferase-like superfamily protein | chr2:2230057-2231839 FORWARD LENGTH=326;>AT2G05830.2 | S	0.969812	0.979962	0.967105	0.963051	0.983206	0.96151	0.956383	0.97128	0.965491	0.938245	0.926618	0.940528
>AT2G05840.1 | Symbols: PAA2 | 20S proteasome subunit PAA2 | chr2:2234226-2236053 FORWARD LENGTH=246;>AT2G05840.2 | Symbols: PAA2 | 20S proteasome subunit PAA2 | chr2:2234226-2235973 FORWARD LENGTH=220	1.00709	1.01647	1.0101	1.02151	1.00558	1.02425	1.02439	1.02992	1.00441	1.01684	1.02697	1.02401
>AT2G05920.1 | Symbols: | Subtilase family protein | chr2:2269831-2272207 REVERSE LENGTH=754	0.874344	0.874807	0.860152	0.860784	0.863568	0.865754	0.859582	0.841259	0.871288	0.869833	0.864862	0.875401
>AT2G05990.2 | Symbols: MOD1, ENR1 | NAD(P)-binding Rossmann-fold superfamily protein | chr2:2322876-2324867 FORWARD LENGTH=390;>AT2G05990.1 | Symbols: MOD1, ENR1 | NAD(P)-binding Rossmann-fold superfamily protein | chr2:2322876-2324867 FORWARD LENGTH=390	1.05281	1.06012	1.03952	1.02607	1.03628	1.03284	1.03965	1.03019	1.01477	1.02175	1.02791	1.03253
>AT2G06050.3 | Symbols: OPR3 | oxophytodienoate-reductase 3 | chr2:2359240-2361971 REVERSE LENGTH=391;>AT2G06050.2 | Symbols: OPR3 | oxophytodienoate-reductase 3 | chr2:2359240-2361971 REVERSE LENGTH=391;>AT2G06050.1 | Symbols: OPR3, DDE1 | oxophytodienoat	0.990839	1.002	0.994082	0.972227	0.990842	0.990312	0.903776	0.923877	0.892553	0.937972	0.926561	0.925405
>AT2G07698.1 | Symbols: | ATPase, F1 complex, alpha subunit protein | chr2:3361474-3364028 FORWARD LENGTH=777;>ATMG01190.1 | Symbols: ATP1 | ATP synthase subunit 1 | chrM:302166-303689 REVERSE LENGTH=507	1.16604	1.17123	1.15268	1.1392	1.1525	1.15918	1.15616	1.17048	1.17174	1.17614	1.16689	1.16509
>AT2G10940.2 | Symbols: | Bifunctional inhibitor/lipid-transfer protein/seed storage 2S albumin superfamily protein | chr2:4311160-4312035 REVERSE LENGTH=291;>AT2G10940.1 | Symbols: | Bifunctional inhibitor/lipid-transfer protein/seed storage 2S albumin	1.11678	1.06576	1.18041	1.158	1.0842	1.12203	1.16147	1.12437	1.18805	1.176	1.14287	1.1599
>AT2G13360.2 | Symbols: AGT, AGT1, SGAT | alanine:glyoxylate aminotransferase | chr2:5539417-5540902 REVERSE LENGTH=401;>AT2G13360.1 | Symbols: AGT, AGT1, SGAT | alanine:glyoxylate aminotransferase | chr2:5539417-5540902 REVERSE LENGTH=401	0.965347	0.898048	0.922721	0.883478	0.997232	0.974297	0.876812	0.914425	0.868151	0.874236	0.898261	0.903342
>AT2G14170.2 | Symbols: ALDH6B2 | aldehyde dehydrogenase 6B2 | chr2:5977727-5981489 REVERSE LENGTH=498;>AT2G14170.1 | Symbols: ALDH6B2 | aldehyde dehydrogenase 6B2 | chr2:5977727-5981899 REVERSE LENGTH=607;>AT2G14170.3 | Symbols: ALDH6B2 | aldehyde dehyd	0.944374	0.972764	0.951846	0.948951	0.947562	0.938652	0.953559	0.944385	0.945329	0.962066	0.950853	0.959457
>AT2G14720.2 | Symbols: VSR4, VSR2;1, BP80-2;1, MTV4 | vacuolar sorting receptor 4 | chr2:6300878-6304156 REVERSE LENGTH=628;>AT2G14720.1 | Symbols: VSR4, VSR2;1, BP80-2;1, MTV4 | vacuolar sorting receptor 4 | chr2:6300878-6304156 REVERSE LENGTH=628;>AT2G1	1.00678	0.993733	1.00647	1.00307	0.986254	0.993374	0.981605	1.00457	1.03091	1.03269	1.00963	0.995593
>AT2G14750.1 | Symbols: APK, AKN1, ATAKN1, APK1 | APS kinase | chr2:6314128-6315501 FORWARD LENGTH=276	1.03778	1.06442	1.04262	1.01875	1.01766	1.01874	1.02072	1.00995	0.998553	1.00454	0.978885	0.991737
>AT2G14880.1 | Symbols: | SWIB/MDM2 domain superfamily protein | chr2:6393686-6394841 REVERSE LENGTH=141;>AT4G34290.1 | Symbols: | SWIB/MDM2 domain superfamily protein | chr4:16410883-16412122 FORWARD LENGTH=144	0.909541	0.850984	0.920271	0.926938	0.930534	0.939934	0.932984	0.943617	0.937906	0.910702	0.948045	0.955854
>AT2G15620.1 | Symbols: NIR1, NIR, ATHNIR | nitrite reductase 1 | chr2:6810552-6812666 FORWARD LENGTH=586	1.21041	1.21371	1.20661	1.20164	1.18257	1.18745	1.20947	1.19497	1.20556	1.16683	1.19222	1.18441
>AT2G16600.1 | Symbols: ROC3 | rotamase CYP 3 | chr2:7200862-7201383 FORWARD LENGTH=173;>AT2G16600.2 | Symbols: ROC3 | rotamase CYP 3 | chr2:7200862-7201383 FORWARD LENGTH=151	1.19876	1.20492	1.2208	1.22104	1.20084	1.19888	1.21927	1.21089	1.22617	1.22623	1.23139	1.22585
>AT2G17130.2 | Symbols: IDH2, IDH-II | isocitrate dehydrogenase subunit 2 | chr2:7461062-7462466 REVERSE LENGTH=363;>AT2G17130.1 | Symbols: IDH2, IDH-II | isocitrate dehydrogenase subunit 2 | chr2:7461062-7462466 REVERSE LENGTH=367	0.883052	0.898874	0.898299	0.882943	0.921844	0.890002	0.799181	0.897157	0.915913	0.937354	0.912367	0.92402
>AT2G17190.1 | Symbols: | ubiquitin family protein | chr2:7478272-7481361 REVERSE LENGTH=538	1.08708	1.0673	1.09335	1.11012	1.09461	1.09165	1.11059	1.10542	1.10471	1.10864	1.09232	1.09027
>AT2G17200.1 | Symbols: DSK2 | ubiquitin family protein | chr2:7482133-7485090 REVERSE LENGTH=551	0.970388	0.99993	0.996986	1.01286	0.977625	0.983459	1.00868	0.997461	1.00045	1.01265	1.00125	1.00694
>AT2G17265.1 | Symbols: HSK, DMR1 | homoserine kinase | chr2:7508606-7509718 FORWARD LENGTH=370	1.0997	1.11308	1.09316	1.0918	1.09933	1.08974	1.09525	1.08399	1.08838	1.09965	1.09034	1.09423
>AT2G17340.1 | Symbols: | Uncharacterised conserved protein (UCP030210) | chr2:7541615-7544089 REVERSE LENGTH=367	1.02622	1.02079	0.996402	0.98144	1.01362	1.00396	0.955138	0.99444	0.977273	0.961024	0.959839	0.966987
>AT5G07090.2 | Symbols: | Ribosomal protein S4 (RPS4A) family protein | chr5:2202783-2203805 FORWARD LENGTH=244;>AT2G17360.1 | Symbols: | Ribosomal protein S4 (RPS4A) family protein | chr2:7546598-7548138 FORWARD LENGTH=261;>AT5G58420.1 | Symbols: | Rib	0.926813	0.924796	0.934233	0.926756	0.962927	0.945283	0.90155	0.894391	0.9356	0.943475	0.96584	0.942933
>AT2G17390.1 | Symbols: AKR2B | ankyrin repeat-containing 2B | chr2:7555870-7557743 FORWARD LENGTH=344	1.11377	1.13286	1.1343	1.1365	1.11965	1.1165	1.15092	1.13703	1.11961	1.11225	1.12917	1.1269
>AT2G17420.1 | Symbols: NTRA, ATNTRA, NTR2 | NADPH-dependent thioredoxin reductase A | chr2:7564357-7566219 FORWARD LENGTH=378	1.02514	0.991845	1.0126	1.00678	1.02297	1.03555	1.03096	1.04805	1.03358	1.0334	1.01147	1.00614
>AT2G17630.1 | Symbols: | Pyridoxal phosphate (PLP)-dependent transferases superfamily protein | chr2:7666637-7667905 FORWARD LENGTH=422	0.941258	0.925076	0.916033	0.916126	0.900827	0.919652	0.979842	0.965339	0.922002	0.928935	0.96093	0.924788
>AT2G17695.3 | Symbols: | FUNCTIONS IN: molecular_function unknown;INVOLVED IN: biological_process unknown;CONTAINS InterPro DOMAIN/s: Domain of unknown function DUF1990 (InterPro:IPR018960). | chr2:7684214-7685009 REVERSE LENGTH=205;>AT2G17695.2 | Symb	0.954576	0.963336	0.936799	0.924195	0.916181	0.921755	0.922025	0.934653	0.913444	0.917579	0.927614	0.929996
>AT2G17840.1 | Symbols: ERD7 | Senescence/dehydration-associated protein-related | chr2:7755923-7757798 REVERSE LENGTH=452	0.89416	0.914631	0.906273	0.886063	0.962963	0.948903	0.897323	0.912856	0.9059	1.01775	0.995853	0.999995
>AT2G17870.1 | Symbols: ATCSP3, CSP3 | cold shock domain protein 3 | chr2:7764276-7765181 REVERSE LENGTH=301	1.00641	1.00472	1.00179	1.01523	0.971268	0.98568	1.03333	1.01195	1.02562	1.00557	1.01789	1.00971
>AT2G18020.1 | Symbols: EMB2296 | Ribosomal protein L2 family | chr2:7837151-7838160 FORWARD LENGTH=258	1.05188	1.05767	1.04884	1.0768	1.06412	1.07594	1.06053	1.0484	1.06596	1.07876	1.0873	1.0901
>AT2G18040.1 | Symbols: PIN1AT | peptidylprolyl cis/trans isomerase, NIMA-interacting 1 | chr2:7842346-7843537 FORWARD LENGTH=119	1.05014	0.999421	1.04703	1.07042	1.06936	1.08271	1.06948	1.06891	1.05098	1.01637	1.03807	1.03503
>AT2G18230.1 | Symbols: AtPPa2, PPa2 | pyrophosphorylase 2 | chr2:7932139-7933560 REVERSE LENGTH=218	1.04233	1.06032	1.0417	1.02515	1.03605	1.03515	1.04944	1.06271	1.01708	1.04483	1.04859	1.04533
>AT2G18510.1 | Symbols: emb2444 | RNA-binding (RRM/RBD/RNP motifs) family protein | chr2:8031554-8033517 REVERSE LENGTH=363	0.820235	0.837344	0.828848	0.838713	0.831133	0.837246	0.860035	0.840666	0.828987	0.856035	0.838959	0.856135
>AT2G18960.1 | Symbols: AHA1, PMA, OST2, HA1 | H(+)-ATPase 1 | chr2:8221858-8227268 FORWARD LENGTH=949;>AT4G30190.1 | Symbols: AHA2, PMA2, HA2 | H(+)-ATPase 2 | chr4:14770820-14775920 REVERSE LENGTH=948;>AT5G62670.1 | Symbols: AHA11, HA11 | H(+)-ATPase 11	0.979787	0.944185	0.925733	0.750777	0.928504	0.939677	0.800423	0.891985	0.877867	0.80328	0.891081	0.900849
>AT2G19385.1 | Symbols: | zinc ion binding | chr2:8387149-8388581 FORWARD LENGTH=275	0.782574	0.740855	0.78469	0.834345	0.788732	0.801597	0.809276	0.781275	0.790693	0.868686	0.81165	0.867095
>AT2G19520.1 | Symbols: FVE, ACG1, MSI4, NFC4, NFC04, ATMSI4 | Transducin family protein / WD-40 repeat family protein | chr2:8456006-8459235 FORWARD LENGTH=507	1.08451	1.08668	1.08398	1.09103	1.05729	1.07244	1.10949	1.09203	1.09342	1.08284	1.08581	1.07834
>AT2G19730.3 | Symbols: | Ribosomal L28e protein family | chr2:8511752-8512995 FORWARD LENGTH=143;>AT2G19730.2 | Symbols: | Ribosomal L28e protein family | chr2:8511752-8512995 FORWARD LENGTH=143;>AT2G19730.1 | Symbols: | Ribosomal L28e protein family |	1.10005	1.09833	1.11201	1.13021	1.09282	1.11176	1.12958	1.10645	1.12241	1.11834	1.13175	1.13625
>AT5G56670.1 | Symbols: | Ribosomal protein S30 family protein | chr5:22935413-22935981 REVERSE LENGTH=62;>AT4G29390.1 | Symbols: | Ribosomal protein S30 family protein | chr4:14465212-14465902 REVERSE LENGTH=62;>AT2G19750.1 | Symbols: | Ribosomal prote	0.805444	0.826248	0.954672	0.947048	0.903066	0.934798	0.857185	0.800428	0.936195	0.957167	0.981955	0.993165
>AT2G19760.1 | Symbols: PFN1, PRF1 | profilin 1 | chr2:8517074-8518067 REVERSE LENGTH=131	1.10705	1.11316	1.11455	1.12108	1.09198	1.09757	1.12798	1.11676	1.1164	1.09373	1.09652	1.09027
>AT2G19900.1 | Symbols: ATNADP-ME1, NADP-ME1 | NADP-malic enzyme 1 | chr2:8592106-8595403 REVERSE LENGTH=581	0.844442	0.866159	0.864553	0.868247	0.897698	0.888394	0.881664	0.773707	0.902712	0.973932	0.931497	0.91608
>AT2G19940.2 | Symbols: | oxidoreductases, acting on the aldehyde or oxo group of donors, NAD or NADP as acceptor;copper ion binding | chr2:8613168-8615649 FORWARD LENGTH=401;>AT2G19940.1 | Symbols: | oxidoreductases, acting on the aldehyde or oxo group	1.11103	1.12373	1.11434	1.11447	1.10979	1.11056	1.1362	1.12734	1.13022	1.11908	1.11511	1.11247
>AT2G20260.1 | Symbols: PSAE-2 | photosystem I subunit E-2 | chr2:8736780-8737644 FORWARD LENGTH=145	1.13111	1.14007	1.13432	1.12296	1.10507	1.11069	1.15872	1.16281	1.1494	1.15536	1.15077	1.14857
>AT2G20270.1 | Symbols: | Thioredoxin superfamily protein | chr2:8738001-8739617 REVERSE LENGTH=179;>AT2G20270.2 | Symbols: | Thioredoxin superfamily protein | chr2:8738001-8739617 REVERSE LENGTH=206	1.04836	1.05565	1.07068	1.07148	1.03455	1.04151	1.09048	1.07661	1.0759	1.06939	1.08547	1.07355
>AT2G20360.1 | Symbols: | NAD(P)-binding Rossmann-fold superfamily protein | chr2:8786070-8789098 FORWARD LENGTH=402	0.996534	1.01427	1.00316	1.00781	0.998898	0.977822	0.984211	0.991776	1.01932	1.03299	1.01438	1.02104
>AT2G20420.1 | Symbols: | ATP citrate lyase (ACL) family protein | chr2:8805574-8807858 FORWARD LENGTH=421	1.13122	1.14051	1.12912	1.1299	1.12883	1.13555	1.15002	1.15138	1.13151	1.14238	1.14854	1.14154
>AT2G20490.2 | Symbols: NOP10, EDA27 | nucleolar RNA-binding Nop10p family protein | chr2:8831897-8832723 FORWARD LENGTH=63;>AT2G20490.1 | Symbols: NOP10, EDA27 | nucleolar RNA-binding Nop10p family protein | chr2:8831897-8832723 FORWARD LENGTH=64	0.887691	0.865152	0.902606	0.95017	0.901605	0.941253	0.939822	0.911281	0.912024	0.908927	0.952524	0.96548
>AT2G20610.1 | Symbols: SUR1, HLS3, RTY, ALF1, RTY1 | Tyrosine transaminase family protein | chr2:8878150-8880298 REVERSE LENGTH=462;>AT2G20610.2 | Symbols: SUR1, HLS3, RTY, ALF1, RTY1 | Tyrosine transaminase family protein | chr2:8878308-8880298 REVERSE L	1.09187	1.10305	1.09658	1.0579	1.07246	1.0811	1.04876	1.05808	1.02573	1.01822	1.04145	1.0448
>AT2G20630.1 | Symbols: PIA1 | PP2C induced by AVRRPM1 | chr2:8897826-8899648 REVERSE LENGTH=279;>AT2G20630.2 | Symbols: PIA1 | PP2C induced by AVRRPM1 | chr2:8897335-8899648 REVERSE LENGTH=290	1.06157	1.07983	1.0753	1.08237	1.06782	1.0675	1.10683	1.09699	1.09683	1.09367	1.09858	1.10326
>AT2G20760.1 | Symbols: | Clathrin light chain protein | chr2:8943279-8945108 REVERSE LENGTH=338	1.01025	1.02129	1.01708	1.03247	0.983778	0.996094	1.05206	1.03897	1.02194	1.02489	1.03957	1.02474
>AT2G20860.1 | Symbols: LIP1 | lipoic acid synthase 1 | chr2:8979636-8980983 FORWARD LENGTH=374	0.88719	0.877436	0.893788	0.939597	0.914125	0.908172	0.907824	0.903272	0.920041	0.913202	0.923033	0.92508
>AT2G20890.1 | Symbols: PSB29, THF1 | photosystem II reaction center PSB29 protein | chr2:8987783-8989185 FORWARD LENGTH=300	1.10988	1.11876	1.10334	1.0482	1.12499	1.10474	1.05227	1.10241	1.05996	1.06285	1.04874	1.08401
>AT2G21060.1 | Symbols: ATGRP2B, ATCSP4, GRP2B | glycine-rich protein 2B | chr2:9036983-9037588 REVERSE LENGTH=201	0.998103	1.0045	1.00001	1.00727	0.976481	0.992414	0.998336	1.00018	1.01179	0.984213	0.997619	1.00924
>AT2G21130.1 | Symbols: | Cyclophilin-like peptidyl-prolyl cis-trans isomerase family protein | chr2:9055619-9056143 REVERSE LENGTH=174	0.964379	0.970742	0.979331	1.00605	0.975954	0.981673	0.980376	0.958979	0.972882	1.00694	1.00791	1.01193
>AT2G21170.1 | Symbols: TIM, PDTPI | triosephosphate isomerase | chr2:9071047-9073106 REVERSE LENGTH=315;>AT2G21170.2 | Symbols: TIM, PDTPI | triosephosphate isomerase | chr2:9071047-9073106 REVERSE LENGTH=306	1.25385	1.25799	1.25295	1.25421	1.23594	1.23388	1.26682	1.2576	1.25659	1.23591	1.24809	1.23808
>AT2G21250.1 | Symbols: | NAD(P)-linked oxidoreductase superfamily protein | chr2:9103408-9105116 REVERSE LENGTH=309;>AT2G21250.2 | Symbols: | NAD(P)-linked oxidoreductase superfamily protein | chr2:9103703-9105116 REVERSE LENGTH=238	0.996168	1.00713	0.977556	0.991473	1.013	1.00816	0.967178	0.996262	0.983012	0.991991	0.970761	0.974783
>AT2G21270.2 | Symbols: UFD1 | ubiquitin fusion degradation 1 | chr2:9108126-9110012 FORWARD LENGTH=319;>AT2G21270.1 | Symbols: UFD1 | ubiquitin fusion degradation 1 | chr2:9108126-9110012 FORWARD LENGTH=319;>AT2G21270.3 | Symbols: UFD1 | ubiquitin fusion	0.929875	0.914753	0.915616	0.916684	0.920482	0.899006	0.938947	0.923609	0.904774	0.952425	0.907574	0.914238
>AT2G21330.1 | Symbols: FBA1 | fructose-bisphosphate aldolase 1 | chr2:9128416-9130152 REVERSE LENGTH=399;>AT2G21330.3 | Symbols: FBA1 | fructose-bisphosphate aldolase 1 | chr2:9128416-9130152 REVERSE LENGTH=389;>AT2G21330.2 | Symbols: FBA1 | fructose-bisp	1.25968	1.26859	1.24868	1.23979	1.24485	1.25813	1.24557	1.25302	1.20458	1.22468	1.23349	1.23415
>AT2G21370.2 | Symbols: XK-1, XK1 | xylulose kinase-1 | chr2:9137582-9139573 REVERSE LENGTH=385;>AT2G21370.1 | Symbols: XK-1, XK1 | xylulose kinase-1 | chr2:9137582-9140050 REVERSE LENGTH=478	0.912847	0.924187	0.91363	0.891251	0.887213	0.894098	0.931491	0.911677	0.923268	0.944706	0.912669	0.923264
>AT2G21385.2 | Symbols: | unknown protein;FUNCTIONS IN: molecular_function unknown;INVOLVED IN: biological_process unknown;LOCATED IN: chloroplast;EXPRESSED IN: 22 plant structures;EXPRESSED DURING: 13 growth stages;Has 49 Blast hits to 49 proteins	0.904397	0.809973	0.843801	0.806401	0.875024	0.784893	0.873996	0.846597	0.840064	0.818561	0.802442	0.816692
>AT2G21530.1 | Symbols: | SMAD/FHA domain-containing protein | chr2:9219372-9220464 FORWARD LENGTH=209	1.12851	1.12046	1.13203	1.12783	1.09929	1.10602	1.16827	1.1501	1.15755	1.12182	1.13331	1.12882
>AT2G21580.2 | Symbols: | Ribosomal protein S25 family protein | chr2:9236629-9237510 FORWARD LENGTH=107;>AT2G21580.1 | Symbols: | Ribosomal protein S25 family protein | chr2:9236629-9237510 FORWARD LENGTH=108	0.899595	0.913265	0.986133	0.98639	0.927406	1.00324	1.00472	0.993871	1.00792	1.00597	1.02878	1.02888
>AT2G21620.1 | Symbols: RD2 | Adenine nucleotide alpha hydrolases-like superfamily protein | chr2:9248749-9249986 FORWARD LENGTH=187;>AT2G21620.2 | Symbols: RD2 | Adenine nucleotide alpha hydrolases-like superfamily protein | chr2:9248749-9249986 FORWARD L	0.95525	0.931001	0.95155	0.96651	0.987486	0.985494	0.980961	0.979422	0.973642	1.00414	0.998561	1.00105
>AT2G21660.1 | Symbols: ATGRP7, CCR2, GR-RBP7, GRP7 | cold, circadian rhythm, and rna binding 2 | chr2:9265477-9266316 REVERSE LENGTH=176;>AT2G21660.2 | Symbols: ATGRP7, CCR2 | cold, circadian rhythm, and rna binding 2 | chr2:9265477-9266316 REVERSE LENGTH	1.20834	1.21189	1.22273	1.27439	1.23697	1.25045	1.23428	1.21991	1.2329	1.27275	1.28356	1.28931
>AT2G21870.1 | Symbols: MGP1 | copper ion binding;cobalt ion binding;zinc ion binding | chr2:9320456-9322618 REVERSE LENGTH=240;>AT2G21870.2 | Symbols: MGP1 | copper ion binding;cobalt ion binding;zinc ion binding | chr2:9320612-9322618 REVERSE LENGTH=220	1.04826	1.06075	1.05304	1.01772	1.04041	1.02469	1.04637	1.08689	1.03765	1.02277	1.05324	1.05452
>AT2G22170.1 | Symbols: | Lipase/lipooxygenase, PLAT/LH2 family protein | chr2:9427010-9427742 REVERSE LENGTH=183	1.04437	1.06835	1.07524	1.06536	1.06261	1.05248	1.07586	1.06791	1.07812	1.11556	1.0877	1.10217
>AT2G22230.1 | Symbols: | Thioesterase superfamily protein | chr2:9450042-9451427 FORWARD LENGTH=220	0.992214	0.991121	0.985345	0.999915	0.992132	0.985319	0.967247	0.965449	0.997892	0.978289	0.960271	0.952154
>AT2G22360.1 | Symbols: | DNAJ heat shock family protein | chr2:9498162-9500459 FORWARD LENGTH=442	0.979344	0.981388	0.990645	0.999969	0.980047	0.974624	0.98825	0.974976	1.00141	0.971413	1.00085	0.97335
>AT2G22450.1 | Symbols: | riboflavin biosynthesis protein, putative | chr2:9530654-9532691 FORWARD LENGTH=476	0.893839	0.891729	0.932943	0.950154	0.944054	0.912958	0.897424	0.885946	0.903522	0.891348	0.887394	0.862115
>AT2G22475.2 | Symbols: GEM | GRAM domain family protein | chr2:9541523-9544242 FORWARD LENGTH=248;>AT2G22475.1 | Symbols: GEM | GRAM domain family protein | chr2:9541523-9544778 FORWARD LENGTH=299	0.853981	0.859205	0.860198	0.863351	0.824462	0.839888	0.845423	0.836105	0.825041	0.843498	0.833147	0.842156
>AT2G22780.1 | Symbols: PMDH1 | peroxisomal NAD-malate dehydrogenase 1 | chr2:9689995-9691923 REVERSE LENGTH=354	1.03679	1.04512	1.0497	1.0412	1.05806	1.04053	1.02111	1.03195	1.03113	1.0382	1.03825	1.03691
>AT2G22920.1 | Symbols: SCPL12 | serine carboxypeptidase-like 12 | chr2:9753938-9757227 FORWARD LENGTH=408;>AT2G22920.2 | Symbols: SCPL12 | serine carboxypeptidase-like 12 | chr2:9753938-9757420 FORWARD LENGTH=435;>AT2G22920.3 | Symbols: SCPL12 | serine ca	0.881717	0.92451	0.882529	0.87011	0.870667	0.875153	0.821815	0.799577	0.81799	0.909864	0.775939	0.908501
>AT2G22990.6 | Symbols: | sinapoylglucose 1 | chr2:9787071-9789925 FORWARD LENGTH=319;>AT2G22990.2 | Symbols: SNG1, SCPL8 | sinapoylglucose 1 | chr2:9787071-9789925 FORWARD LENGTH=319;>AT2G22990.4 | Symbols: SNG1, SCPL8 | sinapoylglucose 1 | chr2:9786393-	1.00878	1.02605	1.02579	1.02067	0.990298	0.998166	1.02191	0.988251	1.02878	0.982025	0.964118	0.991073
>AT2G23120.1 | Symbols: | Late embryogenesis abundant protein, group 6 | chr2:9842102-9842353 FORWARD LENGTH=83	0.870399	0.851757	0.922947	1.01819	0.896322	0.969011	1.00628	0.979942	0.92733	1.03853	1.0617	1.05696
>AT2G23350.1 | Symbols: PAB4, PABP4 | poly(A) binding protein 4 | chr2:9943209-9946041 FORWARD LENGTH=662	1.07557	1.07911	1.07583	1.09339	1.0617	1.08369	1.09193	1.07088	1.09371	1.07076	1.09176	1.08304
>AT2G23600.1 | Symbols: ACL, ATMES2, MES2, ATME8, ME8 | acetone-cyanohydrin lyase | chr2:10042325-10043641 REVERSE LENGTH=263	0.790895	0.822227	0.87141	0.791876	0.829623	0.851077	0.971221	0.986999	0.962345	0.956896	0.961282	0.942874
>AT2G23820.2 | Symbols: | Metal-dependent phosphohydrolase | chr2:10140595-10142672 FORWARD LENGTH=257;>AT2G23820.1 | Symbols: | Metal-dependent phosphohydrolase | chr2:10140595-10142552 FORWARD LENGTH=245	0.951911	0.979103	0.972038	0.936173	0.953358	0.93639	0.938337	0.953517	0.924635	0.900992	0.932811	0.93191
>AT2G24050.1 | Symbols: eIFiso4G2 | MIF4G domain-containing protein / MA3 domain-containing protein | chr2:10225500-10228456 REVERSE LENGTH=747	0.924003	0.812657	0.906087	0.976245	0.930137	0.975075	0.934631	0.933665	0.946774	0.916512	0.975624	0.937245
>AT2G24060.1 | Symbols: | Translation initiation factor 3 protein | chr2:10229453-10231390 FORWARD LENGTH=312	1.07466	1.05424	1.09173	1.09323	1.09561	1.10072	1.09796	1.09101	1.07274	1.03754	1.08424	1.08135
>AT2G24090.1 | Symbols: | Ribosomal protein L35 | chr2:10242038-10243416 FORWARD LENGTH=145	0.91385	0.945069	0.936706	0.794613	0.929556	0.970771	0.942148	0.92996	0.786692	0.912901	0.848233	0.930069
>AT2G24200.2 | Symbols: | Cytosol aminopeptidase family protein | chr2:10287017-10289450 REVERSE LENGTH=520;>AT2G24200.1 | Symbols: | Cytosol aminopeptidase family protein | chr2:10287017-10289450 REVERSE LENGTH=520;>AT2G24200.3 | Symbols: | Cytosol ami	1.18625	1.19371	1.19001	1.17455	1.18689	1.18508	1.15431	1.15823	1.17123	1.18054	1.17552	1.169
>AT2G24270.3 | Symbols: ALDH11A3 | aldehyde dehydrogenase 11A3 | chr2:10327325-10329601 REVERSE LENGTH=496;>AT2G24270.2 | Symbols: ALDH11A3 | aldehyde dehydrogenase 11A3 | chr2:10327325-10329601 REVERSE LENGTH=496;>AT2G24270.1 | Symbols: ALDH11A3 | aldehyd	1.1879	1.18081	1.17956	1.18329	1.17666	1.17736	1.1859	1.17179	1.19348	1.19289	1.18839	1.18839
>AT2G24420.2 | Symbols: | DNA repair ATPase-related | chr2:10380147-10382624 FORWARD LENGTH=440;>AT2G24420.1 | Symbols: | DNA repair ATPase-related | chr2:10380147-10382624 FORWARD LENGTH=440	0.862511	0.855978	0.85897	0.845181	0.851046	0.844832	0.856783	0.848024	0.862377	0.866885	0.87354	0.856307
>AT2G24940.1 | Symbols: AtMAPR2, MAPR2 | membrane-associated progesterone binding protein 2 | chr2:10609447-10609749 FORWARD LENGTH=100	1.11441	1.13458	1.13623	1.13552	1.11743	1.11612	1.16484	1.15922	1.13087	1.13036	1.1574	1.13554
>AT2G25070.1 | Symbols: | Protein phosphatase 2C family protein | chr2:10663517-10665366 REVERSE LENGTH=355	0.92806	0.95882	0.930781	0.944942	0.905054	0.915743	0.959483	0.951801	0.922541	0.929475	0.962237	0.927461
>AT2G25080.1 | Symbols: ATGPX1, GPX1 | glutathione peroxidase 1 | chr2:10668134-10669828 FORWARD LENGTH=236	1.1395	1.11937	1.12851	1.10986	1.1062	1.11772	1.13863	1.1377	1.10538	1.10415	1.12516	1.11616
>AT2G25110.1 | Symbols: SDF2, ATSDL, AtSDF2 | stromal cell-derived factor 2-like protein precursor | chr2:10684428-10685838 FORWARD LENGTH=218	0.892869	0.901041	0.909058	0.899296	0.884705	0.889879	0.919416	0.893719	0.901999	0.89879	0.919996	0.894812
>AT2G25280.1 | Symbols: | CONTAINS InterPro DOMAIN/s: UPF0103/Mediator of ErbB2-driven cell motility (Memo), related (InterPro:IPR002737);Has 1074 Blast hits to 1072 proteins in 474 species: Archae - 213;Bacteria - 366;Metazoa - 159;Fungi - 135;Plant	0.939729	0.955948	0.929524	0.934125	0.934399	0.944189	0.944997	0.950728	0.936098	0.937835	0.934069	0.92511
>AT2G25830.1 | Symbols: | YebC-related | chr2:11019091-11021665 REVERSE LENGTH=331	0.945382	0.863305	0.933291	0.918543	0.923677	0.928893	0.942151	0.962676	0.830933	0.829511	0.934196	0.929234
>AT2G25970.1 | Symbols: | KH domain-containing protein | chr2:11071844-11075604 REVERSE LENGTH=632	1.06833	1.07935	1.06934	1.0924	1.0567	1.07175	1.10021	1.08931	1.09295	1.07866	1.08812	1.08456
>AT2G26080.1 | Symbols: AtGLDP2, GLDP2 | glycine decarboxylase P-protein 2 | chr2:11109330-11113786 REVERSE LENGTH=1044	1.17741	1.17257	1.16862	1.16803	1.17314	1.1609	1.12073	1.12109	1.15623	1.13386	1.11853	1.12121
>AT2G26210.3 | Symbols: | Ankyrin repeat family protein | chr2:11157723-11159016 FORWARD LENGTH=167;>AT2G26210.2 | Symbols: | Ankyrin repeat family protein | chr2:11157723-11159016 FORWARD LENGTH=167;>AT2G26210.1 | Symbols: | Ankyrin repeat family prote	0.793637	0.789145	0.896177	0.802944	0.886112	0.817124	0.919506	0.868162	0.911817	0.919942	0.924424	0.916839
>AT2G26340.1 | Symbols: | unknown protein;FUNCTIONS IN: molecular_function unknown;INVOLVED IN: biological_process unknown;LOCATED IN: chloroplast thylakoid membrane, chloroplast thylakoid lumen, chloroplast;EXPRESSED IN: 22 plant structures;EXPRESSE	0.95404	0.939078	0.887666	0.889142	0.899713	0.892849	0.887395	0.94558	0.872403	0.849781	0.878034	0.86424
>AT2G26540.1 | Symbols: HEMD, UROS, ATUROS, ATDUF3, DUF3 | uroporphyrinogen-III synthase family protein | chr2:11287666-11290224 REVERSE LENGTH=321	0.914239	0.903405	0.926599	0.921336	0.897402	0.92442	0.946554	0.920203	0.91844	0.926557	0.915755	0.929802
>AT2G26560.1 | Symbols: PLP2, PLA IIA, PLA2A | phospholipase A 2A | chr2:11293912-11295708 REVERSE LENGTH=407	0.888125	0.935218	0.902272	0.764022	0.978396	0.93015	0.894829	0.945886	0.90593	0.927956	0.922068	0.92787
>AT2G26570.1 | Symbols: WEB1 | Plant protein of unknown function (DUF827) | chr2:11299565-11302076 FORWARD LENGTH=807	0.840018	0.848493	0.834086	0.8386	0.817527	0.819512	0.896432	0.887354	0.875755	0.869119	0.862603	0.849779
>AT2G26590.3 | Symbols: RPN13 | regulatory particle non-ATPase 13 | chr2:11311182-11314717 REVERSE LENGTH=300;>AT2G26590.2 | Symbols: RPN13 | regulatory particle non-ATPase 13 | chr2:11311182-11314717 REVERSE LENGTH=300;>AT2G26590.1 | Symbols: RPN13 | regu	0.968785	0.978904	0.975507	0.954351	0.964565	0.952318	0.958382	0.974166	0.943392	0.933106	0.956368	0.957888
>AT2G26670.1 | Symbols: HY1, ATHO1, HO1, TED4, GUN2, HY6 | Plant haem oxygenase (decyclizing) family protein | chr2:11341816-11343394 FORWARD LENGTH=282;>AT2G26670.2 | Symbols: HY1, ATHO1, HO1, TED4, GUN2, HY6 | Plant haem oxygenase (decyclizing) family pr	1.04842	1.04627	1.06422	1.0072	1.06262	1.04684	1.0168	1.05226	1.02399	1.00965	1.03986	1.04845
>AT2G26930.1 | Symbols: ATCDPMEK, PDE277, ISPE, CDPMEK | 4-(cytidine 5-phospho)-2-C-methyl-D-erithritol kinase | chr2:11491829-11494229 REVERSE LENGTH=383	0.92023	0.923087	0.909034	0.906935	0.908604	0.896491	0.916964	0.910233	0.927381	0.924889	0.912147	0.916095
>AT2G27020.1 | Symbols: PAG1 | 20S proteasome alpha subunit G1 | chr2:11528515-11530858 REVERSE LENGTH=249	0.939005	0.945026	0.916172	0.953381	0.942323	0.955794	0.958918	0.972113	0.908786	0.961178	0.955593	0.948562
>AT5G21274.1 | Symbols: CAM6, ACAM-6 | calmodulin 6 | chr5:7214740-7215950 REVERSE LENGTH=149;>AT3G56800.1 | Symbols: CAM3, acam-3 | calmodulin 3 | chr3:21034981-21035920 REVERSE LENGTH=149;>AT3G43810.1 | Symbols: CAM7 | calmodulin 7 | chr3:15664619-156663	1.03751	1.04748	1.03517	1.07857	1.08786	1.0733	1.07918	1.10174	1.09681	1.05269	1.08864	1.06048
>AT2G27100.1 | Symbols: SE | C2H2 zinc-finger protein SERRATE (SE) | chr2:11572587-11576357 FORWARD LENGTH=720	0.801982	0.894564	0.875113	0.885241	0.752109	0.882167	0.906983	0.886429	0.879012	0.89766	0.906318	0.911586
>AT2G27510.1 | Symbols: ATFD3, FD3 | ferredoxin 3 | chr2:11758281-11758748 REVERSE LENGTH=155	1.05794	1.05394	1.06993	1.05658	1.0292	1.03573	1.04938	1.04705	1.03033	1.00736	1.00357	1.03032
>AT2G27530.2 | Symbols: PGY1 | Ribosomal protein L1p/L10e family | chr2:11763443-11764570 REVERSE LENGTH=216;>AT2G27530.1 | Symbols: PGY1 | Ribosomal protein L1p/L10e family | chr2:11763443-11764570 REVERSE LENGTH=216	0.850811	0.866523	0.887184	0.831626	0.888949	0.870478	0.851387	0.840105	0.844205	0.84667	0.863698	0.877341
>AT2G27600.1 | Symbols: SKD1, VPS4, ATSKD1 | AAA-type ATPase family protein | chr2:11781226-11783730 FORWARD LENGTH=435	1.02234	1.02084	1.0375	1.03722	1.02161	1.03482	1.05086	1.03047	1.02945	1.02637	1.03757	1.03775
>AT2G27680.1 | Symbols: | NAD(P)-linked oxidoreductase superfamily protein | chr2:11803981-11805965 REVERSE LENGTH=384	1.07035	1.06233	1.046	1.06402	1.06396	1.08153	1.05759	1.08351	1.03376	1.05198	1.06669	1.0597
>AT2G27710.4 | Symbols: | 60S acidic ribosomal protein family | chr2:11816929-11817670 FORWARD LENGTH=98;>AT2G27710.3 | Symbols: | 60S acidic ribosomal protein family | chr2:11816929-11817670 FORWARD LENGTH=115;>AT2G27710.2 | Symbols: | 60S acidic ribos	1.11387	1.11481	1.12579	1.1457	1.14637	1.14777	1.14673	1.13914	1.1254	1.13177	1.1397	1.13894
>AT2G27720.1 | Symbols: | 60S acidic ribosomal protein family | chr2:11818696-11819370 FORWARD LENGTH=115;>AT2G27720.3 | Symbols: | 60S acidic ribosomal protein family | chr2:11818696-11819370 FORWARD LENGTH=127;>AT2G27720.2 | Symbols: | 60S acidic ribo	1.15712	1.15928	1.17822	1.1906	1.17734	1.18248	1.19079	1.17685	1.16473	1.17922	1.2203	1.21041
>AT2G27730.1 | Symbols: | copper ion binding | chr2:11820056-11820867 REVERSE LENGTH=113	0.857384	0.865078	0.906618	0.911938	0.847425	0.896891	0.928922	0.920369	0.890278	0.90596	0.923145	0.910159
>AT2G27860.1 | Symbols: AXS1 | UDP-D-apiose/UDP-D-xylose synthase 1 | chr2:11864684-11866843 REVERSE LENGTH=389	0.979588	0.978789	0.992689	0.951292	0.988399	0.97508	0.958398	0.982833	0.964124	0.992046	0.977853	1.00715
>AT2G28000.1 | Symbols: CPN60A, CH-CPN60A, SLP | chaperonin-60alpha | chr2:11926603-11929184 FORWARD LENGTH=586	1.23968	1.21327	1.20906	1.22577	1.22244	1.24015	1.21702	1.2347	1.20201	1.17315	1.22402	1.21321
>AT2G28190.1 | Symbols: CSD2, CZSOD2 | copper/zinc superoxide dismutase 2 | chr2:12014548-12016303 FORWARD LENGTH=216	1.22894	1.24053	1.25351	1.24296	1.23675	1.23762	1.24201	1.2308	1.23832	1.23162	1.22561	1.21892
>AT2G28470.2 | Symbols: BGAL8 | beta-galactosidase 8 | chr2:12169047-12173146 REVERSE LENGTH=846;>AT2G28470.1 | Symbols: BGAL8 | beta-galactosidase 8 | chr2:12169047-12173164 REVERSE LENGTH=852	0.854269	0.871902	0.862327	0.849114	0.806966	0.852081	0.802352	0.799661	0.853409	0.804724	0.801597	0.827702
>AT2G28605.1 | Symbols: | Photosystem II reaction center PsbP family protein | chr2:12254911-12255689 FORWARD LENGTH=232	0.762996	0.920965	0.937185	0.924564	0.923877	0.92747	0.953895	0.953044	0.797827	0.805925	0.921131	0.802778
>AT2G28790.1 | Symbols: | Pathogenesis-related thaumatin superfamily protein | chr2:12354664-12355413 REVERSE LENGTH=249	1.02232	1.03565	1.00943	1.01416	0.999485	0.99839	0.986757	0.978533	1.03079	1.00741	0.992181	1.0382
>AT2G28900.1 | Symbols: OEP16, ATOEP16-L, ATOEP16-1, OEP16-1 | outer plastid envelope protein 16-1 | chr2:12414423-12415459 REVERSE LENGTH=148	1.04741	1.04917	1.05405	1.06695	1.05497	1.06928	1.04944	1.06649	1.05688	1.11148	1.11442	1.11748
>AT2G29360.1 | Symbols: | NAD(P)-binding Rossmann-fold superfamily protein | chr2:12603849-12605121 FORWARD LENGTH=271	0.892877	0.917565	0.896013	0.895997	0.906498	0.906111	0.905338	0.886977	0.907008	0.9104	0.924305	0.916309
>AT2G29560.1 | Symbols: ENOC | cytosolic enolase | chr2:12646635-12649694 FORWARD LENGTH=475	0.947642	0.938215	0.911232	0.908438	0.901916	0.945259	0.897578	0.926657	0.882602	0.814486	0.897931	0.891447
>AT2G29570.1 | Symbols: PCNA2, ATPCNA2 | proliferating cell nuclear antigen 2 | chr2:12650139-12651598 REVERSE LENGTH=264;>AT1G07370.1 | Symbols: PCNA1, ATPCNA1 | proliferating cellular nuclear antigen 1 | chr1:2263204-2264382 FORWARD LENGTH=263	1.01949	0.987755	1.01733	1.01677	1.01519	1.04039	1.03211	1.02906	1.01932	0.988147	0.982028	0.98336
>AT2G29630.3 | Symbols: THIC | thiaminC | chr2:12667395-12669569 FORWARD LENGTH=644;>AT2G29630.2 | Symbols: THIC | thiaminC | chr2:12667395-12669569 FORWARD LENGTH=644;>AT2G29630.1 | Symbols: PY, THIC | thiaminC | chr2:12667395-12669569 FORWARD LENGTH=644	1.05237	1.01903	1.05606	1.06163	1.06736	1.08719	1.03887	1.04295	1.04177	1.06975	1.11255	1.10229
>AT2G29960.2 | Symbols: CYP5, ATCYP5, CYP19-4 | cyclophilin 5 | chr2:12769183-12770528 REVERSE LENGTH=191;>AT2G29960.1 | Symbols: CYP5, ATCYP5, CYP19-4 | cyclophilin 5 | chr2:12769183-12770528 REVERSE LENGTH=201	0.944644	0.899183	0.941137	0.939549	0.953076	0.96459	0.981466	0.975571	0.964205	0.95309	0.921977	0.931753
>AT2G30050.1 | Symbols: | transducin family protein / WD-40 repeat family protein | chr2:12825540-12826448 FORWARD LENGTH=302	1.04159	1.06952	1.05375	1.06209	1.03686	1.01815	1.01424	0.999818	1.05207	1.0212	0.97776	1.00921
>AT2G30060.1 | Symbols: | Pleckstrin homology (PH) domain superfamily protein | chr2:12827035-12828551 FORWARD LENGTH=217	0.928121	0.938557	0.938573	0.911383	0.911827	0.935556	0.803337	0.976783	0.895384	0.919355	0.917821	0.803986
>AT2G30110.1 | Symbols: ATUBA1, MOS5, UBA1 | ubiquitin-activating enzyme 1 | chr2:12852632-12857369 REVERSE LENGTH=1080	1.02394	1.01484	1.01436	1.01292	1.01676	1.02765	0.998492	0.991273	1.02127	1.02066	1.01662	0.99642
>AT2G30170.1 | Symbols: | Protein phosphatase 2C family protein | chr2:12879802-12881474 REVERSE LENGTH=298;>AT2G30170.2 | Symbols: | Protein phosphatase 2C family protein | chr2:12879802-12881046 REVERSE LENGTH=221	0.923809	0.927894	0.922625	0.886566	0.86393	0.876544	0.945353	0.925273	0.918877	0.908967	0.895856	0.907572
>AT2G30200.1 | Symbols: | catalytics;transferases;[acyl-carrier-protein] S-malonyltransferases;binding | chr2:12883162-12885482 REVERSE LENGTH=393;>AT2G30200.2 | Symbols: | catalytics;transferases;[acyl-carrier-protein] S-malonyltransferases;binding | ch	1.05957	1.05766	1.05201	1.04965	1.04656	1.05246	1.04921	1.03447	1.03409	1.03245	1.04558	1.04361
>AT2G30695.2 | Symbols: | FUNCTIONS IN: molecular_function unknown;INVOLVED IN: protein folding, protein transport;LOCATED IN: chloroplast;EXPRESSED IN: 23 plant structures;EXPRESSED DURING: 13 growth stages;CONTAINS InterPro DOMAIN/s: Trigger factor	1.00561	1.00988	1.01798	1.03984	1.02483	1.03575	1.04414	1.03406	1.033	1.01726	1.04201	1.02815
>AT2G30860.1 | Symbols: ATGSTF9, GLUTTR, ATGSTF7, GSTF9 | glutathione S-transferase PHI 9 | chr2:13139132-13140057 FORWARD LENGTH=215;>AT2G30860.2 | Symbols: ATGSTF9, GLUTTR, ATGSTF7, GSTF9 | glutathione S-transferase PHI 9 | chr2:13139132-13140079 FORWARD	1.19166	1.17899	1.17483	1.16093	1.19531	1.17653	1.12312	1.16496	1.12174	1.13556	1.12305	1.14558
>AT2G30870.1 | Symbols: ATGSTF10, ERD13, ATGSTF4, GSTF10 | glutathione S-transferase PHI 10 | chr2:13141490-13142392 FORWARD LENGTH=215	0.937468	0.953556	0.932831	0.922994	0.948418	0.912974	0.908145	0.952737	0.918568	0.916911	0.8913	0.883422
>AT2G30930.1 | Symbols: | unknown protein;FUNCTIONS IN: molecular_function unknown;INVOLVED IN: biological_process unknown;LOCATED IN: chloroplast, plasma membrane, membrane;EXPRESSED IN: 24 plant structures;EXPRESSED DURING: 14 growth stages;BEST A	1.02554	1.03707	1.04963	1.06598	1.02624	1.05155	1.09125	1.066	1.06699	1.04316	1.03515	1.03122
>AT2G30950.1 | Symbols: VAR2, FTSH2 | FtsH extracellular protease family | chr2:13174692-13177064 FORWARD LENGTH=695	1.26545	1.2604	1.25936	1.27937	1.26646	1.26385	1.27593	1.26225	1.2768	1.26482	1.27428	1.26019
>AT2G30970.2 | Symbols: ASP1 | aspartate aminotransferase 1 | chr2:13179012-13181686 FORWARD LENGTH=430;>AT2G30970.1 | Symbols: ASP1 | aspartate aminotransferase 1 | chr2:13179012-13181686 FORWARD LENGTH=430	1.13521	1.14573	1.13517	1.14349	1.13064	1.13177	1.12888	1.11548	1.12413	1.12902	1.12589	1.13173
>AT2G31390.1 | Symbols: | pfkB-like carbohydrate kinase family protein | chr2:13383635-13386116 REVERSE LENGTH=325	1.08046	1.08975	1.05714	1.04307	1.06865	1.04934	1.04947	1.07739	1.055	1.06245	1.03113	1.05099
>AT2G31570.1 | Symbols: ATGPX2, GPX2 | glutathione peroxidase 2 | chr2:13438211-13439775 REVERSE LENGTH=169	1.01256	0.964273	1.02517	1.01527	0.984172	1.03239	1.01623	1.01501	0.981756	0.999799	1.00139	1.02487
>AT2G31670.1 | Symbols: | Stress responsive alpha-beta barrel domain protein | chr2:13472699-13473490 REVERSE LENGTH=263	1.12192	1.11566	1.12023	1.10754	1.10854	1.09898	1.10633	1.12089	1.1105	1.08901	1.09577	1.09815
>AT2G31790.1 | Symbols: | UDP-Glycosyltransferase superfamily protein | chr2:13518269-13520167 FORWARD LENGTH=457	0.954428	0.997693	0.998755	0.91957	0.976441	0.975528	0.902339	0.908278	0.88749	0.884827	0.907721	0.913328
>AT2G32060.3 | Symbols: | Ribosomal protein L7Ae/L30e/S12e/Gadd45 family protein | chr2:13639228-13640104 REVERSE LENGTH=144;>AT2G32060.2 | Symbols: | Ribosomal protein L7Ae/L30e/S12e/Gadd45 family protein | chr2:13639228-13640104 REVERSE LENGTH=144;>AT2	0.950609	0.896799	0.977564	0.97951	0.943878	0.969362	0.979078	0.973993	0.964053	0.972741	1.00006	1.00805
>AT2G32080.2 | Symbols: PUR ALPHA-1 | purin-rich alpha 1 | chr2:13642716-13644036 REVERSE LENGTH=295;>AT2G32080.1 | Symbols: PUR ALPHA-1 | purin-rich alpha 1 | chr2:13642716-13644036 REVERSE LENGTH=296	0.946546	0.96878	0.968456	0.976187	0.950871	0.954691	0.955619	0.959449	0.969775	0.960986	0.954272	0.952088
>AT2G32090.1 | Symbols: | Lactoylglutathione lyase / glyoxalase I family protein | chr2:13644500-13645608 FORWARD LENGTH=135;>AT2G32090.2 | Symbols: | Lactoylglutathione lyase / glyoxalase I family protein | chr2:13644720-13645608 FORWARD LENGTH=113	0.853581	0.884931	0.877954	0.871987	0.853287	0.86062	0.891979	0.88152	0.889748	0.885229	0.887754	0.88679
>AT2G32240.1 | Symbols: | FUNCTIONS IN: molecular_function unknown;INVOLVED IN: response to cadmium ion;LOCATED IN: plasma membrane;EXPRESSED IN: 25 plant structures;EXPRESSED DURING: 13 growth stages;CONTAINS InterPro DOMAIN/s: Prefoldin (InterPro:I	1.07693	1.08272	1.07448	1.06581	1.08557	1.07342	1.03986	1.04596	1.02825	1.03363	1.05063	1.03421
>AT2G32520.1 | Symbols: | alpha/beta-Hydrolases superfamily protein | chr2:13805823-13807442 REVERSE LENGTH=239	1.03568	1.03936	1.00633	0.989955	1.03037	1.0136	0.984685	1.02281	1.01168	0.986544	0.958751	0.984068
>AT2G32810.2 | Symbols: BGAL9 | beta galactosidase 9 | chr2:13919741-13925325 REVERSE LENGTH=859;>AT2G32810.1 | Symbols: BGAL9 | beta galactosidase 9 | chr2:13919410-13925325 REVERSE LENGTH=887	0.884856	0.913636	0.896975	0.904482	0.883934	0.8595	0.977191	0.960787	0.980111	0.987677	0.976729	0.963159
>AT2G32920.1 | Symbols: ATPDIL2-3, PDI9, ATPDI9, PDIL2-3 | PDI-like 2-3 | chr2:13962502-13965406 REVERSE LENGTH=440	0.989026	1.00151	1.01206	1.0031	0.995649	0.991969	0.995351	0.984904	1.00818	1.00399	0.991355	0.986419
>AT2G33040.1 | Symbols: ATP3 | gamma subunit of Mt ATP synthase | chr2:14018978-14021047 REVERSE LENGTH=325	1.04473	1.03747	0.998042	1.0026	1.03565	1.0151	1.01381	1.04493	1.02546	1.02674	1.01983	1.0147
>AT2G33150.1 | Symbols: PKT3, PED1, KAT2 | peroxisomal 3-ketoacyl-CoA thiolase 3 | chr2:14047814-14050983 REVERSE LENGTH=462	1.19301	1.19553	1.20001	1.20472	1.20297	1.20284	1.20005	1.19013	1.1873	1.20034	1.18921	1.18677
>AT2G33210.2 | Symbols: HSP60-2 | heat shock protein 60-2 | chr2:14075093-14078568 REVERSE LENGTH=580;>AT2G33210.1 | Symbols: HSP60-2 | heat shock protein 60-2 | chr2:14075093-14078568 REVERSE LENGTH=585	1.02462	1.02924	1.00926	1.02413	1.01996	1.03733	1.01288	1.03473	1.00353	1.0183	1.04026	1.03748
>AT2G33255.1 | Symbols: | Haloacid dehalogenase-like hydrolase (HAD) superfamily protein | chr2:14098795-14100358 FORWARD LENGTH=245	0.928502	0.909865	0.895871	0.874812	0.890667	0.898383	0.886708	0.933063	0.841772	0.883398	0.882929	0.888688
>AT2G33340.3 | Symbols: MAC3B | MOS4-associated complex 3B | chr2:14126703-14131000 REVERSE LENGTH=485;>AT2G33340.2 | Symbols: MAC3B | MOS4-associated complex 3B | chr2:14126584-14131000 REVERSE LENGTH=525;>AT2G33340.1 | Symbols: MAC3B | MOS4-associated	0.968141	0.968255	0.961432	0.981019	0.955165	0.960258	0.962636	0.970711	0.975768	0.980455	0.959233	0.965841
>AT2G33410.1 | Symbols: | RNA-binding (RRM/RBD/RNP motifs) family protein | chr2:14156085-14157435 FORWARD LENGTH=404	0.981869	0.97232	0.990564	1.00003	0.963882	0.977179	0.988771	0.979548	1.00621	0.977148	0.961844	0.977669
>AT2G33430.1 | Symbols: DAL1, DAL | differentiation and greening-like 1 | chr2:14162732-14164729 FORWARD LENGTH=219	0.991408	0.982578	1.00233	1.02809	1.02286	1.0211	1.01229	0.999395	0.988734	0.983516	1.01469	1.00928
>AT2G33530.1 | Symbols: scpl46 | serine carboxypeptidase-like 46 | chr2:14197866-14200536 REVERSE LENGTH=465	0.809148	0.830075	0.819215	0.813741	0.80132	0.789806	0.8176	0.815123	0.823403	0.830127	0.827892	0.822693
>AT2G33800.1 | Symbols: | Ribosomal protein S5 family protein | chr2:14300925-14302352 REVERSE LENGTH=303	1.15319	1.16247	1.15964	1.17279	1.1386	1.1523	1.18717	1.16175	1.18219	1.16073	1.17377	1.17106
>AT2G33830.1 | Symbols: | Dormancy/auxin associated family protein | chr2:14309768-14310286 REVERSE LENGTH=106;>AT2G33830.2 | Symbols: | Dormancy/auxin associated family protein | chr2:14309768-14310286 REVERSE LENGTH=108	0.958167	1.01394	0.965827	1.01423	0.988542	0.975137	1.03957	1.00856	1.0264	1.0859	1.04406	1.06079
>AT2G33845.1 | Symbols: | Nucleic acid-binding, OB-fold-like protein | chr2:14317781-14318712 FORWARD LENGTH=182	0.968066	0.982498	0.977225	0.9909	0.975857	0.973239	1.00771	0.989863	0.996883	0.959762	0.989972	0.997803
>AT2G34310.3 | Symbols: | unknown protein;FUNCTIONS IN: molecular_function unknown;INVOLVED IN: biological_process unknown;LOCATED IN: cellular_component unknown;EXPRESSED IN: 24 plant structures;EXPRESSED DURING: 13 growth stages;BEST Arabidopsis t	0.885251	0.885865	0.901357	0.888215	0.878378	0.875127	0.910842	0.910697	0.915574	0.892014	0.908169	0.911597
>AT2G34420.1 | Symbols: LHB1B2, LHCB1.5 | photosystem II light harvesting complex gene B1B2 | chr2:14522716-14523513 REVERSE LENGTH=265	1.21723	1.19873	1.21149	1.1505	1.18858	1.1839	1.1783	1.20141	1.18508	1.20713	1.20234	1.20616
>AT2G34470.1 | Symbols: UREG, PSKF109 | urease accessory protein G | chr2:14530900-14532411 REVERSE LENGTH=275;>AT2G34470.2 | Symbols: UREG, PSKF109 | urease accessory protein G | chr2:14530900-14532411 REVERSE LENGTH=276	1.01742	1.02887	1.02892	1.02941	1.01265	1.0092	1.04678	1.03058	1.04104	1.03344	1.0206	1.0432
>AT2G35010.2 | Symbols: ATO1, TO1 | thioredoxin O1 | chr2:14754398-14755888 FORWARD LENGTH=194;>AT2G35010.1 | Symbols: ATO1, TO1 | thioredoxin O1 | chr2:14754398-14755888 FORWARD LENGTH=194	1.02879	1.00498	1.04741	1.06405	1.02384	1.04137	1.0198	1.03021	1.00977	1.0018	0.987976	0.982541
>AT2G35040.2 | Symbols: | AICARFT/IMPCHase bienzyme family protein | chr2:14765347-14768023 REVERSE LENGTH=545;>AT2G35040.1 | Symbols: | AICARFT/IMPCHase bienzyme family protein | chr2:14765347-14768269 REVERSE LENGTH=596	1.0978	1.09802	1.09931	1.10725	1.09342	1.10004	1.11071	1.10307	1.11494	1.10502	1.10326	1.10321
>AT2G35120.1 | Symbols: | Single hybrid motif superfamily protein | chr2:14805913-14807274 REVERSE LENGTH=156	0.971397	0.989483	0.959258	0.957369	0.942549	0.933056	0.957155	0.966895	0.954835	0.860815	0.933232	0.944645
>AT2G35370.1 | Symbols: GDCH | glycine decarboxylase complex H | chr2:14891239-14892050 FORWARD LENGTH=165	1.27183	1.26698	1.26748	1.27747	1.25776	1.26534	1.29512	1.28366	1.28065	1.26902	1.28046	1.27515
>AT2G35410.1 | Symbols: | RNA-binding (RRM/RBD/RNP motifs) family protein | chr2:14898341-14899590 FORWARD LENGTH=308	1.01893	1.00533	1.04025	0.874828	0.975178	0.950708	1.01423	1.04495	1.02993	0.977233	1.01423	1.04147
>AT2G35490.1 | Symbols: | Plastid-lipid associated protein PAP / fibrillin family protein | chr2:14912309-14913797 REVERSE LENGTH=376	1.15041	1.16043	1.14386	1.13495	1.13783	1.12986	1.1349	1.13581	1.1482	1.13135	1.12284	1.111
>AT2G35500.1 | Symbols: SKL2 | shikimate kinase like 2 | chr2:14914038-14915909 FORWARD LENGTH=387	0.943463	0.929923	0.945785	0.972131	0.950472	0.971847	0.977904	0.974162	0.963082	0.952466	0.983765	0.961742
>AT2G35605.1 | Symbols: | SWIB/MDM2 domain superfamily protein | chr2:14946161-14947027 FORWARD LENGTH=109	0.738117	0.813041	0.829757	0.739183	0.792642	0.779812	0.919471	0.907932	0.898665	0.884487	0.869622	0.812594
>AT2G35810.1 | Symbols: | unknown protein;BEST Arabidopsis thaliana protein match is: unknown protein (TAIR:AT2G35830.2);Has 153 Blast hits to 153 proteins in 52 species: Archae - 0;Bacteria - 62;Metazoa - 0;Fungi - 0;Plants - 82;Viruses - 0;Other	0.906404	0.939314	0.931731	0.922923	0.91991	0.901792	0.94497	0.940431	0.873832	0.941922	0.92705	0.919752
>AT2G35830.1 | Symbols: | unknown protein;BEST Arabidopsis thaliana protein match is: unknown protein (TAIR:AT2G35810.1);Has 155 Blast hits to 155 proteins in 54 species: Archae - 0;Bacteria - 66;Metazoa - 0;Fungi - 0;Plants - 82;Viruses - 0;Other	1.01694	1.01435	0.996243	1.00045	1.00546	1.00643	0.903567	0.883195	0.919112	0.903545	0.889241	0.859181
>AT2G35840.3 | Symbols: | Sucrose-6F-phosphate phosphohydrolase family protein | chr2:15053952-15055776 FORWARD LENGTH=422;>AT2G35840.2 | Symbols: | Sucrose-6F-phosphate phosphohydrolase family protein | chr2:15053952-15055776 FORWARD LENGTH=422;>AT2G358	1.09714	1.09447	1.08127	1.08844	1.08235	1.08457	1.08272	1.07479	1.09608	1.09503	1.09606	1.08164
>AT2G35880.1 | Symbols: | TPX2 (targeting protein for Xklp2) protein family | chr2:15063204-15065259 REVERSE LENGTH=432	0.823965	0.937341	0.907504	0.824893	0.795341	0.817681	0.941417	0.956116	0.943928	0.950818	0.80168	0.882984
>AT2G36060.1 | Symbols: MMZ3, UEV1C | MMS ZWEI homologue 3 | chr2:15143012-15143998 REVERSE LENGTH=145;>AT2G36060.3 | Symbols: MMZ3, UEV1C | MMS ZWEI homologue 3 | chr2:15143012-15143998 REVERSE LENGTH=144	0.952718	0.970221	0.967338	0.967674	0.93932	0.95112	0.992861	0.962899	0.976925	0.97447	0.974987	0.986035
>AT2G36145.1 | Symbols: | unknown protein;FUNCTIONS IN: molecular_function unknown;INVOLVED IN: biological_process unknown;LOCATED IN: chloroplast thylakoid membrane, chloroplast stroma, chloroplast;EXPRESSED IN: 19 plant structures;EXPRESSED DURING:	0.922812	0.94395	0.928906	0.928008	0.93211	0.932655	0.933883	0.943262	0.913418	0.908346	0.867701	0.927883
>AT3G52590.1 | Symbols: UBQ1, EMB2167, ERD16, HAP4 | ubiquitin extension protein 1 | chr3:19505668-19506681 FORWARD LENGTH=128;>AT2G36170.1 | Symbols: | Ubiquitin supergroup;Ribosomal protein L40e | chr2:15172153-15173046 FORWARD LENGTH=128;>AT4G05050.4 |	0.819923	0.74262	0.767965	0.735606	0.732917	0.768435	0.735035	0.711503	0.818619	0.706861	0.730958	0.718077
>AT2G36230.1 | Symbols: APG10, HISN3 | Aldolase-type TIM barrel family protein | chr2:15193878-15195509 REVERSE LENGTH=304	0.888036	0.902151	0.891103	0.889344	0.878075	0.880005	0.921326	0.912412	0.871709	0.877073	0.877967	0.874489
>AT2G36250.2 | Symbols: FTSZ2-1, ATFTSZ2-1 | Tubulin/FtsZ family protein | chr2:15197661-15199932 REVERSE LENGTH=478;>AT2G36250.1 | Symbols: FTSZ2-1, ATFTSZ2-1 | Tubulin/FtsZ family protein | chr2:15197661-15199932 REVERSE LENGTH=478	1.05234	1.05705	1.05903	1.08162	1.05468	1.06725	1.07704	1.05957	1.07054	1.0815	1.0865	1.08141
>AT2G36460.1 | Symbols: | Aldolase superfamily protein | chr2:15296929-15298387 REVERSE LENGTH=358;>AT2G36460.2 | Symbols: | Aldolase superfamily protein | chr2:15296929-15297732 REVERSE LENGTH=267	1.12741	1.14395	1.12088	1.10853	1.12935	1.13443	1.11564	1.12987	1.07915	1.10905	1.12039	1.1071
>AT2G36530.1 | Symbols: LOS2, ENO2 | Enolase | chr2:15321081-15323786 REVERSE LENGTH=444	1.29826	1.29496	1.30369	1.3099	1.29213	1.30592	1.30045	1.2966	1.30329	1.28782	1.29982	1.29073
>AT2G36580.1 | Symbols: | Pyruvate kinase family protein | chr2:15339253-15342781 FORWARD LENGTH=527	0.926941	0.910239	0.907286	0.896947	0.928924	0.913998	0.872582	0.883027	0.925508	0.937004	0.950465	0.921461
>AT2G36800.1 | Symbols: DOGT1, UGT73C5 | don-glucosyltransferase 1 | chr2:15423493-15424980 REVERSE LENGTH=495;>AT2G36750.1 | Symbols: UGT73C1 | UDP-glucosyl transferase 73C1 | chr2:15410531-15412006 REVERSE LENGTH=491;>AT2G36790.1 | Symbols: UGT73C6 | UDP	0.810302	0.869202	0.751089	0.903102	0.953127	0.902936	0.839102	0.866225	0.815862	0.826612	0.817105	0.875528
>AT2G36835.1 | Symbols: | unknown protein;FUNCTIONS IN: molecular_function unknown;INVOLVED IN: biological_process unknown;LOCATED IN: chloroplast envelope;EXPRESSED IN: 22 plant structures;EXPRESSED DURING: 13 growth stages;Has 26 Blast hits to 26	0.975226	0.979931	0.986335	0.986606	1.00006	0.999887	0.990723	0.992861	0.979293	0.948212	0.966376	0.972122
>AT2G36880.2 | Symbols: MAT3 | methionine adenosyltransferase 3 | chr2:15479721-15480893 REVERSE LENGTH=390;>AT2G36880.1 | Symbols: MAT3 | methionine adenosyltransferase 3 | chr2:15479721-15480893 REVERSE LENGTH=390	1.18297	1.15758	1.17761	1.18538	1.1812	1.17253	1.17172	1.17377	1.19446	1.16681	1.15464	1.15575
>AT2G37130.2 | Symbols: | Peroxidase superfamily protein | chr2:15598225-15599734 REVERSE LENGTH=296;>AT2G37130.1 | Symbols: | Peroxidase superfamily protein | chr2:15598225-15600004 REVERSE LENGTH=327	0.863536	0.932576	0.806763	0.886169	0.909527	0.84353	0.930191	0.872563	0.910289	0.889657	0.892816	0.888706
>AT2G37220.1 | Symbols: | RNA-binding (RRM/RBD/RNP motifs) family protein | chr2:15634980-15636331 REVERSE LENGTH=289	1.24097	1.22685	1.24937	1.28457	1.2553	1.261	1.2676	1.2467	1.267	1.2468	1.27114	1.27197
>AT2G37240.1 | Symbols: | Thioredoxin superfamily protein | chr2:15640235-15641720 REVERSE LENGTH=248	0.86122	0.846511	0.792225	0.820857	0.803557	0.819438	0.81675	0.815212	0.801254	0.850624	0.830731	0.824645
>AT2G37270.2 | Symbols: ATRPS5B, RPS5B | ribosomal protein 5B | chr2:15647883-15649042 REVERSE LENGTH=207;>AT2G37270.1 | Symbols: ATRPS5B, RPS5B | ribosomal protein 5B | chr2:15647883-15649042 REVERSE LENGTH=207	0.998558	1.00477	1.02933	1.00121	1.04176	1.02748	0.947333	0.975322	0.989348	1.03438	1.03215	1.06195
>AT2G37500.1 | Symbols: | arginine biosynthesis protein ArgJ family | chr2:15739904-15742689 REVERSE LENGTH=468;>AT2G37500.2 | Symbols: | arginine biosynthesis protein ArgJ family | chr2:15739904-15742430 REVERSE LENGTH=409	1.07046	1.06838	1.07862	1.06204	1.05956	1.06155	1.05884	1.05008	1.06204	1.05047	1.03037	1.03842
>AT3G53750.1 | Symbols: ACT3 | actin 3 | chr3:19915924-19917371 FORWARD LENGTH=377;>AT2G37620.2 | Symbols: ACT1, AAc1 | actin 1 | chr2:15779761-15781241 FORWARD LENGTH=377;>AT2G37620.1 | Symbols: ACT1, AAc1 | actin 1 | chr2:15779761-15781241 FORWARD LENGTH	0.952727	0.910081	0.941256	0.93767	0.966879	0.967204	0.957465	0.94734	0.955597	0.948863	0.927147	0.924845
>AT2G37660.1 | Symbols: | NAD(P)-binding Rossmann-fold superfamily protein | chr2:15795481-15796977 REVERSE LENGTH=325	1.22318	1.21266	1.20612	1.18874	1.20379	1.20671	1.2041	1.23885	1.18067	1.1817	1.20291	1.20265
>AT2G37690.1 | Symbols: | phosphoribosylaminoimidazole carboxylase, putative / AIR carboxylase, putative | chr2:15806111-15810240 FORWARD LENGTH=642	0.786664	0.824296	0.816922	0.826015	0.838335	0.842218	0.854332	0.834983	0.815596	0.841535	0.8431	0.877062
>AT2G37760.4 | Symbols: | NAD(P)-linked oxidoreductase superfamily protein | chr2:15831995-15833678 FORWARD LENGTH=290;>AT2G37760.3 | Symbols: | NAD(P)-linked oxidoreductase superfamily protein | chr2:15831995-15833678 FORWARD LENGTH=290;>AT2G37760.5 | S	0.954726	0.976714	0.898557	0.878416	0.920183	0.90523	0.785055	0.875317	0.84102	0.861509	0.868084	0.855675
>AT2G37790.1 | Symbols: | NAD(P)-linked oxidoreductase superfamily protein | chr2:15838838-15840752 FORWARD LENGTH=314	1.00906	0.993271	0.991825	0.968103	0.98849	1.00333	0.983109	1.00289	0.94939	0.944221	0.935775	0.987248
>AT2G37970.1 | Symbols: SOUL-1 | SOUL heme-binding family protein | chr2:15891027-15891704 FORWARD LENGTH=225	0.911611	0.9416	0.925962	0.985474	0.948196	0.958796	0.948843	0.923205	0.923254	0.993156	0.990739	1.00038
>AT2G37990.1 | Symbols: | ribosome biogenesis regulatory protein (RRS1) family protein | chr2:15900713-15903028 FORWARD LENGTH=318	0.812588	0.863927	0.804718	0.942996	0.920473	0.935371	0.821337	0.807231	0.856807	0.846189	0.87074	0.932865
>AT2G38040.2 | Symbols: CAC3 | acetyl Co-enzyme a carboxylase carboxyltransferase alpha subunit | chr2:15917612-15920749 FORWARD LENGTH=769;>AT2G38040.1 | Symbols: CAC3 | acetyl Co-enzyme a carboxylase carboxyltransferase alpha subunit | chr2:15917612-1592	1.13028	1.12119	1.12325	1.10287	1.1089	1.12736	1.15136	1.15218	1.12655	1.10624	1.13906	1.12623
>AT2G38140.1 | Symbols: PSRP4 | plastid-specific ribosomal protein 4 | chr2:15980948-15981459 FORWARD LENGTH=118	1.01295	1.00746	1.01698	1.03599	0.998515	1.01114	1.0567	1.03209	1.0549	1.03802	1.05918	1.03035
>AT2G38230.1 | Symbols: ATPDX1.1, PDX1.1 | pyridoxine biosynthesis 1.1 | chr2:16011475-16012404 FORWARD LENGTH=309	1.1362	1.12695	1.12719	1.18548	1.15755	1.17354	1.14163	1.13459	1.12712	1.13265	1.16709	1.16703
>AT2G38270.1 | Symbols: CXIP2, ATGRX2 | CAX-interacting protein 2 | chr2:16031347-16033054 REVERSE LENGTH=293	1.12305	1.12156	1.12974	1.12751	1.11784	1.1334	1.12646	1.12451	1.0987	1.08828	1.09497	1.09533
>AT2G38530.1 | Symbols: LTP2, LP2, cdf3 | lipid transfer protein 2 | chr2:16128481-16128948 FORWARD LENGTH=118	0.846373	0.860997	0.891089	0.890239	0.858716	0.872795	0.917634	0.893626	0.922137	0.933017	0.905864	0.904384
>AT2G38540.1 | Symbols: LP1, LTP1, ATLTP1 | lipid transfer protein 1 | chr2:16130418-16130893 FORWARD LENGTH=118	1.10203	1.13165	1.12217	1.12661	1.10016	1.09531	1.11024	1.08292	1.11652	1.13177	1.108	1.11665
>AT2G38730.1 | Symbols: | Cyclophilin-like peptidyl-prolyl cis-trans isomerase family protein | chr2:16192579-16194038 REVERSE LENGTH=199	0.867112	0.792284	0.878257	0.887396	0.869262	0.874644	0.868123	0.873912	0.870264	0.864859	0.882544	0.878008
>AT2G39080.1 | Symbols: | NAD(P)-binding Rossmann-fold superfamily protein | chr2:16309981-16312475 REVERSE LENGTH=351	0.99494	0.983358	0.985925	0.993851	0.982673	0.971004	1.00009	0.978221	0.968669	0.986983	0.985744	0.984993
>AT2G39330.1 | Symbols: JAL23 | jacalin-related lectin 23 | chr2:16419787-16421573 REVERSE LENGTH=459	0.952789	1.0143	0.921689	0.888652	0.956259	0.898645	0.861363	0.867395	0.879442	0.903172	0.875332	0.885705
>AT2G39390.1 | Symbols: | Ribosomal L29 family protein | chr2:16450803-16451762 REVERSE LENGTH=123	0.89461	0.896809	0.907825	0.898375	0.914156	0.93077	0.873911	0.886956	0.896455	0.89565	0.897001	0.907549
>AT2G39460.2 | Symbols: ATRPL23A, RPL23A, RPL23AA | ribosomal protein L23AA | chr2:16475049-16475904 FORWARD LENGTH=154;>AT2G39460.1 | Symbols: ATRPL23A, RPL23A, RPL23AA | ribosomal protein L23AA | chr2:16475049-16475904 FORWARD LENGTH=154;>AT3G55280.3 | S	1.01904	1.01588	1.02881	1.05249	0.997326	1.02343	1.04123	1.01977	1.03979	1.0275	1.07106	1.05088
>AT2G39470.2 | Symbols: PPL2 | PsbP-like protein 2 | chr2:16476335-16477653 FORWARD LENGTH=230;>AT2G39470.1 | Symbols: PPL2 | PsbP-like protein 2 | chr2:16476335-16477653 FORWARD LENGTH=238;>AT2G39470.3 | Symbols: PPL2 | PsbP-like protein 2 | chr2:16476335	0.971157	0.987379	0.97052	0.950967	0.956862	0.964507	0.998028	0.983105	0.966105	0.993641	0.982742	0.984224
>AT2G39730.1 | Symbols: RCA | rubisco activase | chr2:16570951-16573345 REVERSE LENGTH=474	1.22965	1.24632	1.24541	1.2433	1.21219	1.22936	1.26899	1.26116	1.2522	1.2139	1.25637	1.24142
>AT2G39730.2 | Symbols: RCA | rubisco activase | chr2:16571046-16573345 REVERSE LENGTH=446;>AT2G39730.3 | Symbols: RCA | rubisco activase | chr2:16571174-16573345 REVERSE LENGTH=441	1.45411	1.46016	1.45735	1.46091	1.4398	1.44587	1.47295	1.45827	1.46289	1.43294	1.45014	1.44631
>AT2G39770.2 | Symbols: CYT1 | Glucose-1-phosphate adenylyltransferase family protein | chr2:16589401-16590741 FORWARD LENGTH=361;>AT2G39770.1 | Symbols: CYT1, VTC1, SOZ1, EMB101, GMP1 | Glucose-1-phosphate adenylyltransferase family protein | chr2:1658940	0.910533	0.9046	0.911215	0.905378	0.765171	0.905092	0.916979	0.90984	0.827807	0.941252	0.89861	0.906823
>AT2G39780.1 | Symbols: RNS2 | ribonuclease 2 | chr2:16591256-16593515 FORWARD LENGTH=259;>AT2G39780.2 | Symbols: RNS2 | ribonuclease 2 | chr2:16591256-16593515 FORWARD LENGTH=227	0.903497	0.906452	0.930076	0.90198	0.926003	0.929213	0.917207	0.91494	0.95513	0.925915	0.897631	0.88597
>AT2G39800.4 | Symbols: P5CS1 | delta1-pyrroline-5-carboxylate synthase 1 | chr2:16598516-16602939 REVERSE LENGTH=717;>AT2G39800.1 | Symbols: P5CS1, ATP5CS | delta1-pyrroline-5-carboxylate synthase 1 | chr2:16598516-16602939 REVERSE LENGTH=717;>AT2G39800.2	1.08628	1.08727	1.08269	1.07672	1.07565	1.09133	1.05153	1.04661	1.04128	1.06566	1.08235	1.07586
>AT2G39850.1 | Symbols: | Subtilisin-like serine endopeptidase family protein | chr2:16630626-16634100 FORWARD LENGTH=775	0.810688	0.960926	0.794964	0.811252	0.740674	0.799015	0.963775	0.948885	0.829297	0.954824	0.947038	0.958898
>AT2G39990.1 | Symbols: EIF2, AteIF3f, eIF3F | eukaryotic translation initiation factor 2 | chr2:16698332-16699929 REVERSE LENGTH=293	1.03172	0.996565	1.02295	1.03512	1.03543	1.04995	1.041	1.02621	1.02918	1.02349	1.02659	1.01431
>AT2G40060.1 | Symbols: | Clathrin light chain protein | chr2:16726564-16728001 FORWARD LENGTH=258	0.914507	0.916511	0.908582	0.906875	0.874887	0.906497	0.947503	0.929072	0.915626	0.908107	0.924006	0.917453
>AT2G40100.2 | Symbols: LHCB4.3 | light harvesting complex photosystem II | chr2:16745884-16746545 FORWARD LENGTH=185;>AT2G40100.1 | Symbols: LHCB4.3 | light harvesting complex photosystem II | chr2:16745884-16747190 FORWARD LENGTH=276	1.01244	1.01557	1.02003	0.862087	0.825203	0.961184	0.829856	0.908131	0.795889	0.855209	0.909265	0.824787
>AT2G40300.1 | Symbols: ATFER4, FER4 | ferritin 4 | chr2:16831501-16833214 REVERSE LENGTH=259	0.957086	0.923333	0.950574	0.9588	0.963449	0.957029	0.939862	0.976705	0.934577	0.924964	0.944865	0.929932
>AT2G40490.1 | Symbols: HEME2 | Uroporphyrinogen decarboxylase | chr2:16912961-16914988 FORWARD LENGTH=394	1.10503	1.09854	1.09986	1.10143	1.1009	1.11433	1.11762	1.11369	1.08621	1.07443	1.09458	1.08666
>AT3G56340.1 | Symbols: | Ribosomal protein S26e family protein | chr3:20892309-20893343 REVERSE LENGTH=130;>AT2G40590.1 | Symbols: | Ribosomal protein S26e family protein | chr2:16945215-16946345 REVERSE LENGTH=131;>AT2G40510.1 | Symbols: | Ribosomal p	0.844337	0.846151	0.868933	0.844741	0.855703	0.851061	0.843391	0.835421	0.853965	0.889958	0.88248	0.881399
>AT2G40660.1 | Symbols: | Nucleic acid-binding, OB-fold-like protein | chr2:16966011-16968866 FORWARD LENGTH=389	1.00321	0.989526	0.994529	1.02027	0.984352	1.00709	1.03108	1.0184	0.999453	1.01048	1.01714	1.01708
>AT2G40840.1 | Symbols: DPE2 | disproportionating enzyme 2 | chr2:17045368-17050779 FORWARD LENGTH=955	0.921651	0.909283	0.915991	0.896361	0.946567	0.908677	0.859148	0.870895	0.948514	0.952235	0.937302	0.930137
>AT2G41040.1 | Symbols: | S-adenosyl-L-methionine-dependent methyltransferases superfamily protein | chr2:17121499-17123064 FORWARD LENGTH=352	0.865964	0.873685	0.860935	0.895479	0.924534	0.920404	0.839359	0.842306	0.836814	0.882898	0.861193	0.864337
>AT2G41430.5 | Symbols: ERD15 | dehydration-induced protein (ERD15) | chr2:17269736-17270314 FORWARD LENGTH=163;>AT2G41430.4 | Symbols: ERD15, LSR1, CID1 | dehydration-induced protein (ERD15) | chr2:17269736-17270314 FORWARD LENGTH=163;>AT2G41430.2 | Symbo	0.917653	0.923605	0.922639	0.986734	0.943411	0.953429	0.964839	0.954832	0.946139	0.933419	0.935207	0.947376
>AT2G41530.1 | Symbols: ATSFGH, SFGH | S-formylglutathione hydrolase | chr2:17323656-17325430 REVERSE LENGTH=284	1.06809	1.08411	1.06887	1.06888	1.0804	1.07417	1.0621	1.04913	1.063	1.08352	1.06422	1.07226
>AT2G41630.1 | Symbols: TFIIB | transcription factor IIB | chr2:17355555-17357400 REVERSE LENGTH=312	0.861845	0.845125	0.803303	0.767381	0.743517	0.752393	0.772088	0.746992	0.832324	0.777935	0.791114	0.794385
>AT2G41680.1 | Symbols: NTRC | NADPH-dependent thioredoxin reductase C | chr2:17376349-17379028 REVERSE LENGTH=529	1.09809	1.09485	1.08732	1.09057	1.08604	1.09489	1.1212	1.10804	1.10504	1.10425	1.105	1.09454
>AT2G41740.1 | Symbols: VLN2, ATVLN2 | villin 2 | chr2:17410962-17416878 REVERSE LENGTH=976	0.984022	0.976663	0.98637	0.927596	0.966861	0.989866	0.925446	0.931063	0.965087	0.945346	0.94463	0.923967
>AT2G41840.1 | Symbols: | Ribosomal protein S5 family protein | chr2:17460016-17461398 REVERSE LENGTH=285	1.0965	1.09246	1.09976	1.11145	1.11978	1.11799	1.07926	1.06831	1.11989	1.12434	1.12516	1.12557
>AT2G41950.1 | Symbols: | unknown protein;FUNCTIONS IN: molecular_function unknown;INVOLVED IN: biological_process unknown;LOCATED IN: chloroplast, plant-type cell wall;EXPRESSED IN: 22 plant structures;EXPRESSED DURING: 13 growth stages;Has 53 Blas	0.829633	0.803524	0.802811	0.787652	0.821223	0.772278	0.878543	0.800374	0.802656	0.80779	0.828157	0.853543
>AT2G42130.3 | Symbols: | Plastid-lipid associated protein PAP / fibrillin family protein | chr2:17566389-17567916 FORWARD LENGTH=271;>AT2G42130.5 | Symbols: | Plastid-lipid associated protein PAP / fibrillin family protein | chr2:17566862-17567916 FORWA	1.04148	1.05439	1.03974	1.03698	1.0445	1.04091	1.06503	1.05396	1.05025	1.04899	1.0533	1.04751
>AT2G42520.1 | Symbols: | P-loop containing nucleoside triphosphate hydrolases superfamily protein | chr2:17705382-17708744 FORWARD LENGTH=633	0.924322	0.924379	0.926363	0.949945	0.92862	0.940899	0.927109	0.928999	0.936412	0.959919	0.954817	0.952431
>AT2G42530.1 | Symbols: COR15B | cold regulated 15b | chr2:17709191-17709873 REVERSE LENGTH=141	0.908972	0.895595	0.934831	1.09961	1.05221	1.08116	0.995674	1.02083	0.971724	1.11458	1.15112	1.15799
>AT2G42540.1 | Symbols: COR15A, COR15 | cold-regulated 15a | chr2:17711241-17711930 REVERSE LENGTH=127;>AT2G42540.2 | Symbols: COR15A, COR15 | cold-regulated 15a | chr2:17711241-17711966 REVERSE LENGTH=139;>AT2G42540.3 | Symbols: COR15A | cold-regulated 15	0.838811	0.704959	0.833624	1.02378	0.984436	1.01494	0.923996	0.962446	0.882819	1.15312	1.16079	1.15578
>AT2G42600.2 | Symbols: ATPPC2, PPC2 | phosphoenolpyruvate carboxylase 2 | chr2:17734541-17738679 REVERSE LENGTH=963;>AT2G42600.1 | Symbols: ATPPC2, PPC2 | phosphoenolpyruvate carboxylase 2 | chr2:17734541-17738679 REVERSE LENGTH=963	1.04698	1.01755	1.0177	0.921573	1.04884	1.01323	0.89145	0.959232	0.964521	0.961337	0.98119	0.970093
>AT2G42610.2 | Symbols: LSH10 | Protein of unknown function (DUF640) | chr2:17748005-17748538 FORWARD LENGTH=177;>AT2G42610.1 | Symbols: LSH10 | Protein of unknown function (DUF640) | chr2:17748005-17748538 FORWARD LENGTH=177;>AT1G16910.1 | Symbols: LSH8 |	0.904734	0.930198	0.917845	0.811637	0.81175	0.845212	0.79633	0.826356	0.815068	0.808743	0.803138	0.805861
>AT2G42680.1 | Symbols: MBF1A, ATMBF1A | multiprotein bridging factor 1A | chr2:17774972-17776116 FORWARD LENGTH=142	0.94402	0.966409	0.949597	1.00986	0.996151	0.982205	0.981275	0.962947	0.96831	0.952555	0.99642	0.993231
>AT5G45775.1 | Symbols: | Ribosomal L5P family protein | chr5:18565281-18566377 REVERSE LENGTH=172;>AT5G45775.2 | Symbols: | Ribosomal L5P family protein | chr5:18565281-18566496 REVERSE LENGTH=182;>AT4G18730.1 | Symbols: RPL16B | ribosomal protein L16B	1.06982	1.01784	1.07428	1.06332	1.10326	1.09735	1.06089	1.07607	1.06797	1.07468	1.08754	1.0884
>AT2G42750.1 | Symbols: | DNAJ heat shock N-terminal domain-containing protein | chr2:17793404-17795419 FORWARD LENGTH=344	0.78982	0.798918	0.764346	0.845231	0.861885	0.798163	0.990919	0.978863	0.960534	0.957956	0.927243	0.806819
>AT2G43030.1 | Symbols: | Ribosomal protein L3 family protein | chr2:17894898-17895713 FORWARD LENGTH=271	1.12501	1.12779	1.11909	1.13925	1.11059	1.12841	1.15484	1.13403	1.14465	1.13625	1.14476	1.13448
>AT2G43090.1 | Symbols: | Aconitase/3-isopropylmalate dehydratase protein | chr2:17918957-17919712 FORWARD LENGTH=251;>AT2G43090.2 | Symbols: | Aconitase/3-isopropylmalate dehydratase protein | chr2:17918957-17919712 FORWARD LENGTH=222	1.12443	1.11746	1.12418	1.11732	1.09632	1.10919	1.11231	1.10877	1.09608	1.077	1.10187	1.10566
>AT2G43100.1 | Symbols: IPMI2, ATLEUD1 | isopropylmalate isomerase 2 | chr2:17920685-17921455 FORWARD LENGTH=256	1.11081	1.10698	1.11365	1.0846	1.08673	1.0793	1.05703	1.05376	1.05047	1.00076	1.0161	1.03098
>AT2G43120.1 | Symbols: | RmlC-like cupins superfamily protein | chr2:17927339-17928871 FORWARD LENGTH=321	0.948018	0.902215	0.897778	0.900968	0.88673	0.885396	0.879213	0.8704	0.887006	0.843329	0.804351	0.851338
>AT2G43180.3 | Symbols: | Phosphoenolpyruvate carboxylase family protein | chr2:17953719-17955774 REVERSE LENGTH=478;>AT2G43180.1 | Symbols: | Phosphoenolpyruvate carboxylase family protein | chr2:17953719-17955774 REVERSE LENGTH=479;>AT2G43180.2 | Symbo	0.907843	0.938681	0.911323	0.909751	0.914541	0.906049	0.938572	0.929199	0.923346	0.930208	0.918746	0.895834
>AT3G59540.1 | Symbols: | Ribosomal L38e protein family | chr3:21995897-21996742 REVERSE LENGTH=69;>AT2G43460.1 | Symbols: | Ribosomal L38e protein family | chr2:18046285-18047292 REVERSE LENGTH=69	0.971622	0.959181	0.992992	0.982147	0.990862	0.980929	0.949831	0.96198	1.01303	0.97205	0.963503	0.971741
>AT2G43550.1 | Symbols: | Scorpion toxin-like knottin superfamily protein | chr2:18073263-18073651 FORWARD LENGTH=103	1.0256	1.03513	1.03297	1.01158	1.00313	0.998294	0.991181	0.995803	1.01018	1.01286	1.00652	1.0049
>AT2G43560.1 | Symbols: | FKBP-like peptidyl-prolyl cis-trans isomerase family protein | chr2:18073995-18075385 REVERSE LENGTH=223	1.11169	1.08845	1.10937	1.09652	1.09303	1.10492	1.11917	1.13247	1.10884	1.08304	1.08592	1.08634
>AT2G43710.2 | Symbols: SSI2, FAB2 | Plant stearoyl-acyl-carrier-protein desaturase family protein | chr2:18120107-18122495 FORWARD LENGTH=401;>AT2G43710.1 | Symbols: SSI2, FAB2 | Plant stearoyl-acyl-carrier-protein desaturase family protein | chr2:1812010	1.01274	1.00431	1.01902	0.983615	1.01161	1.01838	0.990209	1.02052	0.988985	0.993829	1.0199	1.02599
>AT2G43750.2 | Symbols: OASB | O-acetylserine (thiol) lyase B | chr2:18129604-18132322 REVERSE LENGTH=392;>AT2G43750.1 | Symbols: OASB, ACS1, CPACS1, ATCS-B | O-acetylserine (thiol) lyase B | chr2:18129604-18132322 REVERSE LENGTH=392	1.16353	1.15667	1.15927	1.13812	1.14961	1.15156	1.15576	1.15791	1.13989	1.13387	1.13671	1.12972
>AT2G43770.1 | Symbols: | Transducin/WD40 repeat-like superfamily protein | chr2:18134272-18135303 REVERSE LENGTH=343	0.998684	0.99602	0.992394	1.00541	0.984042	0.989243	1.00011	0.981578	1.00397	0.979992	0.981106	0.95951
>AT2G43910.1 | Symbols: ATHOL1, HOL1 | HARMLESS TO OZONE LAYER 1 | chr2:18184658-18186951 REVERSE LENGTH=227;>AT2G43910.2 | Symbols: ATHOL1, HOL1 | HARMLESS TO OZONE LAYER 1 | chr2:18184596-18186951 REVERSE LENGTH=246;>AT2G43910.3 | Symbols: ATHOL1, HOL1 |	1.10455	1.12239	1.11348	1.12496	1.10753	1.10357	1.12868	1.10526	1.11972	1.10833	1.12242	1.11617
>AT2G43945.1 | Symbols: | unknown protein;LOCATED IN: chloroplast;BEST Arabidopsis thaliana protein match is: unknown protein (TAIR:AT3G59870.1);Has 292 Blast hits to 292 proteins in 84 species: Archae - 0;Bacteria - 122;Metazoa - 0;Fungi - 0;Plant	0.916412	0.919088	0.91348	0.886616	0.863803	0.894532	0.917819	0.922068	0.92415	0.929581	0.925323	0.931423
>AT2G43950.3 | Symbols: OEP37 | chloroplast outer envelope protein 37 | chr2:18200677-18202644 REVERSE LENGTH=280;>AT2G43950.2 | Symbols: OEP37 | chloroplast outer envelope protein 37 | chr2:18200830-18202644 REVERSE LENGTH=333;>AT2G43950.1 | Symbols: OEP3	0.832244	0.858295	0.739485	0.838345	0.810761	0.846007	0.850579	0.874042	0.786889	0.85138	0.855817	0.869307
>AT2G44040.1 | Symbols: | Dihydrodipicolinate reductase, bacterial/plant | chr2:18221985-18223998 REVERSE LENGTH=347	1.03771	1.02174	1.03089	1.04306	1.03255	1.04716	1.04347	1.03454	1.04209	1.00875	1.03108	1.02103
>AT2G44050.1 | Symbols: COS1 | 6,7-dimethyl-8-ribityllumazine synthase / DMRL synthase / lumazine synthase / riboflavin synthase | chr2:18224304-18225917 FORWARD LENGTH=227	0.928351	0.90476	0.905601	0.90832	0.967121	0.90841	0.901706	0.917072	0.904925	0.821713	0.881222	0.876509
>AT2G44060.2 | Symbols: | Late embryogenesis abundant protein, group 2 | chr2:18226922-18227988 FORWARD LENGTH=325;>AT2G44060.1 | Symbols: | Late embryogenesis abundant protein, group 2 | chr2:18226922-18227988 FORWARD LENGTH=325	1.16348	1.16839	1.17738	1.15584	1.16807	1.15913	1.16347	1.16568	1.15439	1.14255	1.15515	1.1505
>AT2G44100.2 | Symbols: ATGDI1, AT-GDI1, GDI1 | guanosine nucleotide diphosphate dissociation inhibitor 1 | chr2:18241804-18244731 FORWARD LENGTH=431;>AT2G44100.1 | Symbols: ATGDI1, AT-GDI1, GDI1 | guanosine nucleotide diphosphate dissociation inhibitor 1	0.995839	1.0102	1.00712	0.996379	0.993246	0.986669	1.00601	0.992936	1.01492	1.02833	1.01096	1.01109
>AT2G44120.1 | Symbols: | Ribosomal protein L30/L7 family protein | chr2:18249227-18250402 REVERSE LENGTH=242;>AT2G44120.2 | Symbols: | Ribosomal protein L30/L7 family protein | chr2:18249227-18250417 REVERSE LENGTH=247	0.935117	0.911626	0.952058	0.941054	0.996377	0.957569	0.929232	0.905765	0.938535	0.935242	0.98069	0.962873
>AT2G44160.1 | Symbols: MTHFR2 | methylenetetrahydrofolate reductase 2 | chr2:18262301-18265185 FORWARD LENGTH=594	1.02883	1.03404	1.02277	1.01661	1.03453	1.03256	1.04001	1.01422	1.0311	1.02967	1.02987	1.02267
>AT2G44310.1 | Symbols: | Calcium-binding EF-hand family protein | chr2:18309285-18309713 FORWARD LENGTH=142	0.906869	0.857866	0.932914	0.95331	0.955868	0.943802	0.954086	0.95533	0.927963	0.923277	0.91427	0.922373
>AT2G44350.1 | Symbols: ATCS, CSY4 | Citrate synthase family protein | chr2:18316673-18320524 FORWARD LENGTH=473;>AT2G44350.2 | Symbols: ATCS, CSY4 | Citrate synthase family protein | chr2:18316673-18320524 FORWARD LENGTH=474	1.01236	1.03024	1.01222	0.977417	1.02065	1.02224	0.968913	1.00791	0.972997	0.979851	0.989449	0.994034
>AT2G44640.1 | Symbols: | FUNCTIONS IN: molecular_function unknown;INVOLVED IN: biological_process unknown;LOCATED IN: mitochondrion, chloroplast, plasma membrane, plastid, chloroplast envelope;EXPRESSED IN: 23 plant structures;EXPRESSED DURING: 13 gr	0.881643	0.873214	0.87691	0.885001	0.933561	0.894858	0.907001	0.888142	0.904347	0.894933	0.895334	0.883474
>AT2G44650.1 | Symbols: CHL-CPN10, CPN10 | chloroplast chaperonin 10 | chr2:18419521-18420510 REVERSE LENGTH=139	1.0627	1.04798	1.06469	1.10093	1.07527	1.08698	1.07618	1.08151	1.07942	1.0194	1.05146	1.02479
>AT2G44920.2 | Symbols: | Tetratricopeptide repeat (TPR)-like superfamily protein | chr2:18524419-18526502 FORWARD LENGTH=224;>AT2G44920.1 | Symbols: | Tetratricopeptide repeat (TPR)-like superfamily protein | chr2:18524419-18526236 FORWARD LENGTH=210	1.08041	1.09957	1.08252	1.09548	1.07808	1.08495	1.14686	1.12589	1.11498	1.12965	1.12572	1.12332
>AT2G45180.1 | Symbols: | Bifunctional inhibitor/lipid-transfer protein/seed storage 2S albumin superfamily protein | chr2:18626377-18626781 FORWARD LENGTH=134	0.938747	0.90095	0.922831	0.943872	0.897586	0.926382	0.976603	0.917358	0.999558	0.966918	0.956743	0.967984
>AT2G45240.1 | Symbols: MAP1A | methionine aminopeptidase 1A | chr2:18656059-18658906 FORWARD LENGTH=398	0.908989	0.905005	0.923018	0.932048	0.923057	0.938061	0.922546	0.906551	0.902227	0.912178	0.923563	0.927741
>AT2G45300.1 | Symbols: | RNA 3-terminal phosphate cyclase/enolpyruvate transferase, alpha/beta | chr2:18677518-18679868 FORWARD LENGTH=520	0.882962	0.876827	0.876266	0.897348	0.869114	0.903618	0.900104	0.899583	0.882037	0.887679	0.915014	0.899594
>AT2G45470.1 | Symbols: FLA8, AGP8 | FASCICLIN-like arabinogalactan protein 8 | chr2:18742797-18744059 REVERSE LENGTH=420	0.95995	0.949904	0.949316	0.954824	0.963348	0.921464	0.930949	0.927639	0.960436	0.934038	0.911386	0.926931
>AT2G45710.1 | Symbols: | Zinc-binding ribosomal protein family protein | chr2:18831243-18831999 FORWARD LENGTH=84;>AT3G61110.1 | Symbols: ARS27A, RS27A | ribosomal protein S27 | chr3:22611710-22612632 FORWARD LENGTH=86;>AT3G61111.1 | Symbols: | Zinc-bin	1.03732	0.994318	1.04613	1.03773	1.02967	1.05739	1.02737	1.04298	1.01257	1.00323	1.02309	1
>AT2G45770.1 | Symbols: CPFTSY, FRD4 | signal recognition particle receptor protein, chloroplast (FTSY) | chr2:18851248-18853402 FORWARD LENGTH=366;>AT2G45770.2 | Symbols: CPFTSY | signal recognition particle receptor protein, chloroplast (FTSY) | chr2:188	1.04527	1.04323	1.03348	1.04457	1.03425	1.02945	1.05777	1.04797	1.05408	1.03634	1.04318	1.03235
>AT2G45790.1 | Symbols: ATPMM, PMM | phosphomannomutase | chr2:18855876-18857753 FORWARD LENGTH=246	1.03889	1.04048	1.01857	1.02693	1.01059	1.03571	1.04455	1.04341	1.02131	1.03907	1.03723	1.03601
>AT2G45820.1 | Symbols: | Remorin family protein | chr2:18863147-18864576 REVERSE LENGTH=190	1.02781	1.04437	1.02688	1.03076	1.00502	1.01169	1.08384	1.07005	1.03776	1.03221	1.06719	1.0557
>AT2G45960.2 | Symbols: PIP1B, TMP-A, ATHH2, PIP1;2 | plasma membrane intrinsic protein 1B | chr2:18910450-18911579 FORWARD LENGTH=274;>AT2G45960.1 | Symbols: PIP1B, TMP-A, ATHH2, PIP1;2 | plasma membrane intrinsic protein 1B | chr2:18910450-18911703 FORWA	0.89873	0.93121	0.901773	0.873495	0.899777	0.89889	0.874137	0.896161	0.886861	0.89248	0.898787	0.913851
>AT2G45990.3 | Symbols: | unknown protein;FUNCTIONS IN: molecular_function unknown;INVOLVED IN: biological_process unknown;LOCATED IN: chloroplast;EXPRESSED IN: 22 plant structures;EXPRESSED DURING: 13 growth stages;Has 35333 Blast hits to 34131 pro	0.88918	0.870324	0.854825	0.862711	0.788476	0.86679	0.887129	0.857195	0.793811	0.791064	0.834948	0.841597
>AT2G46140.1 | Symbols: | Late embryogenesis abundant protein | chr2:18959163-18960362 FORWARD LENGTH=166	0.842943	0.802211	0.793382	0.774898	0.770398	0.788763	0.809685	0.856728	0.749431	0.789207	0.783373	0.779053
>AT2G46280.2 | Symbols: TRIP-1, TIF3I1 | TGF-beta receptor interacting protein 1 | chr2:19003656-19005393 REVERSE LENGTH=328;>AT2G46280.1 | Symbols: TRIP-1, TIF3I1 | TGF-beta receptor interacting protein 1 | chr2:19003656-19005393 REVERSE LENGTH=328;>AT2G4	1.12218	1.11635	1.11848	1.13265	1.12193	1.13055	1.12866	1.12816	1.11287	1.10882	1.13212	1.12268
>AT2G46820.2 | Symbols: PTAC8, TMP14, PSAP, PSI-P | photosystem I P subunit | chr2:19243729-19244870 FORWARD LENGTH=174;>AT2G46820.1 | Symbols: PTAC8, TMP14, PSAP, PSI-P | photosystem I P subunit | chr2:19243729-19244870 FORWARD LENGTH=174	0.967205	0.920353	0.960191	0.956655	0.938107	0.962875	0.99015	1.01014	0.973257	0.946201	0.96891	0.945511
>AT2G46860.1 | Symbols: AtPPa3, PPa3 | pyrophosphorylase 3 | chr2:19253843-19255060 FORWARD LENGTH=216	0.923911	0.916665	0.912706	0.790803	0.909599	0.873815	0.893176	0.931548	0.892207	0.911404	0.898593	0.915307
>AT3G62250.1 | Symbols: UBQ5 | ubiquitin 5 | chr3:23037138-23037611 FORWARD LENGTH=157;>AT2G47110.2 | Symbols: UBQ6 | ubiquitin 6 | chr2:19344701-19345174 FORWARD LENGTH=157;>AT2G47110.1 | Symbols: UBQ6 | ubiquitin 6 | chr2:19344701-19345174 FORWARD LENGTH	1.06187	1.06897	1.07665	1.07375	1.10607	1.11272	1.10317	1.08555	1.08138	1.09707	1.11664	1.11529
>AT2G47390.1 | Symbols: | Prolyl oligopeptidase family protein | chr2:19442278-19446253 REVERSE LENGTH=961	0.977704	0.972512	0.989615	0.957756	0.982829	0.970936	0.940589	0.945883	0.983056	0.976347	0.966452	0.963651
>AT2G47400.1 | Symbols: CP12-1, CP12 | CP12 domain-containing protein 1 | chr2:19446889-19447263 FORWARD LENGTH=124	1.03101	1.11169	0.998845	0.938315	1.03775	0.978362	0.982499	1.03225	0.913773	0.931226	0.958824	0.947533
>AT2G47450.1 | Symbols: CAO, CPSRP43 | chloroplast signal recognition particle component (CAO) | chr2:19472781-19473902 FORWARD LENGTH=373	1.005	0.963293	0.989444	1.00473	0.969256	0.98812	1.00841	1.01568	0.987752	0.926822	0.952812	0.944519
>AT2G47470.1 | Symbols: ATPDIL2-1, UNE5, MEE30, PDI11, ATPDI11 | thioredoxin family protein | chr2:19481503-19483683 FORWARD LENGTH=361;>AT2G47470.4 | Symbols: ATPDIL2-1, UNE5, MEE30, PDI11, ATPDI11 | thioredoxin family protein | chr2:19481503-19483683 FOR	1.11383	1.12205	1.12921	1.13758	1.12147	1.12249	1.13679	1.13139	1.1279	1.13897	1.14452	1.1376
>AT2G47510.2 | Symbols: FUM1 | fumarase 1 | chr2:19498614-19502020 FORWARD LENGTH=492;>AT2G47510.1 | Symbols: FUM1 | fumarase 1 | chr2:19498614-19502020 FORWARD LENGTH=492	1.09355	1.09672	1.1072	1.08841	1.08152	1.08881	1.10717	1.10495	1.10703	1.10458	1.09319	1.09922
>AT2G47610.1 | Symbols: | Ribosomal protein L7Ae/L30e/S12e/Gadd45 family protein | chr2:19529854-19531401 FORWARD LENGTH=257	0.832834	0.804308	0.848617	0.854434	0.861375	0.861688	0.803995	0.801131	0.849396	0.867144	0.873743	0.855714
>AT2G47650.1 | Symbols: UXS4 | UDP-xylose synthase 4 | chr2:19538751-19541364 REVERSE LENGTH=443;>AT3G62830.2 | Symbols: UXS2, ATUXS2 | NAD(P)-binding Rossmann-fold superfamily protein | chr3:23232539-23235353 FORWARD LENGTH=445;>AT3G62830.1 | Symbols: UXS	0.950173	0.933761	0.932389	0.92716	0.950507	0.917079	0.930765	0.938973	0.939284	0.964027	0.967868	0.96066
>AT2G47730.1 | Symbols: ATGSTF8, ATGSTF5, GST6, GSTF8 | glutathione S-transferase phi 8 | chr2:19558213-19559266 FORWARD LENGTH=263	1.10563	1.10631	1.09615	1.08001	1.11462	1.09863	1.07563	1.11248	1.06983	1.07083	1.07239	1.07569
>AT2G47940.2 | Symbols: DEGP2 | DEGP protease 2 | chr2:19618372-19622164 REVERSE LENGTH=606;>AT2G47940.1 | Symbols: DEGP2 | DEGP protease 2 | chr2:19618372-19622164 REVERSE LENGTH=607	1.02772	1.02002	1.02222	1.0145	1.00032	1.02645	1.04437	1.02286	1.0373	1.03699	1.03147	1.01896
>AT3G01280.1 | Symbols: VDAC1, ATVDAC1 | voltage dependent anion channel 1 | chr3:85754-87612 FORWARD LENGTH=276	1.14025	1.14543	1.14739	1.15467	1.14745	1.14381	1.16726	1.15225	1.16415	1.16084	1.13795	1.15853
>AT3G01340.2 | Symbols: | Transducin/WD40 repeat-like superfamily protein | chr3:127557-128465 REVERSE LENGTH=302;>AT3G01340.1 | Symbols: | Transducin/WD40 repeat-like superfamily protein | chr3:127557-128465 REVERSE LENGTH=302	0.945526	0.947661	0.945758	0.968063	0.966897	0.965081	1.00311	1.00218	1.02764	1.03461	0.996946	1.00483
>AT3G01390.2 | Symbols: VMA10, AVMA10 | vacuolar membrane ATPase 10 | chr3:150265-150922 REVERSE LENGTH=110;>AT3G01390.1 | Symbols: VMA10, AVMA10 | vacuolar membrane ATPase 10 | chr3:150265-150922 REVERSE LENGTH=110	0.98793	0.963767	1.01352	1.00985	0.950307	0.968853	1.02162	1.01066	1.0094	0.965051	0.994427	0.985073
>AT3G01440.1 | Symbols: PQL1, PQL2 | PsbQ-like 1 | chr3:168478-169407 FORWARD LENGTH=220	0.967659	0.963468	0.957877	0.933143	0.953254	0.937359	0.940034	0.975324	0.940148	0.941756	0.957716	0.944684
>AT3G01480.1 | Symbols: CYP38, ATCYP38 | cyclophilin 38 | chr3:188569-190674 FORWARD LENGTH=437;>AT3G01480.2 | Symbols: CYP38, ATCYP38 | cyclophilin 38 | chr3:188569-190252 FORWARD LENGTH=355	1.20381	1.21322	1.19998	1.20628	1.18492	1.19134	1.24508	1.22568	1.21729	1.20904	1.2149	1.21385
>AT3G01500.1 | Symbols: CA1, ATBCA1, SABP3, ATSABP3 | carbonic anhydrase 1 | chr3:194853-196716 REVERSE LENGTH=270	1.3576	1.36349	1.3546	1.3518	1.34108	1.34914	1.35574	1.33863	1.34733	1.33532	1.33914	1.33925
>AT3G01540.1 | Symbols: DRH1, ATDRH1 | DEAD box RNA helicase 1 | chr3:213077-216142 REVERSE LENGTH=618;>AT3G01540.4 | Symbols: DRH1, ATDRH1 | DEAD box RNA helicase 1 | chr3:213077-216142 REVERSE LENGTH=619;>AT3G01540.3 | Symbols: DRH1, ATDRH1 | DEAD box RN	0.82006	0.821743	0.824	0.88178	0.834223	0.872164	0.846191	0.816969	0.91066	0.869031	0.881557	0.843847
>AT3G01800.1 | Symbols: | Ribosome recycling factor | chr3:286020-287543 FORWARD LENGTH=267	0.894862	0.882733	0.90448	0.951188	0.905619	0.917287	0.919591	0.91017	0.908528	0.918225	0.914201	0.922618
>AT3G01910.1 | Symbols: SOX, AT-SO, AtSO | sulfite oxidase | chr3:314919-317274 REVERSE LENGTH=393;>AT3G01910.2 | Symbols: SOX, AT-SO, AtSO | sulfite oxidase | chr3:314919-316641 REVERSE LENGTH=298	0.908044	0.938031	0.92161	0.921471	0.919338	0.921352	0.898838	0.891247	0.895832	0.924937	0.89132	0.8899
>AT3G02080.1 | Symbols: | Ribosomal protein S19e family protein | chr3:364138-365161 REVERSE LENGTH=143	1.05338	1.05447	1.06225	1.08366	1.07955	1.07391	1.06342	1.06737	1.07876	1.0499	1.05541	1.04817
>AT3G02090.1 | Symbols: MPPBETA | Insulinase (Peptidase family M16) protein | chr3:365624-368526 FORWARD LENGTH=531;>AT3G02090.2 | Symbols: MPPBETA | Insulinase (Peptidase family M16) protein | chr3:365624-368534 FORWARD LENGTH=535	1.18507	1.1949	1.1808	1.17233	1.17413	1.17202	1.1879	1.18907	1.19811	1.19317	1.18335	1.18467
>AT3G02180.2 | Symbols: SP1L3 | SPIRAL1-like3 | chr3:404989-405457 FORWARD LENGTH=122;>AT3G02180.1 | Symbols: SP1L3 | SPIRAL1-like3 | chr3:404989-405457 FORWARD LENGTH=122	0.796489	0.833421	0.825271	0.84384	0.81213	0.798247	1.01165	0.994239	1.00236	0.919537	0.942183	0.944254
>AT3G02230.1 | Symbols: RGP1, ATRGP1 | reversibly glycosylated polypeptide 1 | chr3:415463-417304 FORWARD LENGTH=357	0.974075	0.9688	0.954619	0.943162	0.970323	0.95286	0.922097	0.943334	0.914069	0.937903	0.94755	0.968961
>AT3G02360.2 | Symbols: | 6-phosphogluconate dehydrogenase family protein | chr3:482498-483958 FORWARD LENGTH=486;>AT3G02360.1 | Symbols: | 6-phosphogluconate dehydrogenase family protein | chr3:482498-483958 FORWARD LENGTH=486	1.03865	1.05444	1.03808	1.02652	1.03383	1.04239	1.02411	1.03285	1.03277	1.04988	1.04506	1.03245
>AT3G02520.1 | Symbols: GRF7, GF14 NU | general regulatory factor 7 | chr3:526800-527915 REVERSE LENGTH=265	0.936592	0.920614	0.931171	0.797461	0.952114	0.941897	0.919829	0.970781	0.956213	0.913852	0.916904	0.917095
>AT3G02530.1 | Symbols: | TCP-1/cpn60 chaperonin family protein | chr3:528806-532457 REVERSE LENGTH=535;>AT5G16070.1 | Symbols: | TCP-1/cpn60 chaperonin family protein | chr5:5247549-5251050 REVERSE LENGTH=535	1.00848	0.993998	0.98947	0.974069	1.00986	1.02033	0.961343	1.00158	0.96538	0.975065	0.992106	0.99688
>AT3G02540.3 | Symbols: RAD23C | Rad23 UV excision repair protein family | chr3:533095-536151 REVERSE LENGTH=418;>AT3G02540.1 | Symbols: RAD23-3, RAD23C | Rad23 UV excision repair protein family | chr3:533095-536151 REVERSE LENGTH=419;>AT3G02540.2 | Symbol	0.979451	0.995235	0.99397	0.989253	0.962152	0.967877	1.00593	0.981855	0.997737	0.976536	0.984353	0.977791
>AT3G02560.2 | Symbols: | Ribosomal protein S7e family protein | chr3:542341-543168 FORWARD LENGTH=191;>AT3G02560.1 | Symbols: | Ribosomal protein S7e family protein | chr3:542341-543168 FORWARD LENGTH=191	0.939416	0.949162	0.934076	0.906796	0.955998	0.938344	0.928428	0.973197	0.804041	0.911073	0.995581	0.960385
>AT3G02630.1 | Symbols: | Plant stearoyl-acyl-carrier-protein desaturase family protein | chr3:562164-564524 FORWARD LENGTH=396	0.889858	0.881637	0.875703	0.856024	0.884664	0.871979	0.88642	0.905869	0.879211	0.88273	0.884096	0.879899
>AT3G02720.1 | Symbols: | Class I glutamine amidotransferase-like superfamily protein | chr3:586336-588088 FORWARD LENGTH=388	1.00563	0.980065	0.999884	0.966954	0.991529	0.972921	0.931016	0.949997	0.965636	0.96017	0.919717	0.923585
>AT3G02730.1 | Symbols: TRXF1, ATF1 | thioredoxin F-type 1 | chr3:588570-589591 REVERSE LENGTH=178	1.07741	1.04159	1.0795	1.08784	1.04972	1.05929	1.12273	1.09852	1.10903	1.07531	1.07715	1.06707
>AT3G02770.1 | Symbols: | Ribonuclease E inhibitor RraA/Dimethylmenaquinone methyltransferase | chr3:601017-601884 REVERSE LENGTH=166	0.919945	0.948322	0.931146	0.956571	0.944562	0.958947	0.980205	0.971921	0.967788	0.969229	0.968187	0.961291
>AT3G02830.1 | Symbols: ZFN1 | zinc finger protein 1 | chr3:614075-615916 FORWARD LENGTH=397	0.991556	1.01367	0.995571	1.00744	0.973374	0.993194	1.008	0.993225	0.996547	0.990562	0.992639	0.990535
>AT3G02870.2 | Symbols: VTC4 | Inositol monophosphatase family protein | chr3:627742-629682 REVERSE LENGTH=269;>AT3G02870.1 | Symbols: VTC4 | Inositol monophosphatase family protein | chr3:627742-629682 REVERSE LENGTH=271;>AT3G02870.3 | Symbols: VTC4 | Ino	0.901108	0.904185	0.900609	0.894722	0.915278	0.894434	0.901431	0.898918	0.90624	0.902536	0.914355	0.819862
>AT3G03060.1 | Symbols: | P-loop containing nucleoside triphosphate hydrolases superfamily protein | chr3:692188-695424 FORWARD LENGTH=628;>AT5G16930.1 | Symbols: | AAA-type ATPase family protein | chr5:5568578-5571565 FORWARD LENGTH=644;>AT4G36580.1 | S	0.7998	0.801229	0.821232	0.903846	0.889637	0.905529	0.873298	0.894435	0.905709	0.910548	0.89893	0.899543
>AT3G03100.1 | Symbols: | NADH:ubiquinone oxidoreductase, 17.2kDa subunit | chr3:705564-707578 REVERSE LENGTH=159;>AT3G03100.2 | Symbols: | NADH:ubiquinone oxidoreductase, 17.2kDa subunit | chr3:705564-707578 REVERSE LENGTH=159	0.854459	0.878645	0.87467	0.871994	0.860454	0.86106	0.87938	0.880788	0.863626	0.911034	0.888421	0.888178
>AT3G03250.1 | Symbols: UGP, UGP1, AtUGP1 | UDP-GLUCOSE PYROPHOSPHORYLASE 1 | chr3:749761-754014 REVERSE LENGTH=469	1.1488	1.1554	1.13021	1.1187	1.14856	1.1528	1.11951	1.14897	1.11053	1.13981	1.1537	1.15223
>AT3G03630.1 | Symbols: CS26 | cysteine synthase 26 | chr3:878388-880400 REVERSE LENGTH=404	0.921579	0.89478	0.811618	0.967283	0.915349	0.986561	0.93294	0.925358	0.930714	0.834387	0.93894	0.902683
>AT3G03710.1 | Symbols: RIF10, PNP | polyribonucleotide nucleotidyltransferase, putative | chr3:919542-924906 FORWARD LENGTH=922	1.03656	1.00473	1.03314	1.04157	1.04757	1.06537	1.01377	1.02679	1.03737	1.01808	1.03922	1.00458
>AT3G03780.3 | Symbols: ATMS2, MS2 | methionine synthase 2 | chr3:957602-960740 FORWARD LENGTH=765;>AT3G03780.2 | Symbols: ATMS2, MS2 | methionine synthase 2 | chr3:957602-960740 FORWARD LENGTH=765;>AT3G03780.1 | Symbols: ATMS2, MS2 | methionine synthase 2	1.14831	1.15093	1.13255	1.11738	1.12746	1.14459	1.07018	1.07984	1.09624	1.08835	1.09561	1.09815
>AT3G03890.1 | Symbols: | FMN binding | chr3:999667-1001996 REVERSE LENGTH=321;>AT3G03890.2 | Symbols: | FMN binding | chr3:999837-1001996 REVERSE LENGTH=305	0.973659	0.987932	0.987546	0.986755	0.995874	0.974362	1.01083	0.985813	0.979743	1.00297	1.0048	0.991659
>AT3G03920.1 | Symbols: | H/ACA ribonucleoprotein complex, subunit Gar1/Naf1 protein | chr3:1009123-1010379 REVERSE LENGTH=202	0.918384	0.910375	0.929289	0.964713	0.961967	0.965228	0.951989	0.944085	0.929578	0.911013	0.915335	0.940771
>AT3G03960.1 | Symbols: | TCP-1/cpn60 chaperonin family protein | chr3:1024432-1027604 FORWARD LENGTH=549	1.00149	0.981484	0.99079	0.972746	0.996472	1.00927	0.973894	0.996603	0.999193	0.981928	1.00273	0.995095
>AT3G03980.1 | Symbols: | NAD(P)-binding Rossmann-fold superfamily protein | chr3:1031786-1033081 FORWARD LENGTH=270	0.96934	0.973256	0.971737	0.97539	0.970282	0.979788	0.978105	0.956832	0.972251	0.982555	0.973169	0.978812
>AT3G04120.1 | Symbols: GAPC, GAPC-1, GAPC1 | glyceraldehyde-3-phosphate dehydrogenase C subunit 1 | chr3:1081077-1083131 FORWARD LENGTH=338	1.03766	1.04675	1.04945	1.05888	1.03694	1.0392	1.04557	1.02369	1.02795	1.05379	1.03478	1.0213
>AT3G04500.1 | Symbols: | RNA-binding (RRM/RBD/RNP motifs) family protein | chr3:1212065-1213795 REVERSE LENGTH=245	0.801908	0.84461	0.862499	0.931611	0.911071	0.864852	0.817386	0.906057	0.917557	0.90821	0.894882	0.913114
>AT3G04550.1 | Symbols: | unknown protein;INVOLVED IN: biological_process unknown;LOCATED IN: chloroplast stroma, chloroplast;EXPRESSED IN: 22 plant structures;EXPRESSED DURING: 13 growth stages;BEST Arabidopsis thaliana protein match is: unknown pro	1.05296	1.03001	1.04751	1.09936	1.10256	1.11499	1.02314	1.03155	1.00741	1.03223	1.07359	1.06217
>AT3G04590.1 | Symbols: | AT hook motif DNA-binding family protein | chr3:1239213-1241603 REVERSE LENGTH=309;>AT3G04590.2 | Symbols: | AT hook motif DNA-binding family protein | chr3:1239245-1241603 REVERSE LENGTH=411	0.831176	0.786267	0.787997	0.800767	0.845262	0.887104	0.909629	0.886033	0.90882	0.904219	0.901136	0.907006
>AT3G04600.3 | Symbols: | Nucleotidylyl transferase superfamily protein | chr3:1243152-1245958 FORWARD LENGTH=402;>AT3G04600.2 | Symbols: | Nucleotidylyl transferase superfamily protein | chr3:1243152-1245958 FORWARD LENGTH=402;>AT3G04600.1 | Symbols: |	0.97392	0.96818	0.936764	0.9187	0.946795	0.963294	0.927043	0.979162	0.91805	0.897231	0.925192	0.929222
>AT3G04610.1 | Symbols: FLK | RNA-binding KH domain-containing protein | chr3:1250762-1254272 REVERSE LENGTH=577	0.98747	0.979075	0.987076	0.930114	0.994249	0.999445	0.973687	0.984841	0.956507	0.948104	0.950394	0.962931
>AT3G04650.1 | Symbols: | FAD/NAD(P)-binding oxidoreductase family protein | chr3:1262017-1264343 FORWARD LENGTH=486	0.932157	0.909397	0.911541	0.978926	0.862501	0.985811	0.988328	0.935596	0.945635	0.88147	0.916502	0.930622
>AT3G04710.1 | Symbols: TPR10 | ankyrin repeat family protein | chr3:1278229-1280942 FORWARD LENGTH=456;>AT3G04710.3 | Symbols: TPR10 | ankyrin repeat family protein | chr3:1276948-1280942 FORWARD LENGTH=680;>AT3G04710.2 | Symbols: TPR10 | ankyrin repeat f	0.859662	0.856285	0.812003	0.802871	0.791583	0.86153	0.852298	0.887169	0.82951	0.801967	0.879376	0.871249
>AT3G04720.1 | Symbols: PR4, HEL, PR-4 | pathogenesis-related 4 | chr3:1285691-1286531 REVERSE LENGTH=212	0.798813	0.895635	0.848187	0.845884	0.864096	0.813808	0.832117	0.817623	0.863176	0.918074	0.812992	0.853524
>AT3G04790.1 | Symbols: | Ribose 5-phosphate isomerase, type A protein | chr3:1313365-1314195 FORWARD LENGTH=276	1.19459	1.14468	1.19762	1.22486	1.18426	1.22327	1.20836	1.21182	1.19691	1.18375	1.17473	1.16953
>AT3G04840.1 | Symbols: | Ribosomal protein S3Ae | chr3:1329751-1331418 FORWARD LENGTH=262	0.98056	0.976932	0.988783	0.98682	0.994369	1.01152	0.952295	0.948567	0.982599	1	0.995552	0.992766
>AT3G04880.1 | Symbols: DRT102 | DNA-damage-repair/toleration protein (DRT102) | chr3:1346431-1347363 REVERSE LENGTH=310	0.940801	0.927136	0.921203	0.94622	0.934504	0.922918	0.951804	0.96557	0.943961	0.930701	0.919283	0.906886
>AT3G04920.1 | Symbols: | Ribosomal protein S24e family protein | chr3:1360989-1362065 FORWARD LENGTH=133	0.951344	0.949787	1.0048	0.957814	0.986289	1.02737	0.941307	0.953426	0.940377	0.978115	0.989673	0.986749
>AT3G04940.1 | Symbols: ATCYSD1, CYSD1 | cysteine synthase D1 | chr3:1365681-1367508 FORWARD LENGTH=324	1.0003	0.974324	0.997437	1.00344	1.00037	1.00732	1.00354	0.996904	0.97895	0.975404	0.958967	0.945647
>AT3G05350.1 | Symbols: | Metallopeptidase M24 family protein | chr3:1527103-1533843 REVERSE LENGTH=710	0.996102	1.01062	0.990637	0.98474	1.0006	0.990738	0.997385	0.988413	1.03225	0.997094	0.978933	0.983153
>AT3G05420.1 | Symbols: ACBP4 | acyl-CoA binding protein 4 | chr3:1561880-1567047 FORWARD LENGTH=668;>AT3G05420.2 | Symbols: ACBP4 | acyl-CoA binding protein 4 | chr3:1561880-1567047 FORWARD LENGTH=669	0.992736	0.995547	1.01088	1.00089	0.995696	1.00279	1.01595	1.01138	1.01171	1.00835	1.01766	1.00402
>AT3G05530.1 | Symbols: RPT5A, ATS6A.2 | regulatory particle triple-A ATPase 5A | chr3:1603540-1605993 FORWARD LENGTH=424;>AT1G09100.1 | Symbols: RPT5B | 26S proteasome AAA-ATPase subunit RPT5B | chr1:2936675-2939258 REVERSE LENGTH=423	1.11132	1.10635	1.08324	1.08431	1.08611	1.09357	1.09253	1.10516	1.06858	1.06858	1.08447	1.083
>AT3G05560.3 | Symbols: | Ribosomal L22e protein family | chr3:1614641-1615204 FORWARD LENGTH=124;>AT3G05560.2 | Symbols: | Ribosomal L22e protein family | chr3:1614641-1615204 FORWARD LENGTH=124;>AT3G05560.1 | Symbols: | Ribosomal L22e protein family |	1.08937	1.09312	1.09084	1.07877	1.08641	1.08697	1.0821	1.09734	1.06366	1.0591	1.09386	1.1013
>AT5G27850.1 | Symbols: | Ribosomal protein L18e/L15 superfamily protein | chr5:9873169-9874297 FORWARD LENGTH=187;>AT3G05590.1 | Symbols: RPL18 | ribosomal protein L18 | chr3:1621511-1622775 FORWARD LENGTH=187	0.900238	0.881008	0.908713	0.884635	0.946577	0.90127	0.84919	0.854317	0.755067	0.891852	0.886013	0.876371
>AT3G06050.1 | Symbols: PRXIIF, ATPRXIIF | peroxiredoxin IIF | chr3:1826311-1827809 REVERSE LENGTH=201	1.05302	1.0478	1.07291	1.0702	1.04513	1.05757	1.16723	1.1573	1.15539	1.16089	1.14715	1.14372
>AT3G06300.1 | Symbols: AT-P4H-2 | P4H isoform 2 | chr3:1907744-1909675 FORWARD LENGTH=299	0.880794	0.903669	0.901676	0.898846	0.869715	0.864109	0.928428	0.910709	0.926185	0.922911	0.916889	0.910236
>AT3G06350.1 | Symbols: EMB3004, MEE32 | dehydroquinate dehydratase, putative / shikimate dehydrogenase, putative | chr3:1924536-1927701 REVERSE LENGTH=603	0.954157	0.934091	0.925847	0.934045	0.942149	0.969069	0.982114	0.982061	0.969516	0.971014	0.958012	0.966213
>AT3G06580.1 | Symbols: GAL1, GALK | Mevalonate/galactokinase family protein | chr3:2049141-2051867 REVERSE LENGTH=496	0.985898	0.987163	0.984287	0.832092	0.843889	0.980579	0.985655	1.01556	0.818199	0.97758	0.956343	0.789042
>AT5G49460.1 | Symbols: ACLB-2 | ATP citrate lyase subunit B 2 | chr5:20055048-20058195 FORWARD LENGTH=608;>AT3G06650.1 | Symbols: ACLB-1 | ATP-citrate lyase B-1 | chr3:2079247-2082633 REVERSE LENGTH=608	0.916599	0.803918	0.913856	0.9011	0.90834	0.913592	0.814594	0.881196	0.903336	0.902206	0.88916	0.883986
>AT3G06720.2 | Symbols: AT-IMP, ATKAP ALPHA, AIMP ALPHA | importin alpha isoform 1 | chr3:2120559-2123555 FORWARD LENGTH=532;>AT3G06720.1 | Symbols: AT-IMP, ATKAP ALPHA, AIMP ALPHA, IMPA-1, IMPA1 | importin alpha isoform 1 | chr3:2120559-2123555 FORWARD LE	1.05742	1.06426	1.07237	1.03283	1.05613	1.04662	1.047	1.05239	1.03241	1.03371	1.05066	1.05011
>AT3G06850.2 | Symbols: BCE2, LTA1, DIN3 | 2-oxoacid dehydrogenases acyltransferase family protein | chr3:2158212-2160465 REVERSE LENGTH=483;>AT3G06850.1 | Symbols: BCE2, LTA1, DIN3 | 2-oxoacid dehydrogenases acyltransferase family protein | chr3:2158212-2	0.921097	0.919176	0.909129	0.904888	0.91148	0.909845	0.906765	0.91993	0.919627	0.922291	0.908898	0.891471
>AT3G06860.1 | Symbols: MFP2, ATMFP2 | multifunctional protein 2 | chr3:2161926-2166009 FORWARD LENGTH=725	0.904702	0.778514	0.902091	0.896203	0.945369	0.909037	0.875739	0.802353	0.858386	0.900961	0.859756	0.8755
>AT3G06980.1 | Symbols: | DEA(D/H)-box RNA helicase family protein | chr3:2201531-2204662 FORWARD LENGTH=781	1.00565	0.958251	0.985586	1.08623	1.05482	1.08705	0.995439	1.0057	0.983438	0.988449	1.02946	1.02114
>AT3G07090.1 | Symbols: | PPPDE putative thiol peptidase family protein | chr3:2243153-2244476 REVERSE LENGTH=265	0.958931	0.952869	0.973432	0.799781	0.96315	0.974414	0.959318	0.963185	0.952654	0.889772	0.957763	0.988041
>AT4G13170.1 | Symbols: | Ribosomal protein L13 family protein | chr4:7655133-7656542 REVERSE LENGTH=206;>AT3G07110.1 | Symbols: | Ribosomal protein L13 family protein | chr3:2252092-2253332 FORWARD LENGTH=206;>AT3G07110.2 | Symbols: | Ribosomal protein	0.88682	0.87722	0.902587	0.893566	0.910377	0.904211	0.799801	0.855788	0.900452	0.876397	0.910356	0.896919
>AT3G07170.1 | Symbols: | Sterile alpha motif (SAM) domain-containing protein | chr3:2280428-2282097 FORWARD LENGTH=203	0.958405	0.974727	0.981598	1.01184	0.986621	0.993037	1.01465	0.987048	0.998556	0.997345	1.01099	1.00933
>AT3G07480.1 | Symbols: | 2Fe-2S ferredoxin-like superfamily protein | chr3:2389026-2389505 FORWARD LENGTH=159	0.842425	0.814593	0.845628	0.962418	0.798149	0.93882	0.992663	0.98274	0.939502	0.946596	0.941865	0.947469
>AT3G07565.1 | Symbols: | Protein of unknown function (DUF3755) | chr3:2413823-2415872 FORWARD LENGTH=258;>AT3G07565.3 | Symbols: | Protein of unknown function (DUF3755) | chr3:2413823-2415872 FORWARD LENGTH=259;>AT3G07565.2 | Symbols: | Protein of unkn	0.783771	0.747753	0.863123	0.843323	0.801409	0.855305	0.87928	0.85785	0.870227	0.822329	0.865882	0.832606
>AT3G07660.1 | Symbols: | Kinase-related protein of unknown function (DUF1296) | chr3:2445275-2450372 REVERSE LENGTH=841	0.918817	0.917545	0.917216	0.93422	0.908649	0.921789	0.933787	0.926917	0.927865	0.924567	0.942893	0.921235
>AT3G07720.1 | Symbols: | Galactose oxidase/kelch repeat superfamily protein | chr3:2465439-2467033 FORWARD LENGTH=329	1.056	1.06616	1.0655	1.07428	1.05838	1.051	1.05855	1.05067	1.05675	1.08995	1.0736	1.07447
>AT3G07770.1 | Symbols: Hsp89.1, AtHsp90.6, AtHsp90-6 | HEAT SHOCK PROTEIN 89.1 | chr3:2479611-2483970 FORWARD LENGTH=799	1.02492	1.01314	1.02159	1.03335	1.01359	1.03783	1.03072	1.02664	1.03741	1.02639	1.03092	1.02211
>AT3G07810.1 | Symbols: | RNA-binding (RRM/RBD/RNP motifs) family protein | chr3:2492875-2495052 FORWARD LENGTH=494;>AT3G07810.2 | Symbols: | RNA-binding (RRM/RBD/RNP motifs) family protein | chr3:2492875-2495102 FORWARD LENGTH=495	0.865266	0.864572	0.877472	0.884288	0.84706	0.849756	0.887444	0.855469	0.889868	0.881748	0.877296	0.86063
>AT3G08030.2 | Symbols: | Protein of unknown function, DUF642 | chr3:2564517-2565819 FORWARD LENGTH=323;>AT3G08030.1 | Symbols: | Protein of unknown function, DUF642 | chr3:2564191-2565819 FORWARD LENGTH=365	1.05295	1.03358	1.04136	1.0015	1.00899	1.00967	1.00505	0.994919	1.02074	0.998318	0.968399	0.971251
>AT3G08590.2 | Symbols: | Phosphoglycerate mutase, 2,3-bisphosphoglycerate-independent | chr3:2608683-2611237 REVERSE LENGTH=560;>AT3G08590.1 | Symbols: | Phosphoglycerate mutase, 2,3-bisphosphoglycerate-independent | chr3:2608683-2611237 REVERSE LENGTH=	1.19372	1.19124	1.19925	1.18847	1.18059	1.1811	1.18537	1.17641	1.1943	1.19318	1.18864	1.18959
>AT3G08740.1 | Symbols: | elongation factor P (EF-P) family protein | chr3:2654788-2656154 REVERSE LENGTH=236	1.06975	1.06493	1.06933	1.07214	1.05145	1.07292	1.07884	1.06746	1.06661	1.04476	1.06206	1.05572
>AT3G08940.2 | Symbols: LHCB4.2 | light harvesting complex photosystem II | chr3:2717717-2718665 FORWARD LENGTH=287;>AT3G08940.1 | Symbols: LHCB4.2 | light harvesting complex photosystem II | chr3:2717717-2718400 FORWARD LENGTH=227	1.11303	1.12194	1.12766	1.06997	1.11657	1.0917	1.07654	1.08231	1.09619	1.10919	1.10381	1.09124
>AT3G09200.1 | Symbols: | Ribosomal protein L10 family protein | chr3:2823364-2825020 REVERSE LENGTH=320;>AT3G09200.2 | Symbols: | Ribosomal protein L10 family protein | chr3:2823364-2825020 REVERSE LENGTH=287	1.14307	1.14486	1.14311	1.14041	1.14478	1.15163	1.13999	1.13882	1.14017	1.14504	1.15287	1.16418
>AT3G09260.1 | Symbols: PYK10, PSR3.1, BGLU23, LEB | Glycosyl hydrolase superfamily protein | chr3:2840657-2843730 REVERSE LENGTH=524	0.931781	0.933985	0.91032	0.892531	0.890829	0.874806	0.897324	0.887102	0.905888	0.905707	0.885856	0.904312
>AT3G09350.3 | Symbols: Fes1A | Fes1A | chr3:2871710-2873109 FORWARD LENGTH=327;>AT3G09350.2 | Symbols: Fes1A | Fes1A | chr3:2871710-2873109 FORWARD LENGTH=327;>AT3G09350.1 | Symbols: Fes1A | Fes1A | chr3:2871216-2873109 FORWARD LENGTH=363	0.889373	0.896538	0.901872	0.873968	0.912874	0.9086	0.867414	0.904933	0.829368	0.819629	0.88365	0.87995
>AT3G09410.3 | Symbols: | Pectinacetylesterase family protein | chr3:2898422-2900984 REVERSE LENGTH=396;>AT3G09410.1 | Symbols: | Pectinacetylesterase family protein | chr3:2898243-2900984 REVERSE LENGTH=427	0.897988	0.899732	0.79115	0.905353	0.904704	0.907861	0.840071	0.811065	0.783658	0.805323	0.876166	0.800006
>AT3G09440.2 | Symbols: | Heat shock protein 70 (Hsp 70) family protein | chr3:2903434-2905632 REVERSE LENGTH=649;>AT3G09440.1 | Symbols: | Heat shock protein 70 (Hsp 70) family protein | chr3:2903434-2905632 REVERSE LENGTH=649	1.16666	1.15492	1.16401	1.1785	1.17061	1.17685	1.16222	1.16176	1.1678	1.17385	1.16934	1.15697
>AT3G09500.1 | Symbols: | Ribosomal L29 family protein | chr3:2917047-2917895 FORWARD LENGTH=123	0.964416	0.948275	0.987026	0.975468	1.00886	1.01537	0.977855	0.978271	0.970844	1.00358	1.00637	1.03181
>AT3G09630.1 | Symbols: | Ribosomal protein L4/L1 family | chr3:2953813-2955444 FORWARD LENGTH=406;>AT3G09630.2 | Symbols: | Ribosomal protein L4/L1 family | chr3:2953813-2955444 FORWARD LENGTH=405	1.05455	1.05805	1.05666	1.06673	1.0717	1.08653	1.03772	1.02334	1.07094	1.07791	1.09352	1.08154
>AT3G09810.1 | Symbols: IDH-VI | isocitrate dehydrogenase VI | chr3:3008753-3011070 FORWARD LENGTH=374	0.907013	0.920826	0.906341	0.784764	0.902367	0.8969	0.890691	0.917612	0.822963	0.913197	0.908145	0.913805
>AT3G09820.1 | Symbols: ADK1, ATADK1 | adenosine kinase 1 | chr3:3012122-3014624 FORWARD LENGTH=344;>AT3G09820.2 | Symbols: ADK1 | adenosine kinase 1 | chr3:3012645-3014624 FORWARD LENGTH=302	1.14813	1.14532	1.15666	1.16063	1.14948	1.15191	1.16652	1.14922	1.16639	1.16511	1.16876	1.16765
>AT3G09840.1 | Symbols: CDC48, ATCDC48, CDC48A | cell division cycle 48 | chr3:3019494-3022832 FORWARD LENGTH=809	1.22021	1.2216	1.22034	1.2334	1.22126	1.23105	1.23504	1.22881	1.22511	1.23777	1.24159	1.23268
>AT3G09980.1 | Symbols: | Family of unknown function (DUF662) | chr3:3069358-3071145 FORWARD LENGTH=178	0.855632	0.852964	0.841143	0.844132	0.833832	0.826946	0.881204	0.889934	0.844593	0.842218	0.896488	0.899091
>AT3G10060.1 | Symbols: | FKBP-like peptidyl-prolyl cis-trans isomerase family protein | chr3:3102291-3103801 FORWARD LENGTH=230	1.05977	1.06259	1.05848	1.0583	1.06151	1.05346	1.08326	1.07037	1.0731	1.06244	1.05954	1.04749
>AT5G03850.1 | Symbols: | Nucleic acid-binding, OB-fold-like protein | chr5:1028542-1028736 REVERSE LENGTH=64;>AT3G10090.1 | Symbols: | Nucleic acid-binding, OB-fold-like protein | chr3:3108960-3109154 REVERSE LENGTH=64	1.01917	1.02235	1.03896	1.06167	1.02899	1.05896	1.06515	1.0462	1.03502	1.02553	1.04842	1.0574
>AT5G04130.1 | Symbols: GYRB2 | DNA GYRASE B2 | chr5:1122084-1128031 REVERSE LENGTH=732;>AT3G10270.1 | Symbols: GYRB1 | DNA GYRASE B1 | chr3:3173805-3179756 REVERSE LENGTH=772	1.08027	1.04953	1.07688	1.10213	1.09201	1.09941	0.82669	1.06884	0.838873	1.06234	1.07615	0.888298
>AT3G10350.1 | Symbols: | P-loop containing nucleoside triphosphate hydrolases superfamily protein | chr3:3208310-3210678 FORWARD LENGTH=411;>AT3G10350.2 | Symbols: | P-loop containing nucleoside triphosphate hydrolases superfamily protein | chr3:3208310	1.04248	1.03138	1.03143	1.0633	1.049	1.06345	1.0496	1.0455	1.02481	1.02889	1.04293	1.03738
>AT3G10410.1 | Symbols: SCPL49, CPY | SERINE CARBOXYPEPTIDASE-LIKE 49 | chr3:3235518-3238063 REVERSE LENGTH=516	0.914865	0.933564	0.925911	0.935864	0.92947	0.900281	0.916881	0.914478	0.958637	1.01941	0.98045	0.978265
>AT3G10520.1 | Symbols: AHB2, GLB2, ARATH GLB2, NSHB2, ATGLB2, HB2 | haemoglobin 2 | chr3:3276516-3277765 REVERSE LENGTH=158	0.825395	0.824552	0.83512	0.826895	0.831407	0.834728	0.839721	0.885796	0.865999	0.846093	0.865788	0.856325
>AT3G10620.1 | Symbols: ATNUDX26, NUDX26 | nudix hydrolase homolog 26 | chr3:3320263-3321565 FORWARD LENGTH=216	0.96667	0.973719	0.971762	0.942315	0.982476	0.970383	0.998528	1.01183	0.971946	0.965998	0.990606	0.968652
>AT3G10650.1 | Symbols: | BEST Arabidopsis thaliana protein match is: nucleoporin-related (TAIR:AT5G20200.1);Has 61042 Blast hits to 31782 proteins in 2093 species: Archae - 202;Bacteria - 16480;Metazoa - 16017;Fungi - 12552;Plants - 1653;Viruses -	0.83272	0.859924	0.820337	0.841703	0.803028	0.815069	0.873331	0.84805	0.839942	0.837634	0.846249	0.839623
>AT3G10670.1 | Symbols: ATNAP7, NAP7 | non-intrinsic ABC protein 7 | chr3:3335325-3337304 REVERSE LENGTH=338	0.991457	0.979894	0.998864	1.01483	1.01664	1.00923	1.00988	0.987616	0.998736	0.969571	0.981572	0.984014
>AT3G10850.1 | Symbols: GLX2-2, GLY2 | Metallo-hydrolase/oxidoreductase superfamily protein | chr3:3397756-3399522 REVERSE LENGTH=258	1.09134	1.09205	1.10464	1.07675	1.08134	1.06472	1.13168	1.12214	1.11072	1.11017	1.11103	1.10351
>AT3G10920.2 | Symbols: MSD1 | manganese superoxide dismutase 1 | chr3:3418015-3419581 FORWARD LENGTH=230;>AT3G10920.1 | Symbols: MSD1, MEE33, ATMSD1 | manganese superoxide dismutase 1 | chr3:3418015-3419581 FORWARD LENGTH=231	1.12361	1.11796	1.14339	1.11667	1.13186	1.1232	1.12787	1.13128	1.11134	1.12564	1.13559	1.12463
>AT3G11330.1 | Symbols: PIRL9 | plant intracellular ras group-related LRR 9 | chr3:3552330-3554695 REVERSE LENGTH=499	0.851613	0.885756	0.854626	0.832003	0.809909	0.834601	0.866138	0.876175	0.847466	0.843717	0.839253	0.845322
>AT3G11400.1 | Symbols: EIF3G1, ATEIF3G1 | eukaryotic translation initiation factor 3G1 | chr3:3578536-3580366 FORWARD LENGTH=294;>AT3G11400.2 | Symbols: EIF3G1, ATEIF3G1 | eukaryotic translation initiation factor 3G1 | chr3:3578536-3580366 FORWARD LENGTH=	1.06243	1.06212	1.06676	1.07427	1.05757	1.07372	1.06048	1.06012	1.05803	1.06369	1.06077	1.07645
>AT3G11450.1 | Symbols: | DnaJ domain;Myb-like DNA-binding domain | chr3:3605459-3607402 REVERSE LENGTH=647	0.890756	0.858183	0.890817	0.916439	0.912284	0.958121	0.898861	0.906485	0.910578	0.877687	0.92544	0.903469
>AT3G11510.1 | Symbols: | Ribosomal protein S11 family protein | chr3:3623757-3624866 REVERSE LENGTH=150	1.03668	1.05781	1.06665	1.06106	1.05551	1.07793	1.06502	1.05519	1.0487	1.07286	1.08892	1.09453
>AT3G11630.1 | Symbols: | Thioredoxin superfamily protein | chr3:3672189-3673937 FORWARD LENGTH=266	1.24248	1.19509	1.23902	1.2061	1.20807	1.23716	1.21171	1.23649	1.20402	1.18044	1.19197	1.17618
>AT3G11710.1 | Symbols: ATKRS-1 | lysyl-tRNA synthetase 1 | chr3:3702359-3705613 REVERSE LENGTH=626	0.998354	0.984488	0.996535	0.981826	0.998866	1.00164	0.985726	0.99277	0.996262	0.979054	0.988726	0.972561
>AT3G11830.1 | Symbols: | TCP-1/cpn60 chaperonin family protein | chr3:3732734-3736156 FORWARD LENGTH=557;>AT3G11830.2 | Symbols: | TCP-1/cpn60 chaperonin family protein | chr3:3732734-3736156 FORWARD LENGTH=555	1.09951	1.095	1.08547	1.09317	1.10405	1.11423	1.09057	1.09549	1.08436	1.09302	1.10428	1.11154
>AT3G12050.1 | Symbols: | Aha1 domain-containing protein | chr3:3839289-3841303 FORWARD LENGTH=360;>AT3G12050.2 | Symbols: | Aha1 domain-containing protein | chr3:3839289-3841303 FORWARD LENGTH=321	1.03003	1.01799	1.03324	1.03054	1.02321	1.03232	1.01512	1.02512	1.01687	1.00988	1.00721	1.01025
>AT3G12130.1 | Symbols: | KH domain-containing protein / zinc finger (CCCH type) family protein | chr3:3864486-3866406 REVERSE LENGTH=248	0.823419	0.838447	0.807721	0.862873	0.809087	0.829116	0.864319	0.848352	0.857774	0.851398	0.873061	0.869933
>AT3G12145.1 | Symbols: FLR1, FLOR1 | Leucine-rich repeat (LRR) family protein | chr3:3874764-3876075 REVERSE LENGTH=325	1.01097	1.01096	0.992425	1.00158	1.00075	0.989147	0.947164	0.963406	1.00419	0.96483	0.961777	0.991174
>AT3G12260.1 | Symbols: | LYR family of Fe/S cluster biogenesis protein | chr3:3909252-3910337 REVERSE LENGTH=133	0.918676	0.866259	0.942954	0.9653	0.909278	0.96541	0.972185	0.986533	0.926599	0.919852	0.92238	0.942781
>AT3G12290.1 | Symbols: | Amino acid dehydrogenase family protein | chr3:3919591-3921326 FORWARD LENGTH=299	1.05922	1.07448	1.05821	1.06508	1.06284	1.06577	1.07959	1.07477	1.05929	1.06882	1.07262	1.08191
>AT3G12390.1 | Symbols: | Nascent polypeptide-associated complex (NAC), alpha subunit family protein | chr3:3942344-3943595 FORWARD LENGTH=203	0.985251	0.980069	0.95115	0.887875	1.01151	0.986827	0.914221	0.98362	0.904689	0.912917	0.99054	0.967616
>AT3G12490.1 | Symbols: ATCYSB, ATCYS6, CYSB | cystatin B | chr3:3960523-3961777 REVERSE LENGTH=201;>AT3G12490.2 | Symbols: ATCYSB, ATCYS6, CYSB | cystatin B | chr3:3960523-3961876 REVERSE LENGTH=234	1.07839	1.06409	1.08825	1.09731	1.09895	1.09865	1.09525	1.09432	1.08649	1.10377	1.10406	1.10526
>AT3G12580.1 | Symbols: HSP70, ATHSP70 | heat shock protein 70 | chr3:3991487-3993689 REVERSE LENGTH=650	1.01207	1.03231	1.00642	0.991844	0.956547	0.954688	0.97474	0.961792	0.985726	0.989159	0.949213	0.947432
>AT3G12610.1 | Symbols: DRT100 | Leucine-rich repeat (LRR) family protein | chr3:4006661-4007779 REVERSE LENGTH=372	0.882127	0.83841	0.894713	0.80248	0.803485	0.905361	0.931512	0.906582	0.944541	0.868646	0.825231	0.874849
>AT3G12640.1 | Symbols: | RNA binding (RRM/RBD/RNP motifs) family protein | chr3:4014455-4017675 FORWARD LENGTH=638	0.757226	0.759207	0.760416	0.784235	0.767627	0.781298	0.76544	0.858215	0.82102	0.784565	0.809126	0.784373
>AT3G12780.1 | Symbols: PGK1 | phosphoglycerate kinase 1 | chr3:4061127-4063140 REVERSE LENGTH=481	1.36891	1.36535	1.35967	1.35872	1.34707	1.35093	1.3787	1.37147	1.37331	1.35052	1.3563	1.34072
>AT3G13060.2 | Symbols: ECT5 | evolutionarily conserved C-terminal region 5 | chr3:4180625-4183632 FORWARD LENGTH=634;>AT3G13060.1 | Symbols: ECT5 | evolutionarily conserved C-terminal region 5 | chr3:4180625-4183297 FORWARD LENGTH=551	0.974834	0.987548	0.984671	0.994409	0.998465	0.991392	0.999714	1.01364	0.995394	1.01383	0.989202	0.996358
>AT3G13120.2 | Symbols: | Ribosomal protein S10p/S20e family protein | chr3:4220310-4221526 REVERSE LENGTH=191;>AT3G13120.1 | Symbols: | Ribosomal protein S10p/S20e family protein | chr3:4220310-4221526 REVERSE LENGTH=191	0.99556	1.00262	1.03543	1.02472	1.01779	1.02648	1.01922	1.00604	1.02056	0.999925	1.0233	1.03058
>AT3G13222.1 | Symbols: GIP1 | GBF-interacting protein 1 | chr3:4251287-4254206 REVERSE LENGTH=567	0.791381	0.768388	0.785626	0.793168	0.759813	0.785218	0.847914	0.882306	0.795774	0.844266	0.795992	0.820481
>AT3G13235.3 | Symbols: | ubiquitin family protein | chr3:4271492-4274348 REVERSE LENGTH=413;>AT3G13235.2 | Symbols: | ubiquitin family protein | chr3:4271492-4274348 REVERSE LENGTH=414;>AT3G13235.1 | Symbols: | ubiquitin family protein | chr3:4271492-4	1.03833	1.06123	1.06445	1.05813	1.03571	1.03701	1.06857	1.05576	1.05743	1.05387	1.06394	1.05992
>AT3G13460.2 | Symbols: ECT2 | evolutionarily conserved C-terminal region 2 | chr3:4385274-4388220 REVERSE LENGTH=664;>AT3G13460.4 | Symbols: ECT2 | evolutionarily conserved C-terminal region 2 | chr3:4385274-4388220 REVERSE LENGTH=666;>AT3G13460.1 | Symbo	0.966491	0.96253	0.952854	1.0077	0.963261	0.982575	0.982605	0.967717	0.984851	0.981522	1.00695	1.00542
>AT3G13470.1 | Symbols: | TCP-1/cpn60 chaperonin family protein | chr3:4389685-4392624 FORWARD LENGTH=596	1.11422	1.09561	1.10795	1.09778	1.07323	1.10888	1.09683	1.10174	1.08212	1.04101	1.08656	1.0803
>AT3G13860.1 | Symbols: HSP60-3A | heat shock protein 60-3A | chr3:4561704-4565133 REVERSE LENGTH=572	0.970258	0.958349	0.977809	0.980103	0.968473	0.982672	0.97773	0.987149	0.962673	0.973312	0.972533	0.972271
>AT3G13920.1 | Symbols: EIF4A1, RH4, TIF4A1 | eukaryotic translation initiation factor 4A1 | chr3:4592635-4594128 REVERSE LENGTH=412;>AT3G13920.3 | Symbols: EIF4A1, RH4, TIF4A1 | eukaryotic translation initiation factor 4A1 | chr3:4592635-4594094 REVERSE L	1.03666	1.02182	1.02242	1.00103	1.02676	1.03222	0.996167	1.01937	1.00135	1.01724	1.02036	1.00475
>AT3G13930.1 | Symbols: | Dihydrolipoamide acetyltransferase, long form protein | chr3:4596240-4600143 FORWARD LENGTH=539	1.10375	1.11745	1.11013	1.11267	1.09599	1.10482	1.12293	1.10881	1.12607	1.11592	1.11745	1.10968
>AT3G13990.2 | Symbols: | Kinase-related protein of unknown function (DUF1296) | chr3:4625708-4630383 REVERSE LENGTH=847;>AT3G13990.1 | Symbols: | Kinase-related protein of unknown function (DUF1296) | chr3:4625708-4630383 REVERSE LENGTH=848	0.866983	0.870357	0.869889	0.908444	0.858343	0.876456	0.877453	0.87633	0.875131	0.871546	0.883657	0.878803
>AT3G14067.1 | Symbols: | Subtilase family protein | chr3:4658421-4660754 REVERSE LENGTH=777	1.12814	1.13564	1.11343	1.10322	1.10858	1.10409	1.10563	1.11557	1.12105	1.14061	1.10123	1.09361
>AT3G14110.2 | Symbols: FLU | Tetratricopeptide repeat (TPR)-like superfamily protein | chr3:4676222-4677010 REVERSE LENGTH=232;>AT3G14110.1 | Symbols: FLU | Tetratricopeptide repeat (TPR)-like superfamily protein | chr3:4676222-4677602 REVERSE LENGTH=316;	0.899124	0.884586	0.892592	0.848804	0.961559	0.963261	0.888135	0.975727	0.782571	0.876842	0.908834	0.919738
>AT3G14210.1 | Symbols: ESM1 | epithiospecifier modifier 1 | chr3:4729886-4731562 FORWARD LENGTH=392	0.801516	0.833085	0.844235	0.776981	0.832304	0.906783	1.04802	1.04124	1.06935	1.07593	1.0494	1.06031
>AT3G14290.1 | Symbols: PAE2 | 20S proteasome alpha subunit E2 | chr3:4764364-4766381 FORWARD LENGTH=237	1.01155	1.00638	0.999296	1.00136	1.00469	1.0149	1.0053	1.01433	0.990182	0.999349	0.986958	1.00988
>AT3G14310.1 | Symbols: ATPME3, PME3 | pectin methylesterase 3 | chr3:4772214-4775095 REVERSE LENGTH=592	1.17005	1.183	1.16867	1.14976	1.15466	1.15045	1.16809	1.17731	1.20022	1.1803	1.16455	1.16439
>AT3G14390.1 | Symbols: | Pyridoxal-dependent decarboxylase family protein | chr3:4806771-4808954 FORWARD LENGTH=484	0.931178	0.833829	0.797815	0.948103	0.800437	0.935359	0.91672	0.902943	0.926329	0.927746	0.886012	0.889835
>AT3G14415.3 | Symbols: | Aldolase-type TIM barrel family protein | chr3:4818667-4820748 FORWARD LENGTH=367;>AT3G14415.1 | Symbols: | Aldolase-type TIM barrel family protein | chr3:4818667-4820748 FORWARD LENGTH=367;>AT3G14415.2 | Symbols: | Aldolase-ty	1.06175	1.07511	1.0329	1.05027	1.06105	1.04635	1.01775	1.0331	1.03001	1.00455	1.02625	0.987844
>AT3G14420.2 | Symbols: | Aldolase-type TIM barrel family protein | chr3:4821804-4823899 FORWARD LENGTH=367;>AT3G14420.1 | Symbols: | Aldolase-type TIM barrel family protein | chr3:4821804-4823899 FORWARD LENGTH=367;>AT3G14420.4 | Symbols: | Aldolase-ty	1.16088	1.15456	1.13154	1.15051	1.16283	1.15619	1.13002	1.15524	1.12822	1.1265	1.13579	1.11363
>AT3G14930.3 | Symbols: HEME1 | Uroporphyrinogen decarboxylase | chr3:5021290-5022577 FORWARD LENGTH=341;>AT3G14930.2 | Symbols: HEME1 | Uroporphyrinogen decarboxylase | chr3:5020675-5022577 FORWARD LENGTH=418;>AT3G14930.1 | Symbols: HEME1 | Uroporphyrinog	1.01909	1.00669	1.02845	1.01113	1.01036	1.00377	1.03852	1.02863	1.04895	1.01109	1.01228	1.01511
>AT3G14990.1 | Symbols: | Class I glutamine amidotransferase-like superfamily protein | chr3:5047510-5049621 FORWARD LENGTH=392;>AT3G14990.3 | Symbols: | Class I glutamine amidotransferase-like superfamily protein | chr3:5047683-5049621 FORWARD LENGTH=36	1.00633	1.01809	0.956251	0.975062	1.00027	0.997878	0.917243	0.940058	0.923651	0.933774	0.927867	0.939648
>AT3G15000.1 | Symbols: | cobalt ion binding | chr3:5050321-5052121 FORWARD LENGTH=395	0.98717	0.988959	1.00012	1.02826	0.992595	1.04182	1.02172	1.00094	0.997178	1.00616	1.02107	1.02474
>AT3G15010.2 | Symbols: | RNA-binding (RRM/RBD/RNP motifs) family protein | chr3:5052844-5054058 FORWARD LENGTH=404;>AT3G15010.1 | Symbols: | RNA-binding (RRM/RBD/RNP motifs) family protein | chr3:5052844-5054058 FORWARD LENGTH=404	0.927281	0.892399	0.888309	0.897189	0.890992	0.889361	0.909525	0.918534	0.911877	0.831326	0.887579	0.893991
>AT3G15020.1 | Symbols: mMDH2 | Lactate/malate dehydrogenase family protein | chr3:5056139-5057941 FORWARD LENGTH=341;>AT3G15020.2 | Symbols: mMDH2 | Lactate/malate dehydrogenase family protein | chr3:5056139-5057865 FORWARD LENGTH=316	1.06506	1.07246	1.06671	1.04596	1.05278	1.02466	1.04364	1.03672	1.07108	1.06651	1.03321	1.04867
>AT3G15190.1 | Symbols: | chloroplast 30S ribosomal protein S20, putative | chr3:5116216-5117412 FORWARD LENGTH=202	1.08772	1.0775	1.1054	1.08012	1.07395	1.09133	1.11737	1.11589	1.08305	1.07917	1.11221	1.12417
>AT3G15260.2 | Symbols: | Protein phosphatase 2C family protein | chr3:5138842-5140242 FORWARD LENGTH=289;>AT3G15260.1 | Symbols: | Protein phosphatase 2C family protein | chr3:5138842-5140242 FORWARD LENGTH=289	0.775976	0.75666	0.801123	0.813194	0.843379	0.824958	0.854285	0.825116	0.818327	0.844097	0.854097	0.817765
>AT3G15353.1 | Symbols: MT3, ATMT3 | metallothionein 3 | chr3:5180825-5181325 REVERSE LENGTH=69	0.812248	0.876395	0.792689	0.803557	0.785627	0.779504	0.879662	0.811645	0.818329	0.814187	0.807666	0.803098
>AT3G15356.1 | Symbols: | Legume lectin family protein | chr3:5174603-5175418 REVERSE LENGTH=271	0.951684	1.00808	0.980053	0.977185	0.981757	0.969731	1.05656	1.05703	1.07051	1.08975	1.04176	1.04897
>AT3G15360.1 | Symbols: ATHM4, TRX-M4, ATM4 | thioredoxin M-type 4 | chr3:5188448-5189457 FORWARD LENGTH=193	1.15292	1.15518	1.16658	1.16325	1.14007	1.13737	1.21005	1.18406	1.1977	1.18236	1.17921	1.1817
>AT3G15520.1 | Symbols: | Cyclophilin-like peptidyl-prolyl cis-trans isomerase family protein | chr3:5249739-5252432 REVERSE LENGTH=466	1.15529	1.1582	1.15217	1.15281	1.14531	1.13084	1.13153	1.12064	1.13835	1.10805	1.1042	1.10084
>AT3G15640.2 | Symbols: | Rubredoxin-like superfamily protein | chr3:5299273-5301371 FORWARD LENGTH=175;>AT3G15640.1 | Symbols: | Rubredoxin-like superfamily protein | chr3:5299273-5301371 FORWARD LENGTH=176	1.10898	1.11271	1.13211	1.11453	1.11776	1.12697	1.13773	1.16152	1.10914	1.09414	1.1176	1.11215
>AT3G15660.2 | Symbols: ATGRX4, GRX4 | glutaredoxin 4 | chr3:5308134-5309383 REVERSE LENGTH=169;>AT3G15660.1 | Symbols: ATGRX4, GRX4 | glutaredoxin 4 | chr3:5308134-5309383 REVERSE LENGTH=169	0.967219	0.942612	0.993589	1.00374	0.970825	1.00081	1.00181	0.987372	0.976143	0.975222	0.994502	1.00818
>AT3G15690.2 | Symbols: | Single hybrid motif superfamily protein | chr3:5317108-5319435 FORWARD LENGTH=263;>AT3G15690.1 | Symbols: | Single hybrid motif superfamily protein | chr3:5317108-5319383 FORWARD LENGTH=247	1.062	1.06808	1.07282	1.07712	1.05523	1.04389	1.08002	1.06196	1.08265	1.06864	1.06958	1.07349
>AT3G15730.1 | Symbols: PLDALPHA1, PLD | phospholipase D alpha 1 | chr3:5330835-5333474 FORWARD LENGTH=810	0.924308	0.939764	0.931605	0.888487	0.905461	0.887949	0.865661	0.87476	0.910994	0.916467	0.92203	0.906644
>AT3G15790.1 | Symbols: MBD11, ATMBD11 | methyl-CPG-binding domain 11 | chr3:5343209-5344386 FORWARD LENGTH=254	0.875185	0.92452	0.882601	0.746107	0.853266	0.857374	0.828199	0.874554	0.773854	0.832785	0.806234	0.803381
>AT3G15840.4 | Symbols: PIFI | post-illumination chlorophyll fluorescence increase | chr3:5356782-5358070 REVERSE LENGTH=214;>AT3G15840.5 | Symbols: PIFI | post-illumination chlorophyll fluorescence increase | chr3:5356782-5358265 REVERSE LENGTH=248;>AT3G1	1.08061	1.08795	1.08767	1.08306	1.068	1.06099	1.1095	1.09904	1.09963	1.08146	1.08069	1.08817
>AT3G16000.1 | Symbols: MFP1 | MAR binding filament-like protein 1 | chr3:5431041-5433613 REVERSE LENGTH=726	1.10049	1.0879	1.09818	1.10163	1.09129	1.11287	1.15057	1.1352	1.11456	1.09104	1.12309	1.10725
>AT3G16110.1 | Symbols: ATPDIL1-6, ATPDI4, PDI4, PDIL1-6 | PDI-like 1-6 | chr3:5460955-5463666 REVERSE LENGTH=534;>AT1G52260.1 | Symbols: ATPDIL1-5, ATPDI3, PDI3, PDIL1-5 | PDI-like 1-5 | chr1:19460694-19463346 FORWARD LENGTH=537	0.745052	0.803991	0.80323	0.789192	0.803099	0.799718	0.794369	0.823406	0.813415	0.821834	0.826462	0.832489
>AT3G16250.1 | Symbols: NDF4 | NDH-dependent cyclic electron flow 1 | chr3:5507091-5508320 REVERSE LENGTH=204	1.021	1.01315	1.04252	1.03015	0.999329	1.00109	1.01178	1.00769	1.02729	1.00806	0.98469	1.00507
>AT3G16400.2 | Symbols: ATMLP-470 | nitrile specifier protein 1 | chr3:5566516-5568330 FORWARD LENGTH=470;>AT3G16400.1 | Symbols: ATMLP-470, NSP1, ATNSP1 | nitrile specifier protein 1 | chr3:5566516-5568330 FORWARD LENGTH=470;>AT3G16410.1 | Symbols: NSP4 |	0.976019	0.981475	0.989163	0.957202	0.967999	0.955774	0.942932	0.926996	0.930251	0.964416	0.949069	0.934182
>AT3G16420.3 | Symbols: PBP1 | PYK10-binding protein 1 | chr3:5579560-5580674 FORWARD LENGTH=298;>AT3G16420.2 | Symbols: PBP1 | PYK10-binding protein 1 | chr3:5579560-5580674 FORWARD LENGTH=298;>AT3G16420.1 | Symbols: PBP1, JAL30 | PYK10-binding protein 1	1.09268	1.10144	1.08625	1.08492	1.05915	1.05015	1.10239	1.08142	1.08956	1.08293	1.06322	1.07632
>AT3G16430.2 | Symbols: JAL31 | jacalin-related lectin 31 | chr3:5581830-5582959 FORWARD LENGTH=296;>AT3G16430.1 | Symbols: JAL31 | jacalin-related lectin 31 | chr3:5581830-5582959 FORWARD LENGTH=296	0.875607	0.866867	0.861111	0.847534	0.839696	0.844591	0.831264	0.852509	0.844852	0.80007	0.807195	0.842539
>AT3G16470.2 | Symbols: JR1 | Mannose-binding lectin superfamily protein | chr3:5596096-5597709 REVERSE LENGTH=451;>AT3G16470.1 | Symbols: JR1 | Mannose-binding lectin superfamily protein | chr3:5596096-5597709 REVERSE LENGTH=451;>AT3G16470.3 | Symbols: JR	1.13086	1.15147	1.14213	1.11599	1.12606	1.1131	1.06679	1.08544	1.1028	1.11951	1.09382	1.08703
>AT3G16480.1 | Symbols: MPPalpha | mitochondrial processing peptidase alpha subunit | chr3:5599906-5602716 FORWARD LENGTH=499	0.82226	0.869493	0.832477	0.82319	0.777952	0.800941	0.946098	0.924583	0.942438	0.940515	0.91564	0.829528
>AT4G15800.1 | Symbols: RALFL33 | ralf-like 33 | chr4:8984915-8985265 FORWARD LENGTH=116;>AT3G16570.1 | Symbols: RALF23, ATRALF23 | rapid alkalinization factor 23 | chr3:5644748-5645164 FORWARD LENGTH=138	0.829907	0.867745	0.878138	0.868232	0.869854	0.809659	0.863591	0.859488	0.874025	0.886308	0.871653	0.89829
>AT3G16640.1 | Symbols: TCTP | translationally controlled tumor protein | chr3:5669709-5670729 REVERSE LENGTH=168	1.17894	1.18343	1.17814	1.19794	1.17022	1.17762	1.20627	1.19734	1.19317	1.17383	1.19548	1.18926
>AT3G16850.1 | Symbols: | Pectin lyase-like superfamily protein | chr3:5748692-5750981 FORWARD LENGTH=455	1.02173	0.99792	1.0314	0.996453	1.02107	0.999532	0.994348	0.994371	1.01267	0.999725	0.97274	0.963821
>AT3G16950.1 | Symbols: LPD1, ptlpd1 | lipoamide dehydrogenase 1 | chr3:5786761-5790383 REVERSE LENGTH=570;>AT3G16950.2 | Symbols: LPD1, ptlpd1 | lipoamide dehydrogenase 1 | chr3:5786508-5790383 REVERSE LENGTH=623	1.03309	1.01292	1.03334	1.0176	1.0225	1.02091	0.967733	0.949629	0.948642	0.934476	0.940098	0.931976
>AT3G17020.1 | Symbols: | Adenine nucleotide alpha hydrolases-like superfamily protein | chr3:5802728-5804063 REVERSE LENGTH=163	0.836193	0.851216	0.800136	0.837101	0.813666	0.856837	0.989373	0.997915	0.971504	0.942338	0.931777	0.947429
>AT3G17240.3 | Symbols: mtLPD2 | lipoamide dehydrogenase 2 | chr3:5890278-5892166 REVERSE LENGTH=507;>AT3G17240.1 | Symbols: mtLPD2 | lipoamide dehydrogenase 2 | chr3:5890278-5892166 REVERSE LENGTH=507	1.06713	1.07832	1.07383	1.06364	1.04793	1.05336	1.0563	1.04798	1.05754	1.06622	1.05641	1.04827
>AT3G17390.1 | Symbols: MTO3, SAMS3, MAT4 | S-adenosylmethionine synthetase family protein | chr3:5952484-5953665 REVERSE LENGTH=393	1.26043	1.241	1.26178	1.26147	1.24768	1.2544	1.26788	1.25883	1.27337	1.25115	1.25597	1.25342
>AT3G17810.1 | Symbols: PYD1 | pyrimidine 1 | chr3:6094279-6096289 FORWARD LENGTH=426	1.03761	1.06897	1.04648	1.02041	1.04459	1.02305	1.01579	1.01508	1.03273	1.05077	1.02672	1.03531
>AT3G17820.1 | Symbols: ATGSKB6, GLN1.3, GLN1;3 | glutamine synthetase 1.3 | chr3:6097503-6099408 FORWARD LENGTH=354	1.03647	1.0532	1.03479	1.03156	1.01593	1.02827	1.06535	1.03636	1.04412	1.0731	1.02666	1.06004
>AT3G17940.1 | Symbols: | Galactose mutarotase-like superfamily protein | chr3:6143707-6145244 REVERSE LENGTH=341	1.06753	1.06286	1.08005	1.06603	1.05804	1.0654	1.07154	1.08181	1.06941	1.05574	1.04518	1.04069
>AT3G17970.1 | Symbols: atToc64-III, TOC64-III | translocon at the outer membrane of chloroplasts 64-III | chr3:6148030-6151794 FORWARD LENGTH=589	0.906761	0.8977	0.888474	0.937152	0.925694	0.943149	0.868721	0.870757	0.931267	0.83575	0.868378	0.867074
>AT3G18035.1 | Symbols: HON4 | winged-helix DNA-binding transcription factor family protein | chr3:6169384-6171558 REVERSE LENGTH=480	0.765797	0.80988	0.843717	0.766818	0.747503	0.880942	0.882787	0.858239	0.852908	0.865476	0.850153	0.855152
>AT3G18060.1 | Symbols: | transducin family protein / WD-40 repeat family protein | chr3:6183880-6186788 FORWARD LENGTH=609	0.964747	0.961446	0.964926	0.949567	0.961211	0.973303	0.936291	0.948989	0.968203	0.961337	0.955063	0.946067
>AT3G18130.1 | Symbols: RACK1C_AT | receptor for activated C kinase 1C | chr3:6211109-6212371 REVERSE LENGTH=326	1.03542	1.01546	1.02412	1.05508	1.04642	1.06284	1.03573	1.01763	1.05636	1.03196	1.05516	1.05157
>AT3G18190.1 | Symbols: | TCP-1/cpn60 chaperonin family protein | chr3:6232226-6233836 FORWARD LENGTH=536	0.968348	0.940879	0.954323	0.957861	0.985143	1.00176	0.95766	0.96439	0.946901	0.960801	0.979608	0.977936
>AT3G18420.1 | Symbols: | Protein prenylyltransferase superfamily protein | chr3:6324771-6325721 REVERSE LENGTH=316	1.00005	0.995056	0.993523	1.02308	1.00361	1.01791	1.0162	1.01864	0.971189	0.974612	1.02945	1.01144
>AT3G18490.1 | Symbols: | Eukaryotic aspartyl protease family protein | chr3:6349090-6350592 REVERSE LENGTH=500	1.06547	1.08055	1.08566	1.04693	1.05564	1.04722	1.08152	1.06089	1.08238	1.11372	1.08801	1.08944
>AT3G18740.1 | Symbols: | Ribosomal protein L7Ae/L30e/S12e/Gadd45 family protein | chr3:6453437-6453870 FORWARD LENGTH=112;>AT1G36240.1 | Symbols: | Ribosomal protein L7Ae/L30e/S12e/Gadd45 family protein | chr1:13614890-13616233 FORWARD LENGTH=112	1.09486	1.07251	1.10315	1.09893	1.1161	1.12728	1.08457	1.10171	1.10068	1.09472	1.09514	1.10808
>AT3G18780.2 | Symbols: ACT2, DER1, LSR2, ENL2 | actin 2 | chr3:6475535-6476832 FORWARD LENGTH=377;>AT3G18780.1 | Symbols: ACT2, DER1, LSR2, ENL2 | actin 2 | chr3:6475535-6476728 FORWARD LENGTH=371;>AT1G49240.1 | Symbols: ACT8 | actin 8 | chr1:18216539-182	1.11204	1.11531	1.10679	1.10328	1.10194	1.10045	1.09701	1.08864	1.10405	1.10925	1.10973	1.10259
>AT3G18890.1 | Symbols: | NAD(P)-binding Rossmann-fold superfamily protein | chr3:6511169-6514729 FORWARD LENGTH=641	1.13597	1.14567	1.13732	1.12672	1.11095	1.11387	1.16729	1.158	1.1714	1.14395	1.1512	1.1349
>AT3G19170.1 | Symbols: ATPREP1, ATZNMP, PREP1 | presequence protease 1 | chr3:6625578-6631874 REVERSE LENGTH=1080;>AT3G19170.2 | Symbols: PREP1 | presequence protease 1 | chr3:6625578-6631874 REVERSE LENGTH=1069	1.11751	1.11977	1.11861	1.14047	1.14219	1.14591	1.13697	1.12987	1.14711	1.16117	1.16454	1.14745
>AT3G19450.1 | Symbols: CAD4, ATCAD4, CAD, CAD-C | GroES-like zinc-binding alcohol dehydrogenase family protein | chr3:6744859-6747005 FORWARD LENGTH=365	1.04859	1.01549	1.02804	1.06047	1.06371	1.06066	1.0495	1.03957	1.06684	1.0633	1.04851	1.05976
>AT3G19710.1 | Symbols: BCAT4 | branched-chain aminotransferase4 | chr3:6847202-6849429 REVERSE LENGTH=354	1.13084	1.14786	1.12181	1.08058	1.07462	1.09222	1.0734	1.07628	1.04046	1.02848	1.04587	1.05817
>AT3G19760.1 | Symbols: EIF4A-III | eukaryotic initiation factor 4A-III | chr3:6863790-6866242 FORWARD LENGTH=408	0.830839	0.847119	0.81603	0.817989	0.826073	0.832834	0.832396	0.826663	0.821566	0.833246	0.835348	0.84283
>AT3G20050.1 | Symbols: ATTCP-1, TCP-1 | T-complex protein 1 alpha subunit | chr3:6998544-7002266 REVERSE LENGTH=545	0.946925	0.917686	0.922441	0.889745	0.932426	0.919155	0.873809	0.923656	0.908597	0.918347	0.927199	0.927557
>AT3G20390.1 | Symbols: | endoribonuclease L-PSP family protein | chr3:7110227-7111695 REVERSE LENGTH=187	1.12132	1.12944	1.15585	1.15215	1.12778	1.12391	1.10869	1.11364	1.12398	1.11766	1.12095	1.13701
>AT3G20670.1 | Symbols: HTA13 | histone H2A 13 | chr3:7229472-7229963 FORWARD LENGTH=132	0.933312	0.942828	0.953097	0.964797	0.963536	0.957647	0.967711	0.953318	0.967823	0.955836	0.930181	0.943243
>AT3G20820.1 | Symbols: | Leucine-rich repeat (LRR) family protein | chr3:7280930-7282027 FORWARD LENGTH=365	1.03635	1.02681	1.03452	1.02567	1.05609	1.05402	1.04828	1.04174	1.02082	1.044	0.995441	1.01141
>AT3G21200.1 | Symbols: PGR7 | proton gradient regulation 7 | chr3:7436091-7437845 FORWARD LENGTH=317	0.940876	0.879514	0.945429	0.979718	0.959068	0.989298	1.00385	0.976196	0.987139	0.930139	0.980357	0.987696
>AT3G22060.1 | Symbols: | Receptor-like protein kinase-related family protein | chr3:7771065-7772137 FORWARD LENGTH=252	0.931969	0.930923	0.948537	0.952405	0.969172	0.908422	0.890945	0.912219	0.978032	0.98817	0.918621	0.945126
>AT3G22110.1 | Symbols: PAC1 | 20S proteasome alpha subunit C1 | chr3:7792819-7793571 REVERSE LENGTH=250	1.07796	1.09334	1.07654	1.08616	1.085	1.08277	1.09233	1.08871	1.08649	1.09667	1.10205	1.09783
>AT3G22200.1 | Symbols: POP2, GABA-T, HER1 | Pyridoxal phosphate (PLP)-dependent transferases superfamily protein | chr3:7835286-7838863 FORWARD LENGTH=504;>AT3G22200.2 | Symbols: POP2 | Pyridoxal phosphate (PLP)-dependent transferases superfamily protein	1.06263	1.07734	1.06292	1.05416	1.07087	1.05546	1.06147	1.06403	1.09089	1.10149	1.07034	1.06334
>AT3G22480.2 | Symbols: PDF2 | prefoldin 2 | chr3:7969080-7969526 FORWARD LENGTH=148;>AT3G22480.1 | Symbols: PDF2 | prefoldin 2 | chr3:7969080-7969526 FORWARD LENGTH=148	0.902866	0.916079	0.931289	0.936045	0.910437	0.926877	0.943546	0.925933	0.902699	0.925275	0.941844	0.940999
>AT3G22890.1 | Symbols: APS1 | ATP sulfurylase 1 | chr3:8112837-8114734 FORWARD LENGTH=463	1.24525	1.24326	1.2367	1.21495	1.22892	1.22869	1.19855	1.21299	1.18863	1.17066	1.18724	1.19283
>AT3G22960.1 | Symbols: PKP1, PKP-ALPHA | Pyruvate kinase family protein | chr3:8139369-8141771 FORWARD LENGTH=596	0.969647	0.959071	0.967996	0.963265	0.958584	0.976751	0.95468	0.950081	0.970166	0.962593	0.981829	0.969672
>AT4G14320.1 | Symbols: | Zinc-binding ribosomal protein family protein | chr4:8242684-8243805 REVERSE LENGTH=105;>AT3G23390.1 | Symbols: | Zinc-binding ribosomal protein family protein | chr3:8375427-8376224 FORWARD LENGTH=105;>AT4G14320.2 | Symbols: |	0.812952	0.781099	0.831718	0.935736	0.839638	0.914161	0.882845	0.855373	0.886349	0.96185	0.920755	0.924398
>AT3G23400.1 | Symbols: FIB4 | Plastid-lipid associated protein PAP / fibrillin family protein | chr3:8376636-8378225 REVERSE LENGTH=284	1.18803	1.19626	1.1921	1.19892	1.18958	1.19299	1.1892	1.17982	1.18505	1.18109	1.18122	1.15989
>AT3G23450.1 | Symbols: | unknown protein;FUNCTIONS IN: molecular_function unknown;INVOLVED IN: biological_process unknown;LOCATED IN: endomembrane system;EXPRESSED IN: 14 plant structures;EXPRESSED DURING: 8 growth stages;Has 694543 Blast hits to 4	0.864895	0.911243	0.913381	0.845685	0.848945	0.873392	0.81379	0.866432	0.876686	0.818851	0.84494	0.864678
>AT3G23490.1 | Symbols: CYN | cyanase | chr3:8423238-8424415 REVERSE LENGTH=168	1.04647	1.05137	1.05072	1.04296	1.03867	1.02843	1.04912	1.04665	1.04866	1.03041	1.04679	1.04796
>AT3G23570.1 | Symbols: | alpha/beta-Hydrolases superfamily protein | chr3:8458052-8459608 REVERSE LENGTH=239	1.01629	1.0573	1.01472	0.978488	1.00281	1.00019	0.990876	1.00566	0.962317	0.976925	0.999789	0.987484
>AT3G23600.1 | Symbols: | alpha/beta-Hydrolases superfamily protein | chr3:8473833-8475655 FORWARD LENGTH=239;>AT3G23600.2 | Symbols: | alpha/beta-Hydrolases superfamily protein | chr3:8473833-8475655 FORWARD LENGTH=236	1.0869	1.1044	1.08532	1.06554	1.09113	1.07389	1.08176	1.08933	1.06366	1.0741	1.08249	1.08013
>AT3G23700.1 | Symbols: | Nucleic acid-binding proteins superfamily | chr3:8531689-8533742 REVERSE LENGTH=392	1.08818	1.067	1.09113	1.10688	1.09285	1.10709	1.09786	1.08815	1.08954	1.06945	1.08302	1.07651
>AT3G23810.1 | Symbols: SAHH2, ATSAHH2 | S-adenosyl-l-homocysteine (SAH) hydrolase 2 | chr3:8588013-8589671 REVERSE LENGTH=485	1.02891	1.02434	1.01552	0.999567	1.02544	1.02948	0.964209	0.974828	0.992761	1.00284	0.997768	1.0105
>AT3G23830.2 | Symbols: GR-RBP4, GRP4 | glycine-rich RNA-binding protein 4 | chr3:8606762-8607677 REVERSE LENGTH=136;>AT3G23830.1 | Symbols: GR-RBP4, GRP4 | glycine-rich RNA-binding protein 4 | chr3:8606762-8607677 REVERSE LENGTH=136	0.831586	0.896173	0.785106	1.01726	0.823524	0.822006	0.886638	0.804251	0.802257	0.947076	1.00236	0.970412
>AT3G23940.2 | Symbols: | dehydratase family | chr3:8648780-8652323 FORWARD LENGTH=606;>AT3G23940.1 | Symbols: | dehydratase family | chr3:8648780-8652323 FORWARD LENGTH=608	1.07867	1.07808	1.07442	1.08545	1.06739	1.07382	1.07749	1.07342	1.08126	1.06427	1.06415	1.06041
>AT3G23990.1 | Symbols: HSP60, HSP60-3B | heat shock protein 60 | chr3:8669013-8672278 FORWARD LENGTH=577	1.13729	1.13829	1.1208	1.12479	1.12734	1.14055	1.13475	1.15654	1.1192	1.12804	1.14556	1.14573
>AT3G24170.3 | Symbols: ATGR1, GR1 | glutathione-disulfide reductase | chr3:8729762-8734115 REVERSE LENGTH=499;>AT3G24170.2 | Symbols: ATGR1, GR1 | glutathione-disulfide reductase | chr3:8729762-8734115 REVERSE LENGTH=499;>AT3G24170.1 | Symbols: ATGR1, GR1	1.0679	1.0796	1.07212	1.08159	1.09795	1.09075	1.0549	1.05668	1.05679	1.10075	1.08299	1.08265
>AT3G24430.1 | Symbols: HCF101 | ATP binding | chr3:8868731-8872154 REVERSE LENGTH=532	1.04858	1.01471	1.04192	1.06	1.0507	1.06805	1.0418	1.03005	1.03904	1.03132	1.05437	1.04568
>AT3G24503.1 | Symbols: ALDH2C4, ALDH1A, REF1 | aldehyde dehydrogenase 2C4 | chr3:8919732-8923029 REVERSE LENGTH=501	1.0538	1.05263	1.0496	1.07055	1.06476	1.07288	1.0592	1.05371	1.05997	1.0737	1.07657	1.07076
>AT3G24590.1 | Symbols: PLSP1 | plastidic type i signal peptidase 1 | chr3:8970694-8972020 FORWARD LENGTH=291	0.904939	0.904036	0.909935	0.909432	0.895804	0.919867	0.931933	0.927425	0.925468	0.910439	0.932225	0.830995
>AT3G25070.1 | Symbols: RIN4 | RPM1 interacting protein 4 | chr3:9132458-9133747 FORWARD LENGTH=211	0.908621	0.925035	0.963179	0.967125	0.916633	0.916823	0.958285	0.963426	0.98428	0.975659	0.949724	0.963853
>AT3G25150.1 | Symbols: | Nuclear transport factor 2 (NTF2) family protein with RNA binding (RRM-RBD-RNP motifs) domain | chr3:9157161-9159362 REVERSE LENGTH=488;>AT3G25150.2 | Symbols: | Nuclear transport factor 2 (NTF2) family protein with RNA binding	0.946641	0.945324	0.953539	0.949476	0.923775	0.957701	0.955383	0.951469	0.951679	0.922199	0.922512	0.925249
>AT3G25220.1 | Symbols: FKBP15-1 | FK506-binding protein 15 kD-1 | chr3:9182691-9184463 FORWARD LENGTH=153	0.987096	0.991405	1.0016	1.00839	0.99102	0.988744	1.01665	0.993045	1.00195	1.01135	1.01321	0.994039
>AT3G25230.1 | Symbols: ROF1, ATFKBP62, FKBP62 | rotamase FKBP 1 | chr3:9188257-9191137 FORWARD LENGTH=551;>AT3G25230.2 | Symbols: ROF1, ATFKBP62, FKBP62 | rotamase FKBP 1 | chr3:9188257-9191175 FORWARD LENGTH=562	1.04602	1.04535	1.04469	1.05771	1.02961	1.04506	1.06157	1.0432	1.04879	1.04737	1.05849	1.0632
>AT5G39740.2 | Symbols: RPL5B | ribosomal protein L5 B | chr5:15903484-15905185 FORWARD LENGTH=301;>AT5G39740.1 | Symbols: OLI7, RPL5B | ribosomal protein L5 B | chr5:15903365-15905185 FORWARD LENGTH=301;>AT3G25520.1 | Symbols: ATL5, PGY3, OLI5, RPL5A | ri	0.958686	0.972503	0.993178	0.975828	0.994184	1.00598	0.963338	0.965292	0.961709	0.996596	1.01306	1.00351
>AT3G25530.1 | Symbols: GHBDH, ATGHBDH, GLYR1, GR1 | glyoxylate reductase 1 | chr3:9271949-9273514 REVERSE LENGTH=289;>AT3G25530.2 | Symbols: GHBDH, ATGHBDH, GLYR1, GR1 | glyoxylate reductase 1 | chr3:9271949-9273514 REVERSE LENGTH=278	1.08109	1.0716	1.05513	1.04875	1.06778	1.05996	1.0274	1.05873	0.995274	0.998633	1.02178	0.998635
>AT3G25660.1 | Symbols: | Amidase family protein | chr3:9339640-9342044 REVERSE LENGTH=537	0.954608	0.947284	0.958261	0.950952	0.93188	0.950761	0.955268	0.940434	0.952761	0.945765	0.949718	0.951558
>AT3G25770.1 | Symbols: AOC2 | allene oxide cyclase 2 | chr3:9406975-9407839 FORWARD LENGTH=253	1.04466	1.07564	1.06555	1.03745	1.053	1.04527	0.961198	0.997766	0.996526	1.03311	1.01997	0.991311
>AT3G25860.1 | Symbols: LTA2, PLE2 | 2-oxoacid dehydrogenases acyltransferase family protein | chr3:9460632-9462585 FORWARD LENGTH=480	1.1167	1.10878	1.11484	1.11567	1.0948	1.10943	1.12449	1.11199	1.13034	1.09976	1.0938	1.08451
>AT3G25920.1 | Symbols: RPL15 | ribosomal protein L15 | chr3:9491268-9492558 REVERSE LENGTH=277	1.11834	1.11718	1.12018	1.13651	1.10823	1.11701	1.15075	1.12581	1.14875	1.12437	1.14174	1.13687
>AT3G26060.1 | Symbols: ATPRX Q | Thioredoxin superfamily protein | chr3:9524807-9526123 FORWARD LENGTH=216;>AT3G26060.2 | Symbols: ATPRX Q | Thioredoxin superfamily protein | chr3:9524807-9526123 FORWARD LENGTH=217	1.22318	1.22451	1.22497	1.22636	1.21131	1.2046	1.23157	1.21666	1.22666	1.19358	1.19887	1.18867
>AT3G26070.1 | Symbols: | Plastid-lipid associated protein PAP / fibrillin family protein | chr3:9526904-9528199 FORWARD LENGTH=242	0.976169	0.974326	0.948944	0.918179	0.960243	0.956823	0.941317	1.00432	0.891557	0.924505	0.979103	0.923492
>AT3G26400.1 | Symbols: EIF4B1 | eukaryotic translation initiation factor 4B1 | chr3:9666616-9669081 FORWARD LENGTH=532	0.904316	0.930365	0.802838	0.86835	0.847583	0.848289	0.9208	0.94557	0.891496	0.889298	0.870238	0.798099
>AT3G26420.1 | Symbols: ATRZ-1A | RNA-binding (RRM/RBD/RNP motifs) family protein with retrovirus zinc finger-like domain | chr3:9671953-9673055 FORWARD LENGTH=245	0.991883	0.96064	0.9967	1.0118	1.01352	1.009	1.00002	0.986082	1.00681	1.01706	1.00658	1.02695
>AT3G26450.1 | Symbols: | Polyketide cyclase/dehydrase and lipid transport superfamily protein | chr3:9681593-9683299 REVERSE LENGTH=152	1.10224	1.10745	1.11913	1.08468	1.09614	1.09263	1.10973	1.09789	1.0985	1.08573	1.08251	1.06846
>AT3G26650.1 | Symbols: GAPA, GAPA-1 | glyceraldehyde 3-phosphate dehydrogenase A subunit | chr3:9795226-9796848 FORWARD LENGTH=396	1.35587	1.3518	1.34737	1.35669	1.34681	1.34761	1.36566	1.35867	1.36869	1.35457	1.33966	1.33825
>AT3G26720.1 | Symbols: | Glycosyl hydrolase family 38 protein | chr3:9816707-9823056 FORWARD LENGTH=1019;>AT3G26720.2 | Symbols: | Glycosyl hydrolase family 38 protein | chr3:9816707-9822958 FORWARD LENGTH=943	0.877442	0.901714	0.777317	0.877064	0.856417	0.851127	0.95964	0.93509	0.927205	0.939865	0.926693	0.918274
>AT3G26740.1 | Symbols: CCL | CCR-like | chr3:9827868-9828461 FORWARD LENGTH=141	0.994471	1.0077	0.997922	0.980949	0.937783	0.938389	1.02368	0.99701	1.01764	0.977926	1.01474	0.989665
>AT3G26900.3 | Symbols: SKL1, ATSKL1 | shikimate kinase like 1 | chr3:9912314-9914424 REVERSE LENGTH=280;>AT3G26900.2 | Symbols: SKL1, ATSKL1 | shikimate kinase like 1 | chr3:9912314-9914424 REVERSE LENGTH=280;>AT3G26900.1 | Symbols: SKL1, ATSKL1 | shikima	0.900088	0.874385	0.919951	0.931126	0.899758	0.946472	0.952686	0.962387	0.890508	0.876957	0.932488	0.928074
>AT3G27160.1 | Symbols: GHS1 | Ribosomal protein S21 family protein | chr3:10017531-10018854 FORWARD LENGTH=183	0.934165	0.943697	0.944808	0.928331	0.910628	0.935697	0.963554	0.950078	0.927179	0.933984	0.950314	0.970119
>AT3G27300.3 | Symbols: G6PD5 | glucose-6-phosphate dehydrogenase 5 | chr3:10083318-10086288 REVERSE LENGTH=516;>AT3G27300.2 | Symbols: G6PD5 | glucose-6-phosphate dehydrogenase 5 | chr3:10083318-10086288 REVERSE LENGTH=516;>AT3G27300.1 | Symbols: G6PD5 |	0.912096	0.932644	0.89777	0.91701	0.921967	0.909366	0.903751	0.943525	0.921067	0.977932	0.964282	0.92236
>AT3G27310.1 | Symbols: PUX1 | plant UBX domain-containing protein 1 | chr3:10087360-10089077 REVERSE LENGTH=251	0.896161	0.935453	0.920391	0.904394	0.891781	0.887539	0.957507	0.958993	0.909395	0.903728	0.962342	0.913991
>AT3G27380.2 | Symbols: SDH2-1 | succinate dehydrogenase 2-1 | chr3:10131209-10132673 REVERSE LENGTH=279;>AT3G27380.1 | Symbols: SDH2-1 | succinate dehydrogenase 2-1 | chr3:10131209-10132673 REVERSE LENGTH=279	1.07817	1.06297	1.07661	1.08154	1.07581	1.07839	1.06064	1.07559	1.05339	1.06206	1.06276	1.05945
>AT3G27430.2 | Symbols: PBB1 | N-terminal nucleophile aminohydrolases (Ntn hydrolases) superfamily protein | chr3:10152910-10155052 FORWARD LENGTH=273;>AT5G40580.2 | Symbols: PBB2 | 20S proteasome beta subunit PBB2 | chr5:16248511-16250451 REVERSE LENGTH=2	0.980972	0.991842	0.977246	0.982364	0.970949	0.985886	0.987089	0.989581	0.965572	0.990963	0.975963	0.96746
>AT3G27570.1 | Symbols: | Sucrase/ferredoxin-like family protein | chr3:10214276-10216681 REVERSE LENGTH=379	0.936519	0.951442	0.950054	0.965887	0.9489	0.955555	0.950663	0.948781	0.954824	0.987496	0.969669	0.963246
>AT3G27740.1 | Symbols: CARA | carbamoyl phosphate synthetase A | chr3:10281470-10283792 REVERSE LENGTH=430;>AT3G27740.2 | Symbols: CARA | carbamoyl phosphate synthetase A | chr3:10281470-10283792 REVERSE LENGTH=358	1.04584	1.04204	1.04356	1.07016	1.0554	1.06211	1.05773	1.04532	1.05234	1.03714	1.03226	1.04082
>AT3G27850.1 | Symbols: RPL12-C | ribosomal protein L12-C | chr3:10324905-10325468 FORWARD LENGTH=187;>AT3G27830.1 | Symbols: RPL12-A, RPL12 | ribosomal protein L12-A | chr3:10318576-10319151 FORWARD LENGTH=191	1.08603	1.0072	1.08087	1.09037	1.04608	1.07515	1.10903	1.10787	1.06159	1.04097	1.07341	1.07819
>AT3G27925.1 | Symbols: DEGP1, Deg1 | DegP protease 1 | chr3:10366659-10368864 REVERSE LENGTH=439	1.1391	1.15331	1.14819	1.1328	1.11802	1.11302	1.15768	1.1448	1.16132	1.15022	1.12806	1.12353
>AT3G28220.1 | Symbols: | TRAF-like family protein | chr3:10524420-10526497 FORWARD LENGTH=370	0.892815	0.916166	0.891442	0.867496	0.874306	0.858943	0.785255	0.805221	0.816112	0.791257	0.842105	0.833976
>AT3G28270.2 | Symbols: | Protein of unknown function (DUF677) | chr3:10538725-10539849 FORWARD LENGTH=374;>AT3G28270.1 | Symbols: | Protein of unknown function (DUF677) | chr3:10538725-10539849 FORWARD LENGTH=374	0.958206	0.977125	0.907535	0.831755	0.879876	0.894574	0.792264	0.840418	0.77552	0.798035	0.820287	0.816983
>AT3G28460.1 | Symbols: | methyltransferases | chr3:10672673-10674297 REVERSE LENGTH=314	0.810091	0.796748	0.813562	0.846519	0.818681	0.829176	0.830416	0.809116	0.846974	0.754576	0.828326	0.820081
>AT3G28480.1 | Symbols: | Oxoglutarate/iron-dependent oxygenase | chr3:10676266-10678262 REVERSE LENGTH=316;>AT3G28480.2 | Symbols: | Oxoglutarate/iron-dependent oxygenase | chr3:10676266-10678262 REVERSE LENGTH=324	0.791803	0.807292	0.813303	0.823389	0.798556	0.805451	0.862956	0.838059	0.83038	0.822537	0.831325	0.824089
>AT3G28930.1 | Symbols: AIG2 | AIG2-like (avirulence induced gene) family protein | chr3:10959890-10960728 REVERSE LENGTH=170	0.754007	0.811686	0.746415	0.832502	0.837243	0.80284	0.929813	0.963109	0.860371	0.914551	0.923359	0.900208
>AT3G28940.1 | Symbols: | AIG2-like (avirulence induced gene) family protein | chr3:10968324-10969311 REVERSE LENGTH=169	1.01022	1.04036	1.03039	0.986638	1.02253	1.01	1.03548	1.06759	0.988885	1.01729	1.0056	0.993791
>AT3G29185.1 | Symbols: | Domain of unknown function (DUF3598) | chr3:11155092-11157207 REVERSE LENGTH=396;>AT3G29185.2 | Symbols: | Domain of unknown function (DUF3598) | chr3:11155092-11157207 REVERSE LENGTH=411	0.951423	0.937587	0.939335	0.951494	0.929657	0.959406	1.00039	0.981547	0.955783	0.946735	0.973251	0.964969
>AT3G29320.1 | Symbols: | Glycosyl transferase, family 35 | chr3:11252871-11257587 FORWARD LENGTH=962	0.951457	0.95076	0.95806	0.755047	0.953521	0.936079	0.935261	0.949833	0.975612	0.962247	0.934329	0.887822
>AT3G29360.2 | Symbols: | UDP-glucose 6-dehydrogenase family protein | chr3:11267375-11268817 REVERSE LENGTH=480;>AT3G29360.1 | Symbols: | UDP-glucose 6-dehydrogenase family protein | chr3:11267375-11268817 REVERSE LENGTH=480	1.09442	1.0764	1.09303	1.08573	1.09944	1.09101	1.08135	1.08276	1.10627	1.11817	1.10075	1.10523
>AT3G32930.1 | Symbols: | unknown protein;FUNCTIONS IN: molecular_function unknown;INVOLVED IN: biological_process unknown;LOCATED IN: chloroplast envelope;EXPRESSED IN: 22 plant structures;EXPRESSED DURING: 13 growth stages;Has 57 Blast hits to 57	0.905192	0.881342	0.887839	0.881399	0.889396	0.890282	0.901988	0.883917	0.918799	0.912462	0.876576	0.912763
>AT3G32980.1 | Symbols: | Peroxidase superfamily protein | chr3:13526404-13529949 REVERSE LENGTH=352	0.964533	0.978692	0.962153	0.968483	0.968268	0.931825	0.747323	0.81842	0.877634	0.920457	0.78935	0.925483
>AT3G43540.1 | Symbols: | Protein of unknown function (DUF1350) | chr3:15430770-15433035 FORWARD LENGTH=373;>AT3G43540.2 | Symbols: | Protein of unknown function (DUF1350) | chr3:15431063-15433035 FORWARD LENGTH=301	1.06106	1.07485	1.06053	1.0623	1.05778	1.05781	1.06001	1.04929	1.04424	1.0361	1.01598	1.02298
>AT4G33865.1 | Symbols: | Ribosomal protein S14p/S29e family protein | chr4:16233395-16234114 REVERSE LENGTH=56;>AT3G44010.1 | Symbols: | Ribosomal protein S14p/S29e family protein | chr3:15800175-15801132 REVERSE LENGTH=56;>AT3G43980.1 | Symbols: | Rib	0.987974	0.979297	0.99469	1.01588	0.977041	0.995606	1.02733	0.994807	0.983317	0.992583	1.00477	1.0134
>AT3G44110.1 | Symbols: ATJ3, ATJ | DNAJ homologue 3 | chr3:15869115-15871059 REVERSE LENGTH=420;>AT3G44110.2 | Symbols: ATJ3, ATJ | DNAJ homologue 3 | chr3:15869179-15871059 REVERSE LENGTH=343	1.10333	1.10438	1.09881	1.11978	1.1009	1.10465	1.11825	1.10915	1.10855	1.10744	1.11665	1.10919
>AT3G44310.3 | Symbols: NIT1, ATNIT1, NITI | nitrilase 1 | chr3:15986901-15988841 FORWARD LENGTH=346;>AT3G44310.1 | Symbols: NIT1, ATNIT1, NITI | nitrilase 1 | chr3:15986901-15988841 FORWARD LENGTH=346;>AT3G44310.2 | Symbols: NIT1, ATNIT1, NITI | nitrilase	0.993358	1.00445	0.996729	0.976946	0.982715	0.970934	1.02049	1.00525	1.03063	1.03613	1.02257	1.00907
>AT3G44320.1 | Symbols: NIT3, AtNIT3 | nitrilase 3 | chr3:15993419-15995493 FORWARD LENGTH=346	0.874379	0.956853	0.947738	0.93108	0.936072	0.933786	0.971469	0.955913	0.971046	0.99746	0.995567	0.993468
>AT3G44620.1 | Symbols: | protein tyrosine phosphatases;protein tyrosine phosphatases | chr3:16193858-16195422 FORWARD LENGTH=239;>AT3G44620.2 | Symbols: | protein tyrosine phosphatases;protein tyrosine phosphatases | chr3:16193858-16195422 FORWARD LENGT	0.978919	0.99445	0.985966	0.940537	0.962827	0.973628	0.971788	0.982526	0.919087	0.932208	0.978022	0.987203
>AT3G44890.1 | Symbols: RPL9 | ribosomal protein L9 | chr3:16386505-16387963 FORWARD LENGTH=197	1.15583	1.16711	1.16596	1.1682	1.15911	1.17354	1.20179	1.18626	1.16005	1.15281	1.18125	1.17871
>AT5G62300.2 | Symbols: | Ribosomal protein S10p/S20e family protein | chr5:25021388-25022235 REVERSE LENGTH=124;>AT5G62300.1 | Symbols: | Ribosomal protein S10p/S20e family protein | chr5:25021388-25022235 REVERSE LENGTH=124;>AT3G45030.1 | Symbols: | R	1.14532	1.1397	1.14767	1.17212	1.15131	1.16191	1.1811	1.15783	1.1465	1.13956	1.16825	1.15442
>AT3G45140.1 | Symbols: LOX2, ATLOX2 | lipoxygenase 2 | chr3:16525437-16529233 FORWARD LENGTH=896	1.25536	1.27013	1.25582	1.22278	1.232	1.22796	1.19693	1.21374	1.22895	1.23809	1.22451	1.19919
>AT3G45770.1 | Symbols: | Polyketide synthase, enoylreductase family protein | chr3:16805753-16807774 REVERSE LENGTH=375;>AT3G45770.2 | Symbols: | Polyketide synthase, enoylreductase family protein | chr3:16805753-16807460 REVERSE LENGTH=297	0.801589	0.854086	0.823567	0.875226	0.767929	0.884612	0.908976	0.921292	0.897252	0.898239	0.88336	0.879289
>AT3G45980.1 | Symbols: H2B, HTB9 | Histone superfamily protein | chr3:16897492-16897944 REVERSE LENGTH=150	1.06766	1.07497	1.08008	1.09613	1.07154	1.08085	1.10343	1.09233	1.10591	1.13722	1.12223	1.12578
>AT3G46440.2 | Symbols: UXS5 | UDP-XYL synthase 5 | chr3:17089268-17091611 REVERSE LENGTH=341;>AT3G46440.1 | Symbols: UXS5 | UDP-XYL synthase 5 | chr3:17089268-17091611 REVERSE LENGTH=341;>AT2G28760.3 | Symbols: UXS6 | UDP-XYL synthase 6 | chr2:12336469-12	1.03552	1.05349	1.03799	0.996977	1.0477	1.03559	1.01507	1.0398	1.00894	1.0358	1.03337	1.03384
>AT3G46740.1 | Symbols: TOC75-III, MAR1 | translocon at the outer envelope membrane of chloroplasts 75-III | chr3:17216104-17219296 REVERSE LENGTH=818	1.04765	1.04426	1.04368	1.0643	1.0577	1.07317	1.05207	1.04706	1.05862	1.06042	1.06032	1.06054
>AT3G46780.1 | Symbols: PTAC16 | plastid transcriptionally active 16 | chr3:17228766-17231021 FORWARD LENGTH=510	1.23577	1.24078	1.22631	1.22316	1.209	1.20582	1.26999	1.25216	1.26234	1.24097	1.23492	1.22814
>AT3G46940.1 | Symbols: DUT1 | DUTP-PYROPHOSPHATASE-LIKE 1 | chr3:17288367-17288867 REVERSE LENGTH=166	0.899832	0.817132	0.837489	0.802553	0.831971	0.80381	0.994454	0.999653	0.986578	0.94271	0.972246	0.978638
>AT3G46970.1 | Symbols: ATPHS2, PHS2 | alpha-glucan phosphorylase 2 | chr3:17301625-17306111 REVERSE LENGTH=841	1.0354	1.03406	1.04914	1.01606	1.05022	1.03497	0.983914	1.01078	1.02381	1.07229	1.05796	1.03517
>AT3G47070.1 | Symbols: | LOCATED IN: thylakoid, chloroplast thylakoid membrane, chloroplast, chloroplast envelope;EXPRESSED IN: 22 plant structures;EXPRESSED DURING: 13 growth stages;CONTAINS InterPro DOMAIN/s: Thylakoid soluble phosphoprotein TSP9 (I	1.12255	1.10748	1.12105	1.12028	1.08941	1.07119	1.15082	1.12989	1.15404	1.10299	1.10247	1.10656
>AT3G47370.3 | Symbols: | Ribosomal protein S10p/S20e family protein | chr3:17453671-17454437 REVERSE LENGTH=122;>AT3G47370.2 | Symbols: | Ribosomal protein S10p/S20e family protein | chr3:17453671-17454437 REVERSE LENGTH=122;>AT3G47370.1 | Symbols: | R	0.979901	0.993418	1.00039	1.01105	0.999942	1.01136	1.02496	1.013	0.958889	1.00409	1.01983	1.02395
>AT3G47470.1 | Symbols: LHCA4, CAB4 | light-harvesting chlorophyll-protein complex I subunit A4 | chr3:17493622-17494773 REVERSE LENGTH=251	0.867441	0.781609	0.906999	0.857035	0.861207	0.861173	0.860675	0.787228	0.752988	0.808053	0.863677	0.881367
>AT3G47520.1 | Symbols: MDH | malate dehydrogenase | chr3:17513657-17514868 FORWARD LENGTH=403	1.21717	1.21752	1.21495	1.22553	1.21913	1.21614	1.21094	1.20292	1.20767	1.20612	1.20087	1.20706
>AT3G47590.1 | Symbols: | alpha/beta-Hydrolases superfamily protein | chr3:17536133-17537515 REVERSE LENGTH=309	0.849066	0.875952	0.873577	0.85965	0.891612	0.881263	0.902346	0.880091	0.795532	0.884664	0.866178	0.88334
>AT3G47650.1 | Symbols: | DnaJ/Hsp40 cysteine-rich domain superfamily protein | chr3:17569576-17570262 FORWARD LENGTH=136	1.08123	1.04352	1.07083	1.11962	1.13018	1.11138	1.09621	1.08414	1.11882	1.0773	1.10315	1.108
>AT3G47800.1 | Symbols: | Galactose mutarotase-like superfamily protein | chr3:17634971-17636998 FORWARD LENGTH=358	0.939627	0.944464	0.93958	0.868298	0.93897	0.94768	0.957021	0.94655	0.932135	0.954663	0.94644	0.789236
>AT3G47810.3 | Symbols: MAG1 | Calcineurin-like metallo-phosphoesterase superfamily protein | chr3:17637256-17639017 REVERSE LENGTH=190;>AT3G47810.2 | Symbols: MAG1 | Calcineurin-like metallo-phosphoesterase superfamily protein | chr3:17637256-17639017 REV	0.938299	0.947434	0.96218	0.939414	0.975268	0.931144	0.950833	0.922007	0.983393	0.982114	0.935859	0.946114
>AT3G47860.1 | Symbols: CHL | chloroplastic lipocalin | chr3:17656778-17658269 REVERSE LENGTH=353	1.09394	1.0963	1.09211	1.09666	1.08803	1.08535	1.07334	1.05995	1.07062	1.06193	1.0567	1.06158
>AT3G48000.1 | Symbols: ALDH2B4, ALDH2, ALDH2A | aldehyde dehydrogenase 2B4 | chr3:17717082-17719843 REVERSE LENGTH=538	1.09397	1.10435	1.07038	1.06689	1.06842	1.06776	1.0745	1.07169	1.08083	1.09048	1.0811	1.06753
>AT3G48170.1 | Symbols: ALDH10A9 | aldehyde dehydrogenase 10A9 | chr3:17786290-17789918 REVERSE LENGTH=503	0.944475	0.951072	0.935384	0.945067	0.959106	0.964984	0.910592	0.930357	0.791072	0.760095	0.927037	0.796052
>AT3G48420.1 | Symbols: | Haloacid dehalogenase-like hydrolase (HAD) superfamily protein | chr3:17929743-17931551 FORWARD LENGTH=319	1.10716	1.10475	1.08632	1.09964	1.07039	1.07764	1.12048	1.11794	1.11311	1.09101	1.10121	1.0998
>AT3G48560.1 | Symbols: CSR1, ALS, AHAS, TZP5, IMR1 | chlorsulfuron/imidazolinone resistant 1 | chr3:18001530-18003542 REVERSE LENGTH=670	0.987744	0.928123	0.974389	1.00652	1.00415	1.01581	0.985825	0.975613	0.962721	0.946895	0.999552	0.965659
>AT5G63510.1 | Symbols: GAMMA CAL1 | gamma carbonic anhydrase like 1 | chr5:25424054-25425612 FORWARD LENGTH=252;>AT3G48680.1 | Symbols: GAMMA CAL2 | gamma carbonic anhydrase-like 2 | chr3:18035107-18036773 FORWARD LENGTH=256;>AT5G63510.2 | Symbols: GAMMA	0.911951	0.796444	0.93849	0.910274	0.942633	0.928106	0.963848	0.95645	0.804318	0.963877	0.947251	0.939149
>AT3G48690.1 | Symbols: ATCXE12, CXE12 | alpha/beta-Hydrolases superfamily protein | chr3:18037186-18038160 REVERSE LENGTH=324	1.01309	1.00359	1.00925	1.00151	0.9949	1.00689	1.01441	0.996188	1.00704	1.02717	1.0204	0.995649
>AT3G48730.1 | Symbols: GSA2 | glutamate-1-semialdehyde 2,1-aminomutase 2 | chr3:18049697-18051550 FORWARD LENGTH=472	1.14533	1.13466	1.14733	1.15992	1.14369	1.15062	1.16512	1.14369	1.15763	1.13836	1.15592	1.14864
>AT3G48870.2 | Symbols: HSP93-III | Clp ATPase | chr3:18122363-18125915 REVERSE LENGTH=921;>AT3G48870.1 | Symbols: ATCLPC, ATHSP93-III, HSP93-III | Clp ATPase | chr3:18122363-18126008 REVERSE LENGTH=952	0.987163	0.951847	0.971848	0.942847	0.957689	0.972157	0.965197	0.972341	0.954869	0.928745	0.941633	0.94565
>AT3G48930.1 | Symbols: EMB1080 | Nucleic acid-binding, OB-fold-like protein | chr3:18141017-18142189 REVERSE LENGTH=160;>AT5G23740.1 | Symbols: RPS11-BETA | ribosomal protein S11-beta | chr5:8008251-8009330 REVERSE LENGTH=159;>AT4G30800.1 | Symbols: | Nu	0.868331	0.879984	0.890002	0.894584	0.901667	0.911946	0.853903	0.831319	0.914395	0.999478	0.91553	0.929665
>AT3G48990.1 | Symbols: | AMP-dependent synthetase and ligase family protein | chr3:18159031-18161294 REVERSE LENGTH=514	0.989818	1.00352	0.995873	1.00125	0.991581	0.994713	0.989073	0.975222	0.99401	0.990377	0.994192	0.99725
>AT3G49010.3 | Symbols: ATBBC1, BBC1, RSU2 | breast basic conserved 1 | chr3:18166971-18168047 REVERSE LENGTH=206;>AT3G49010.2 | Symbols: ATBBC1, BBC1, RSU2 | breast basic conserved 1 | chr3:18166971-18168047 REVERSE LENGTH=206;>AT3G49010.1 | Symbols: ATBB	1.02285	1.0303	1.03498	1.0585	1.04139	1.06006	1.03301	1.02001	1.05356	1.06294	1.07933	1.07374
>AT3G49100.1 | Symbols: | Signal recognition particle, SRP9/SRP14 subunit | chr3:18196944-18198298 FORWARD LENGTH=103	0.856353	0.890783	0.896354	0.886243	0.876438	0.908309	0.884232	0.889191	0.918257	0.89495	0.916182	0.927201
>AT3G49110.1 | Symbols: PRX33, PRXCA, ATPRX33, ATPCA | peroxidase CA | chr3:18200713-18202891 FORWARD LENGTH=354	1.03719	1.07008	1.04354	1.05401	1.04147	1.03425	0.963979	1.00828	1.02106	0.99984	0.973781	0.991451
>AT3G49120.1 | Symbols: ATPERX34, PERX34, PRXCB, ATPCB, PRX34 | peroxidase CB | chr3:18207819-18210041 FORWARD LENGTH=353	1.1249	1.16475	1.1582	1.15831	1.14858	1.13208	1.14646	1.1532	1.17052	1.19765	1.16917	1.1692
>AT3G49470.1 | Symbols: NACA2 | nascent polypeptide-associated complex subunit alpha-like protein 2 | chr3:18341072-18342273 FORWARD LENGTH=217	1.00917	0.989501	0.959005	0.965013	0.985949	0.986498	0.981832	0.978754	0.963406	0.954766	1.02899	1.03549
>AT3G49560.1 | Symbols: | Mitochondrial import inner membrane translocase subunit Tim17/Tim22/Tim23 family protein | chr3:18370644-18371821 FORWARD LENGTH=261	0.867537	0.833028	0.870966	0.874968	0.885648	0.954855	0.802623	0.879866	0.855919	0.88694	0.886421	0.881944
>AT3G49680.2 | Symbols: ATBCAT-3, BCAT3 | branched-chain aminotransferase 3 | chr3:18422768-18425473 FORWARD LENGTH=411;>AT3G49680.1 | Symbols: ATBCAT-3, BCAT3 | branched-chain aminotransferase 3 | chr3:18422768-18425473 FORWARD LENGTH=413	1.10288	1.09961	1.10115	1.10053	1.0888	1.10168	1.09197	1.08869	1.09606	1.06104	1.07614	1.0758
>AT3G49910.1 | Symbols: | Translation protein SH3-like family protein | chr3:18504311-18504751 FORWARD LENGTH=146	0.922368	0.933295	0.949985	0.950703	0.953076	0.954162	0.924723	0.928944	0.949012	0.973256	0.969671	0.963159
>AT3G50370.1 | Symbols: | unknown protein;FUNCTIONS IN: molecular_function unknown;INVOLVED IN: biological_process unknown;LOCATED IN: cellular_component unknown;EXPRESSED IN: 26 plant structures;EXPRESSED DURING: 15 growth stages;Has 27734 Blast hi	0.80751	0.778291	0.767145	0.849953	0.832707	0.83903	0.815713	0.827131	0.822108	0.817649	0.83308	0.752351
>AT3G50670.1 | Symbols: U1-70K, U1SNRNP | U1 small nuclear ribonucleoprotein-70K | chr3:18826476-18829492 REVERSE LENGTH=427;>AT3G50670.2 | Symbols: U1-70K, U1SNRNP | U1 small nuclear ribonucleoprotein-70K | chr3:18828232-18829492 REVERSE LENGTH=204	0.830751	0.836577	0.823699	0.818755	0.830299	0.825347	0.846423	0.836514	0.823804	0.821917	0.838643	0.837326
>AT3G50790.1 | Symbols: | esterase/lipase/thioesterase family protein | chr3:18880074-18881940 REVERSE LENGTH=408	0.912406	0.906757	0.905608	0.808465	0.905531	0.817018	0.75303	0.879235	0.919709	0.861271	0.902707	0.911114
>AT3G50820.1 | Symbols: PSBO2, PSBO-2, OEC33 | photosystem II subunit O-2 | chr3:18891008-18892311 REVERSE LENGTH=331	1.38146	1.39562	1.3868	1.38331	1.35366	1.35577	1.40963	1.39414	1.40061	1.37435	1.382	1.37354
>AT3G50970.1 | Symbols: LTI30, XERO2 | dehydrin family protein | chr3:18940825-18941406 FORWARD LENGTH=193	0.778576	0.727022	0.664859	0.967881	0.925283	0.940007	0.816961	0.775299	0.753601	1.12838	1.11612	1.12334
>AT3G51240.1 | Symbols: F3H, TT6, F3H | flavanone 3-hydroxylase | chr3:19025409-19026658 FORWARD LENGTH=358;>AT3G51240.2 | Symbols: F3H | flavanone 3-hydroxylase | chr3:19025661-19026658 FORWARD LENGTH=274	0.85578	0.812816	0.934418	1.08988	1.07456	1.09007	0.926004	0.970653	0.942479	1.14587	1.10536	1.10797
>AT3G51260.1 | Symbols: PAD1 | 20S proteasome alpha subunit PAD1 | chr3:19031086-19032746 FORWARD LENGTH=250;>AT3G51260.2 | Symbols: PAD1 | 20S proteasome alpha subunit PAD1 | chr3:19031086-19032746 FORWARD LENGTH=243	1.0736	1.06404	1.05184	1.05159	1.06863	1.07277	1.05166	1.07655	1.03086	1.04064	1.05924	1.05396
>AT3G51600.1 | Symbols: LTP5 | lipid transfer protein 5 | chr3:19138661-19139124 REVERSE LENGTH=118	0.96494	0.95714	0.974245	1.02367	0.976311	0.977568	0.999502	0.976394	1.00531	1.08668	1.00968	1.03171
>AT3G51780.1 | Symbols: ATBAG4, BAG4 | BCL-2-associated athanogene 4 | chr3:19207029-19208178 REVERSE LENGTH=269	0.922315	0.913416	0.941459	0.934628	0.922936	0.937137	0.940502	0.941688	0.924213	0.913091	0.933056	0.916374
>AT3G51800.3 | Symbols: ATG2 | metallopeptidase M24 family protein | chr3:19211261-19213568 REVERSE LENGTH=385;>AT3G51800.1 | Symbols: ATG2, EBP1, ATEBP1 | metallopeptidase M24 family protein | chr3:19211261-19213568 REVERSE LENGTH=392;>AT3G51800.2 | Symbo	1.13749	1.13771	1.13435	1.15527	1.13535	1.14675	1.15371	1.13789	1.14524	1.13432	1.15693	1.14881
>AT3G51890.1 | Symbols: | Clathrin light chain protein | chr3:19249686-19250890 REVERSE LENGTH=258	0.894263	0.881517	0.83214	0.779576	0.75632	0.785807	0.868934	0.866509	0.889055	0.832854	0.880604	0.806125
>AT3G52150.2 | Symbols: | RNA-binding (RRM/RBD/RNP motifs) family protein | chr3:19342074-19343090 FORWARD LENGTH=253;>AT3G52150.1 | Symbols: | RNA-binding (RRM/RBD/RNP motifs) family protein | chr3:19342074-19343090 FORWARD LENGTH=253	1.21934	1.21498	1.22539	1.23625	1.20632	1.23033	1.25423	1.23884	1.23902	1.21378	1.24	1.23914
>AT3G52180.1 | Symbols: ATPTPKIS1, DSP4, SEX4, ATSEX4 | dual specificity protein phosphatase (DsPTP1) family protein | chr3:19349884-19353459 REVERSE LENGTH=379	0.930924	0.951939	0.932002	0.944445	0.947269	0.944552	0.914108	0.965155	0.918223	1.00449	0.970554	0.965342
>AT3G52200.1 | Symbols: LTA3 | Dihydrolipoamide acetyltransferase, long form protein | chr3:19360317-19366091 FORWARD LENGTH=637;>AT3G52200.2 | Symbols: LTA3 | Dihydrolipoamide acetyltransferase, long form protein | chr3:19360317-19366091 FORWARD LENGTH=71	0.991503	1.0073	0.98901	0.988082	0.983229	0.991575	1.0036	1.01284	1.01708	1.0043	1.00738	0.993811
>AT3G52300.1 | Symbols: ATPQ | ATP synthase D chain, mitochondrial | chr3:19396689-19398119 FORWARD LENGTH=168;>AT3G52300.2 | Symbols: ATPQ | ATP synthase D chain, mitochondrial | chr3:19396689-19397866 FORWARD LENGTH=122	0.98877	0.96461	0.997654	0.974314	0.969406	0.961089	0.992575	1.02456	1.00037	0.991405	0.999188	1.00766
>AT3G52500.1 | Symbols: | Eukaryotic aspartyl protease family protein | chr3:19465644-19467053 REVERSE LENGTH=469	1.01071	1.01626	1.00803	1.0222	1.0125	1.00019	1.01872	1.00986	1.03078	1.04676	1.02149	1.02986
>AT3G52560.1 | Symbols: UEV1D-4, MMZ4, UEV1D | ubiquitin E2 variant 1D-4 | chr3:19494678-19495954 REVERSE LENGTH=146;>AT3G52560.4 | Symbols: UEV1D-4 | ubiquitin E2 variant 1D-4 | chr3:19494678-19495954 REVERSE LENGTH=164	1.02873	1.04442	1.04504	1.05021	1.03514	1.03779	1.0765	1.05312	1.05504	1.0586	1.06592	1.06593
>AT3G52880.1 | Symbols: ATMDAR1, MDAR1 | monodehydroascorbate reductase 1 | chr3:19601477-19604366 REVERSE LENGTH=434;>AT3G52880.2 | Symbols: ATMDAR1, MDAR1 | monodehydroascorbate reductase 1 | chr3:19601477-19604366 REVERSE LENGTH=466	1.11994	1.11472	1.10518	1.09808	1.10087	1.10109	1.07116	1.07614	1.0944	1.10105	1.09453	1.08983
>AT3G52920.2 | Symbols: | Family of unknown function (DUF662) | chr3:19624601-19625981 FORWARD LENGTH=177;>AT3G52920.1 | Symbols: | Family of unknown function (DUF662) | chr3:19624601-19625981 FORWARD LENGTH=180;>AT2G36410.3 | Symbols: | Family of unk	0.84028	0.857322	0.832886	0.853892	0.822996	0.823953	0.871188	0.851347	0.867659	0.862534	0.872769	0.869453
>AT3G52930.1 | Symbols: | Aldolase superfamily protein | chr3:19627383-19628874 REVERSE LENGTH=358	1.27255	1.27394	1.25584	1.25428	1.25198	1.26963	1.26636	1.2756	1.23918	1.24631	1.26757	1.26783
>AT3G52960.1 | Symbols: | Thioredoxin superfamily protein | chr3:19639699-19640403 FORWARD LENGTH=234	1.22781	1.22501	1.22819	1.23196	1.22092	1.22887	1.28542	1.26516	1.26055	1.25435	1.2622	1.25035
>AT3G53020.1 | Symbols: STV1, RPL24B, RPL24 | Ribosomal protein L24e family protein | chr3:19660749-19661912 REVERSE LENGTH=163;>AT2G36620.1 | Symbols: RPL24A | ribosomal protein L24 | chr2:15350548-15351819 REVERSE LENGTH=164	0.936259	0.918013	0.970854	0.968577	0.977641	0.995005	0.899605	0.92195	0.961455	0.959336	0.941545	0.927582
>AT3G53110.1 | Symbols: LOS4 | P-loop containing nucleoside triphosphate hydrolases superfamily protein | chr3:19687968-19690423 FORWARD LENGTH=496	1.01202	1.02586	1.01877	1.02063	1.0156	1.02723	1.03357	1.02665	1.02144	1.04407	1.04403	1.04221
>AT3G53230.1 | Symbols: | ATPase, AAA-type, CDC48 protein | chr3:19723416-19726489 FORWARD LENGTH=815	0.905648	0.810865	0.916548	0.922015	0.959615	0.913268	0.879876	0.798325	0.998373	0.95018	0.894625	0.992684
>AT3G53430.1 | Symbols: | Ribosomal protein L11 family protein | chr3:19809895-19810395 REVERSE LENGTH=166;>AT2G37190.1 | Symbols: | Ribosomal protein L11 family protein | chr2:15619559-15620059 REVERSE LENGTH=166	1.11829	1.11623	1.14446	1.14341	1.15385	1.17843	1.16408	1.16312	1.12631	1.13345	1.16535	1.16817
>AT3G53460.3 | Symbols: CP29 | chloroplast RNA-binding protein 29 | chr3:19819738-19821423 REVERSE LENGTH=342;>AT3G53460.2 | Symbols: CP29 | chloroplast RNA-binding protein 29 | chr3:19819738-19821423 REVERSE LENGTH=342;>AT3G53460.1 | Symbols: CP29 | chlor	1.16576	1.13835	1.17004	1.24589	1.19286	1.21814	1.19852	1.16977	1.19631	1.17983	1.22405	1.22307
>AT3G53580.1 | Symbols: | diaminopimelate epimerase family protein | chr3:19864784-19866907 FORWARD LENGTH=362	1.02658	0.99964	1.0364	1.03367	1.03713	1.04726	1.04692	1.04525	1.04911	1.00896	1.0242	1.01507
>AT3G53740.1 | Symbols: | Ribosomal protein L36e family protein | chr3:19913921-19914813 REVERSE LENGTH=103;>AT3G53740.4 | Symbols: | Ribosomal protein L36e family protein | chr3:19913921-19914813 REVERSE LENGTH=112;>AT3G53740.3 | Symbols: | Ribosomal p	0.935218	0.97046	0.974441	0.996075	0.965534	0.98846	0.989702	0.976999	0.957215	0.985198	1.00875	1.01242
>AT3G53870.1 | Symbols: | Ribosomal protein S3 family protein | chr3:19951547-19952782 FORWARD LENGTH=249;>AT2G31610.1 | Symbols: | Ribosomal protein S3 family protein | chr2:13450384-13451669 FORWARD LENGTH=250;>AT5G35530.1 | Symbols: | Ribosomal prote	0.99403	1.00144	1.001	0.996968	1.005	1.0115	0.973844	0.976922	1.00867	1.02678	1.02791	1.0278
>AT3G53900.1 | Symbols: UPP, PYRR | uracil phosphoribosyltransferase | chr3:19956914-19958699 REVERSE LENGTH=231;>AT3G53900.2 | Symbols: UPP, PYRR | uracil phosphoribosyltransferase | chr3:19956914-19959006 REVERSE LENGTH=296	1.04428	1.04231	1.05342	1.05135	1.04493	1.04277	1.06442	1.04984	1.06225	1.04603	1.05721	1.05449
>AT3G53970.1 | Symbols: | proteasome inhibitor-related | chr3:19985208-19987132 FORWARD LENGTH=302;>AT3G53970.2 | Symbols: | proteasome inhibitor-related | chr3:19985208-19986762 FORWARD LENGTH=252	0.937109	0.946811	0.937898	0.935022	0.933247	0.829925	0.913235	0.937062	0.959285	0.788093	0.925687	0.757901
>AT3G53980.2 | Symbols: | Bifunctional inhibitor/lipid-transfer protein/seed storage 2S albumin superfamily protein | chr3:19987760-19988203 REVERSE LENGTH=114;>AT3G53980.1 | Symbols: | Bifunctional inhibitor/lipid-transfer protein/seed storage 2S albumi	0.903939	0.855736	0.921385	0.878371	0.849164	0.85401	0.882502	0.887684	0.867544	0.846635	0.819983	0.838801
>AT3G53990.1 | Symbols: | Adenine nucleotide alpha hydrolases-like superfamily protein | chr3:19989658-19991019 REVERSE LENGTH=160;>AT3G53990.2 | Symbols: | Adenine nucleotide alpha hydrolases-like superfamily protein | chr3:19990558-19991019 REVERSE LEN	1.01297	1.00751	1.01739	0.995978	1.0329	1.02772	0.989722	1.05039	0.973163	0.996776	1.01027	1.00045
>AT3G54050.2 | Symbols: HCEF1 | high cyclic electron flow 1 | chr3:20016951-20018527 FORWARD LENGTH=417;>AT3G54050.1 | Symbols: HCEF1 | high cyclic electron flow 1 | chr3:20016951-20018527 FORWARD LENGTH=417	1.16874	1.16108	1.17655	1.15948	1.1717	1.16383	1.15892	1.14773	1.18139	1.16996	1.16159	1.15993
>AT3G54210.1 | Symbols: | Ribosomal protein L17 family protein | chr3:20067672-20068385 REVERSE LENGTH=211	0.986546	0.978178	1.01688	0.973788	1.03449	1.04278	0.95982	1.00629	0.998706	0.989359	1.01247	1.03963
>AT3G54360.1 | Symbols: | zinc ion binding | chr3:20128570-20131581 REVERSE LENGTH=405	0.988481	1.01399	0.998004	0.990812	0.969869	0.977019	1.00762	1.00252	0.98752	0.980868	0.989874	0.995859
>AT3G54400.1 | Symbols: | Eukaryotic aspartyl protease family protein | chr3:20140291-20142599 REVERSE LENGTH=425	1.09906	1.10439	1.10538	1.11311	1.09258	1.10329	1.1346	1.11106	1.12425	1.1337	1.13088	1.15287
>AT3G54470.1 | Symbols: | uridine 5-monophosphate synthase / UMP synthase (PYRE-F) (UMPS) | chr3:20168285-20170245 REVERSE LENGTH=476	0.952485	0.93337	0.940973	0.961383	0.976878	0.978378	0.928567	0.933287	0.951927	0.958156	0.962894	0.957987
>AT3G54540.1 | Symbols: ATGCN4, GCN4 | general control non-repressible 4 | chr3:20190393-20192564 FORWARD LENGTH=723	0.873682	0.897194	0.886892	0.899027	0.903848	0.894582	0.895291	0.886245	0.88276	0.900808	0.911887	0.898709
>AT3G54640.1 | Symbols: TSA1, TRP3 | tryptophan synthase alpha chain | chr3:20223331-20225303 REVERSE LENGTH=312	1.07479	1.07729	1.0674	1.0603	1.05912	1.06764	1.04988	1.06614	1.01951	1.00645	1.00834	1.00221
>AT3G54660.1 | Symbols: GR, EMB2360, ATGR2 | glutathione reductase | chr3:20230356-20233100 REVERSE LENGTH=565	1.10752	1.10686	1.10351	1.11783	1.10273	1.10728	1.09684	1.09048	1.10407	1.11676	1.11365	1.10412
>AT3G54960.1 | Symbols: ATPDIL1-3, PDI1, ATPDI1, PDIL1-3 | PDI-like 1-3 | chr3:20363514-20366822 REVERSE LENGTH=579;>AT3G54960.2 | Symbols: ATPDIL1-3, PDIL1-3 | PDI-like 1-3 | chr3:20363895-20366822 REVERSE LENGTH=518	0.881402	0.846497	0.909665	0.895077	0.842095	0.813169	0.805097	0.830225	0.777836	0.821242	0.83596	0.840468
>AT3G55005.1 | Symbols: TON1B | tonneau 1b (TON1b) | chr3:20384131-20386193 FORWARD LENGTH=257	0.798857	0.802779	0.801754	0.794024	0.783707	0.807053	0.832693	0.812331	0.818613	0.803474	0.811052	0.808119
>AT3G55010.2 | Symbols: ATPURM, PUR5 | phosphoribosylformylglycinamidine cyclo-ligase, chloroplast / phosphoribosyl-aminoimidazole synthetase / AIR synthase (PUR5) | chr3:20386818-20388549 FORWARD LENGTH=389;>AT3G55010.1 | Symbols: ATPURM, PUR5 | phosphori	0.97032	0.962189	0.9506	0.958515	0.971758	0.970144	0.977565	0.973687	0.934826	0.958988	0.961648	0.977078
>AT3G55040.1 | Symbols: GSTL2 | glutathione transferase lambda 2 | chr3:20398718-20400305 REVERSE LENGTH=292	1.03753	1.01734	1.01327	0.996126	1.01985	1.02941	1.02003	1.07044	1.00539	0.992321	1.01227	1.00088
>AT3G55120.1 | Symbols: TT5, A11, CFI | Chalcone-flavanone isomerase family protein | chr3:20430248-20431415 REVERSE LENGTH=246	0.902255	0.871267	0.921698	1.01029	1.01321	1.01604	0.873871	0.865867	0.881277	0.991044	0.973736	0.978403
>AT3G55330.1 | Symbols: PPL1 | PsbP-like protein 1 | chr3:20514031-20515275 REVERSE LENGTH=230	1.09144	1.10258	1.09386	1.0938	1.07806	1.08618	1.10642	1.08874	1.10844	1.08548	1.083	1.0739
>AT3G55410.1 | Symbols: | 2-oxoglutarate dehydrogenase, E1 component | chr3:20541897-20545728 FORWARD LENGTH=1017;>AT5G65750.1 | Symbols: | 2-oxoglutarate dehydrogenase, E1 component | chr5:26304212-26307947 FORWARD LENGTH=1025	0.884019	0.889787	0.88572	0.885024	0.907651	0.882484	0.892793	0.90286	0.906091	0.953233	0.922766	0.910877
>AT3G55440.1 | Symbols: ATCTIMC, TPI, CYTOTPI | triosephosphate isomerase | chr3:20553794-20556078 FORWARD LENGTH=254	1.24968	1.25488	1.24787	1.24751	1.23469	1.2284	1.25415	1.24528	1.24337	1.24291	1.24928	1.25002
>AT3G55520.1 | Symbols: | FKBP-like peptidyl-prolyl cis-trans isomerase family protein | chr3:20594177-20595128 FORWARD LENGTH=190	0.851054	0.843869	0.841097	0.893041	0.860209	0.867623	0.851066	0.85972	0.853774	0.876915	0.894275	0.863159
>AT3G55610.1 | Symbols: P5CS2 | delta 1-pyrroline-5-carboxylate synthase 2 | chr3:20624278-20628989 REVERSE LENGTH=726;>AT3G55610.2 | Symbols: P5CS2 | delta 1-pyrroline-5-carboxylate synthase 2 | chr3:20625005-20628989 REVERSE LENGTH=622	0.887877	0.881419	0.876421	0.897476	0.939658	0.939647	0.857656	0.874072	0.835088	0.826582	0.800356	0.905356
>AT3G55620.1 | Symbols: emb1624 | Translation initiation factor IF6 | chr3:20634581-20636312 FORWARD LENGTH=245	0.894906	0.899452	0.889999	0.949088	0.896393	0.933955	0.903452	0.927316	0.890971	0.893887	0.932879	0.921873
>AT3G55760.3 | Symbols: | unknown protein;EXPRESSED IN: 16 plant structures;EXPRESSED DURING: 10 growth stages;BEST Arabidopsis thaliana protein match is: unknown protein (TAIR:AT1G42430.2). | chr3:20700648-20702886 FORWARD LENGTH=578;>AT3G55760.2 | Sy	0.875309	0.898301	0.880015	0.907923	0.876559	0.893495	0.91637	0.903019	0.893206	0.940823	0.95727	0.950661
>AT3G55770.5 | Symbols: | GATA type zinc finger transcription factor family protein | chr3:20703799-20705115 FORWARD LENGTH=199;>AT3G55770.4 | Symbols: | GATA type zinc finger transcription factor family protein | chr3:20703799-20705115 FORWARD LENGTH=19	0.968948	0.96177	0.974692	0.950064	0.948251	0.954076	0.971239	0.965903	0.975341	0.968456	0.945689	0.932183
>AT3G55800.1 | Symbols: SBPASE | sedoheptulose-bisphosphatase | chr3:20709640-20711421 FORWARD LENGTH=393	1.25106	1.25685	1.25472	1.25746	1.24368	1.25785	1.27244	1.25499	1.26188	1.26249	1.25421	1.25496
>AT3G56070.2 | Symbols: ROC2 | rotamase cyclophilin 2 | chr3:20806987-20807517 REVERSE LENGTH=176;>AT3G56070.1 | Symbols: ROC2 | rotamase cyclophilin 2 | chr3:20806987-20807517 REVERSE LENGTH=176	1.00672	0.994136	1.01121	1.03644	1.02096	1.02731	1.02585	1.02105	1.02953	1.02847	1.0282	1.03203
>AT3G56090.1 | Symbols: ATFER3, FER3 | ferritin 3 | chr3:20814350-20815984 REVERSE LENGTH=259	0.996388	0.959506	1.01249	1.03917	1.03424	1.0389	0.981582	1.00531	0.989287	0.982931	1.01022	1.01557
>AT3G56130.1 | Symbols: | biotin/lipoyl attachment domain-containing protein | chr3:20826852-20829007 FORWARD LENGTH=281;>AT3G56130.2 | Symbols: | biotin/lipoyl attachment domain-containing protein | chr3:20827850-20829007 FORWARD LENGTH=205;>AT3G56130.4	1.06642	1.05599	1.06591	1.06767	1.0342	1.04476	1.08172	1.05917	1.07496	1.03723	1.05412	1.05256
>AT3G56240.1 | Symbols: CCH | copper chaperone | chr3:20863460-20864402 REVERSE LENGTH=121	1.06751	1.09111	1.0498	1.05185	1.02684	1.02168	1.09865	1.08029	1.06823	1.08298	1.08712	1.08056
>AT3G56290.1 | Symbols: | unknown protein;Has 39 Blast hits to 39 proteins in 15 species: Archae - 0;Bacteria - 0;Metazoa - 0;Fungi - 0;Plants - 39;Viruses - 0;Other Eukaryotes - 0 (source: NCBI BLink). | chr3:20878743-20879541 REVERSE LENGTH=173	0.95448	0.967639	0.939114	0.963512	0.990413	0.967673	0.946207	0.956787	0.941652	0.926925	0.978431	0.970006
>AT3G56310.1 | Symbols: | Melibiase family protein | chr3:20882886-20885745 FORWARD LENGTH=437;>AT3G56310.2 | Symbols: | Melibiase family protein | chr3:20882886-20885745 FORWARD LENGTH=413	0.991691	1.00228	1.0037	0.989333	0.994555	1.00461	1.00778	0.987685	1.0235	0.987838	0.983371	0.981552
>AT3G56490.1 | Symbols: HIT3, HINT1 | HIS triad family protein 3 | chr3:20941532-20943129 FORWARD LENGTH=147	1.03658	1.00454	1.04425	1.06425	1.04535	1.06695	1.05226	1.06201	1.05313	1.04114	1.03831	1.04549
>AT3G56650.1 | Symbols: | Mog1/PsbP/DUF1795-like photosystem II reaction center PsbP family protein | chr3:20984807-20985913 FORWARD LENGTH=262	1.05907	1.0751	1.0718	1.06451	1.05751	1.05123	1.10379	1.08913	1.08874	1.07962	1.07941	1.07335
>AT3G57050.2 | Symbols: CBL | cystathionine beta-lyase | chr3:21111939-21114521 REVERSE LENGTH=449;>AT3G57050.1 | Symbols: CBL | cystathionine beta-lyase | chr3:21111939-21114521 REVERSE LENGTH=464;>AT3G57050.3 | Symbols: CBL | cystathionine beta-lyase | c	0.915511	0.911526	0.89081	0.899349	0.904632	0.915865	0.893726	0.900264	0.850379	0.883477	0.87418	0.869041
>AT3G57260.1 | Symbols: BGL2, PR2, BG2, PR-2 | beta-1,3-glucanase 2 | chr3:21188709-21189822 REVERSE LENGTH=339	0.865953	1.00035	1.00684	1.04478	1.05406	1.01124	0.8751	0.908143	0.901738	1.04136	0.992899	0.982869
>AT3G57410.1 | Symbols: VLN3, ATVLN3 | villin 3 | chr3:21243615-21249809 REVERSE LENGTH=965	0.91663	0.895071	0.927455	0.878015	0.876672	0.879747	0.8558	0.862823	0.907072	0.884295	0.882461	0.885668
>AT3G57560.1 | Symbols: NAGK | N-acetyl-l-glutamate kinase | chr3:21311164-21312207 REVERSE LENGTH=347	1.03983	1.03645	1.03924	1.01213	1.03551	1.03608	1.03801	1.04287	1.02237	1.01588	1.01765	1.01937
>AT3G57610.1 | Symbols: ADSS | adenylosuccinate synthase | chr3:21334519-21336603 REVERSE LENGTH=490	1.14197	1.13521	1.13545	1.14761	1.13711	1.14004	1.14104	1.13579	1.1245	1.12457	1.12664	1.11628
>AT3G57870.1 | Symbols: AHUS5, EMB1637, SCE1, SCE1A, ATSCE1 | sumo conjugation enzyme 1 | chr3:21428831-21430110 REVERSE LENGTH=160	1.02314	1.0239	1.05305	1.02217	1.01762	0.995732	1.01331	1.00543	1.02389	0.988217	0.984919	0.994575
>AT3G57890.1 | Symbols: | Tubulin binding cofactor C domain-containing protein | chr3:21438271-21441695 FORWARD LENGTH=573;>AT3G57890.2 | Symbols: | Tubulin binding cofactor C domain-containing protein | chr3:21438271-21441695 FORWARD LENGTH=609	0.932593	0.902183	0.926753	0.902369	0.934962	0.935974	0.828271	0.934563	0.943553	0.911208	0.908309	0.918041
>AT3G58010.1 | Symbols: PGL34 | plastoglobulin 34kD | chr3:21475949-21477463 REVERSE LENGTH=308	1.00657	1.01462	1.00181	1.00281	1.00196	1.00901	0.987402	0.985292	0.970052	0.998971	0.99085	0.975261
>AT3G58610.3 | Symbols: | ketol-acid reductoisomerase | chr3:21671561-21674639 FORWARD LENGTH=591;>AT3G58610.2 | Symbols: | ketol-acid reductoisomerase | chr3:21671561-21674639 FORWARD LENGTH=591;>AT3G58610.1 | Symbols: | ketol-acid reductoisomerase | c	1.10125	1.07066	1.10139	1.08612	1.09759	1.10367	1.08555	1.07854	1.10957	1.07554	1.07484	1.07982
>AT3G58990.1 | Symbols: IPMI1 | isopropylmalate isomerase 1 | chr3:21797524-21798285 REVERSE LENGTH=253	1.08719	1.09709	1.08295	1.05654	1.059	1.06272	1.02687	1.02483	1.01408	0.956472	0.976178	0.971643
>AT3G59760.3 | Symbols: OASC, ATCS-C | O-acetylserine (thiol) lyase isoform C | chr3:22072668-22075345 REVERSE LENGTH=430;>AT3G59760.1 | Symbols: OASC, ATCS-C | O-acetylserine (thiol) lyase isoform C | chr3:22072119-22075345 REVERSE LENGTH=433;>AT3G59760.2	1.04543	1.04593	1.03471	1.01713	1.01489	1.02978	1.06205	1.06458	1.04944	1.05038	1.03878	1.03804
>AT3G59780.1 | Symbols: | Rhodanese/Cell cycle control phosphatase superfamily protein | chr3:22086906-22090324 FORWARD LENGTH=686	0.939646	0.946572	0.953512	0.810277	0.874843	0.926128	0.781983	0.819047	0.943439	0.842163	0.888985	0.924504
>AT3G59840.1 | Symbols: | unknown protein;FUNCTIONS IN: molecular_function unknown;INVOLVED IN: biological_process unknown;LOCATED IN: chloroplast, chloroplast envelope;EXPRESSED IN: 23 plant structures;EXPRESSED DURING: 13 growth stages;Has 72 Blas	0.932153	0.828112	0.948349	0.959634	0.949218	0.940007	0.955421	0.94052	0.968888	0.82468	0.949767	0.942149
>AT3G59920.1 | Symbols: ATGDI2, GDI2 | RAB GDP dissociation inhibitor 2 | chr3:22135157-22138221 FORWARD LENGTH=444	1.06601	1.07266	1.0571	1.05174	1.05414	1.0463	1.06591	1.05573	1.07945	1.0793	1.05528	1.05388
>AT3G59970.3 | Symbols: MTHFR1 | methylenetetrahydrofolate reductase 1 | chr3:22151303-22154323 FORWARD LENGTH=592;>AT3G59970.2 | Symbols: MTHFR1 | methylenetetrahydrofolate reductase 1 | chr3:22151303-22153989 FORWARD LENGTH=407;>AT3G59970.1 | Symbols: MT	1.12438	1.11055	1.1088	1.10796	1.11211	1.10835	1.09211	1.08966	1.1168	1.09639	1.09662	1.09714
>AT3G59980.1 | Symbols: | Nucleic acid-binding, OB-fold-like protein | chr3:22154528-22155570 REVERSE LENGTH=273	0.984161	0.994814	0.993632	1.02435	1.00537	1.00027	1.00447	0.987741	0.991094	0.987533	0.989506	1.01127
>AT3G59990.4 | Symbols: MAP2B | methionine aminopeptidase 2B | chr3:22155921-22158551 REVERSE LENGTH=439;>AT3G59990.3 | Symbols: MAP2B | methionine aminopeptidase 2B | chr3:22155921-22158551 REVERSE LENGTH=439;>AT3G59990.2 | Symbols: MAP2B | methionine ami	0.809326	0.847734	0.755363	0.944848	0.803171	0.877869	0.967439	0.95287	0.951584	0.954236	0.967038	0.950939
>AT3G60190.1 | Symbols: ADL4, ADLP2, EDR3, DRP1E, ADL1E, DL1E | DYNAMIN-like 1E | chr3:22244367-22247651 REVERSE LENGTH=624	0.931165	0.910813	0.91504	0.905106	0.948227	0.902391	0.887038	0.816299	0.917262	0.9251	0.912174	0.820067
>AT3G60240.3 | Symbols: EIF4G, CUM2 | eukaryotic translation initiation factor 4G | chr3:22261842-22268295 FORWARD LENGTH=1725;>AT3G60240.4 | Symbols: EIF4G, CUM2 | eukaryotic translation initiation factor 4G | chr3:22261842-22268295 FORWARD LENGTH=1727;>A	0.926741	0.932948	0.936872	0.938635	0.920682	0.932342	0.93058	0.914104	0.949271	0.94522	0.954362	0.944684
>AT3G60245.1 | Symbols: | Zinc-binding ribosomal protein family protein | chr3:22268803-22269750 FORWARD LENGTH=92	0.930611	0.924895	0.92915	0.976339	0.92754	0.947761	0.945828	0.937179	0.97538	0.992212	0.976837	0.983113
>AT3G60370.1 | Symbols: | FKBP-like peptidyl-prolyl cis-trans isomerase family protein | chr3:22315000-22316533 REVERSE LENGTH=242	0.949365	0.964053	0.952377	0.960367	0.932476	0.935701	0.97468	0.939654	0.968985	0.967005	0.964011	0.970579
>AT3G60440.1 | Symbols: | Phosphoglycerate mutase family protein | chr3:22337820-22339145 FORWARD LENGTH=291	0.937332	0.917555	0.938058	0.944135	0.926651	0.915966	0.936086	0.935915	0.965003	0.938527	0.954217	0.938911
>AT3G60450.1 | Symbols: | Phosphoglycerate mutase family protein | chr3:22340982-22342187 FORWARD LENGTH=274	0.814801	0.875773	0.875649	0.815743	0.857182	0.851083	0.921481	0.907489	0.890413	0.787028	0.885848	0.859639
>AT3G60750.1 | Symbols: | Transketolase | chr3:22454004-22456824 FORWARD LENGTH=741;>AT3G60750.2 | Symbols: | Transketolase | chr3:22454004-22456824 FORWARD LENGTH=740	1.33549	1.33626	1.33031	1.3182	1.31293	1.31435	1.29588	1.28752	1.3221	1.30703	1.29986	1.28987
>AT3G60820.3 | Symbols: PBF1 | N-terminal nucleophile aminohydrolases (Ntn hydrolases) superfamily protein | chr3:22472038-22473809 REVERSE LENGTH=223;>AT3G60820.1 | Symbols: PBF1 | N-terminal nucleophile aminohydrolases (Ntn hydrolases) superfamily protei	1.07529	1.08363	1.06858	1.08202	1.07048	1.07481	1.0823	1.07263	1.0868	1.0805	1.08464	1.08342
>AT3G61080.1 | Symbols: | Protein kinase superfamily protein | chr3:22607152-22608883 FORWARD LENGTH=326	0.904441	0.919432	0.889008	0.889193	0.89854	0.884225	0.885339	0.878602	0.89598	0.891771	0.875484	0.879217
>AT3G61220.1 | Symbols: | NAD(P)-binding Rossmann-fold superfamily protein | chr3:22663025-22664316 FORWARD LENGTH=296;>AT3G61220.2 | Symbols: | NAD(P)-binding Rossmann-fold superfamily protein | chr3:22663025-22664316 FORWARD LENGTH=303	1.02	1.03586	1.01421	1.01634	1.04293	1.03271	0.999151	1.01274	1.02273	1.03242	1.04904	1.03848
>AT3G61260.1 | Symbols: | Remorin family protein | chr3:22675403-22676701 REVERSE LENGTH=212	1.03048	1.04018	1.03548	1.01778	1.00066	1.01375	1.07675	1.05811	1.02792	1.02446	1.06342	1.05721
>AT3G61440.1 | Symbols: ATCYSC1, ARATH;BSAS3;1, CYSC1 | cysteine synthase C1 | chr3:22735885-22737792 FORWARD LENGTH=368;>AT3G61440.3 | Symbols: CYSC1 | cysteine synthase C1 | chr3:22736550-22737792 FORWARD LENGTH=247;>AT3G61440.2 | Symbols: ATCYSC1, CYSC1	1.10254	1.11364	1.10879	1.08385	1.09501	1.10184	1.09571	1.1039	1.07131	1.09112	1.10406	1.0997
>AT3G62030.3 | Symbols: ROC4 | rotamase CYP 4 | chr3:22973708-22975139 FORWARD LENGTH=259;>AT3G62030.1 | Symbols: ROC4 | rotamase CYP 4 | chr3:22973708-22975139 FORWARD LENGTH=260;>AT3G62030.2 | Symbols: ROC4 | rotamase CYP 4 | chr3:22973004-22975139 FORWA	1.25392	1.25601	1.26252	1.26169	1.25014	1.24321	1.26311	1.25069	1.26153	1.24668	1.23814	1.23444
>AT3G62110.1 | Symbols: | Pectin lyase-like superfamily protein | chr3:22997313-22999503 REVERSE LENGTH=471	0.932076	0.962565	0.952985	0.950847	0.92316	0.935138	0.975487	0.974549	0.966306	0.963438	0.962196	0.967147
>AT3G62120.2 | Symbols: | Class II aaRS and biotin synthetases superfamily protein | chr3:23001227-23003849 REVERSE LENGTH=530;>AT3G62120.1 | Symbols: | Class II aaRS and biotin synthetases superfamily protein | chr3:23001227-23003849 REVERSE LENGTH=530	0.779088	0.815001	0.90035	0.780088	0.868011	0.796911	0.868771	0.885508	0.890655	0.778492	0.820909	0.831065
>AT3G62360.1 | Symbols: | Carbohydrate-binding-like fold | chr3:23073020-23080455 REVERSE LENGTH=1227	1.00195	0.979871	1.00116	0.989123	0.990415	0.998393	0.984813	0.985191	1.01364	1.0121	1.00554	0.98566
>AT3G62410.1 | Symbols: CP12-2, CP12 | CP12 domain-containing protein 2 | chr3:23091006-23091401 FORWARD LENGTH=131	1.09667	1.0764	1.08921	1.07593	1.06449	1.07592	1.06155	1.07532	0.814349	0.848018	1.08187	1.05406
>AT3G62530.1 | Symbols: | ARM repeat superfamily protein | chr3:23132219-23133121 FORWARD LENGTH=221	0.794002	0.839287	0.802911	0.794978	0.849919	0.886324	1.1026	1.1159	1.09443	1.05532	1.10242	1.08815
>AT3G62600.1 | Symbols: ATERDJ3B, ERDJ3B | DNAJ heat shock family protein | chr3:23151038-23153346 REVERSE LENGTH=346	0.926274	0.917459	0.935408	0.933397	0.892887	0.909102	0.937642	0.922541	0.93117	0.924567	0.936158	0.907946
>AT3G62790.1 | Symbols: | NADH-ubiquinone oxidoreductase-related | chr3:23223321-23224221 REVERSE LENGTH=83;>AT2G47690.1 | Symbols: | NADH-ubiquinone oxidoreductase-related | chr2:19551263-19552052 FORWARD LENGTH=118	0.914147	0.912039	0.925549	0.912245	0.919158	0.918841	0.927362	0.801741	0.914875	0.806306	0.931417	0.916503
>AT3G62870.1 | Symbols: | Ribosomal protein L7Ae/L30e/S12e/Gadd45 family protein | chr3:23242862-23244273 REVERSE LENGTH=256	0.926234	0.928015	0.948472	0.946924	0.97015	0.971653	0.880085	0.887253	0.933931	0.958577	0.968762	0.971766
>AT3G62910.1 | Symbols: APG3 | Peptide chain release factor 1 | chr3:23257661-23260386 REVERSE LENGTH=422	0.938854	0.939883	0.954326	0.973872	0.956889	0.973281	0.945467	0.961004	0.952721	0.946681	0.979653	0.939943
>AT3G62940.1 | Symbols: | Cysteine proteinases superfamily protein | chr3:23263106-23264197 REVERSE LENGTH=316;>AT3G62940.3 | Symbols: | Cysteine proteinases superfamily protein | chr3:23263106-23264245 REVERSE LENGTH=332;>AT3G62940.2 | Symbols: | Cyste	0.918273	0.907084	0.919011	0.940107	0.901198	0.941779	0.959169	0.939028	0.924895	0.917124	0.959139	0.935328
>AT3G63140.1 | Symbols: CSP41A | chloroplast stem-loop binding protein of 41 kDa | chr3:23327006-23328620 REVERSE LENGTH=406	1.23714	1.24618	1.23496	1.22827	1.21827	1.21226	1.22832	1.21487	1.22042	1.20829	1.21385	1.19891
>AT3G63170.1 | Symbols: | Chalcone-flavanone isomerase family protein | chr3:23334675-23335993 FORWARD LENGTH=279	0.900325	0.858838	0.915229	0.776758	0.809001	0.873873	0.821785	0.908587	0.801415	0.819873	0.818183	0.786054
>AT3G63190.1 | Symbols: RRF, HFP108, cpRRF, AtcpRRF | ribosome recycling factor, chloroplast precursor | chr3:23342861-23344640 REVERSE LENGTH=275	1.14491	1.15713	1.16513	1.13207	1.15627	1.16967	1.16842	1.17735	1.13813	1.12833	1.16775	1.176
>AT3G63410.1 | Symbols: APG1, VTE3, IEP37, E37 | S-adenosyl-L-methionine-dependent methyltransferases superfamily protein | chr3:23415816-23417002 REVERSE LENGTH=338	0.985797	0.95079	0.982065	0.974114	1.00354	0.989826	0.912667	0.911899	0.973742	0.960308	0.971995	0.931804
>AT3G63490.1 | Symbols: | Ribosomal protein L1p/L10e family | chr3:23444269-23446020 FORWARD LENGTH=346;>AT3G63490.2 | Symbols: | Ribosomal protein L1p/L10e family | chr3:23444269-23445777 FORWARD LENGTH=291	1.20654	1.19644	1.20849	1.20782	1.20136	1.21415	1.23111	1.21743	1.20139	1.19144	1.20328	1.20899
>AT3G63520.1 | Symbols: CCD1, ATCCD1, ATNCED1, NCED1 | carotenoid cleavage dioxygenase 1 | chr3:23452940-23455896 FORWARD LENGTH=538	0.87582	0.874618	0.878147	0.866242	0.878182	0.883869	0.878076	0.867238	0.880761	0.890576	0.89579	0.862197
>AT3G63540.1 | Symbols: | Mog1/PsbP/DUF1795-like photosystem II reaction center PsbP family protein | chr3:23459372-23459803 REVERSE LENGTH=143	1.18369	1.19485	1.18913	1.19194	1.16887	1.162	1.1951	1.18554	1.1943	1.16999	1.1724	1.15791
>AT4G00100.1 | Symbols: ATRPS13A, RPS13, PFL2, RPS13A | ribosomal protein S13A | chr4:37172-38123 FORWARD LENGTH=151	1.00825	1.01367	1.03715	1.00798	1.03681	1.02933	0.963124	0.982534	1.00362	1.01739	1.01012	1.01615
>AT4G00165.2 | Symbols: | Bifunctional inhibitor/lipid-transfer protein/seed storage 2S albumin superfamily protein | chr4:69433-69819 REVERSE LENGTH=128;>AT4G00165.1 | Symbols: | Bifunctional inhibitor/lipid-transfer protein/seed storage 2S albumin supe	0.850771	0.852162	0.872659	0.880367	0.859952	0.860187	0.923613	0.859664	0.89959	0.927902	0.856263	0.865594
>AT4G00570.1 | Symbols: NAD-ME2 | NAD-dependent malic enzyme 2 | chr4:242817-246522 REVERSE LENGTH=607	1.02176	1.02922	1.01223	1.01215	1.01947	1.02371	1.02587	1.02982	1.00732	1.0294	1.02603	1.01982
>AT4G00620.1 | Symbols: | Amino acid dehydrogenase family protein | chr4:259265-260788 REVERSE LENGTH=360	0.775753	0.913249	0.88152	0.89629	0.889239	0.920359	0.910654	0.910114	0.859986	0.874521	0.905626	0.901937
>AT4G00810.2 | Symbols: | 60S acidic ribosomal protein family | chr4:346179-346957 REVERSE LENGTH=113;>AT4G00810.1 | Symbols: | 60S acidic ribosomal protein family | chr4:346179-346957 REVERSE LENGTH=113	0.879529	0.803056	0.868715	0.809453	0.780511	0.872704	0.971198	1.00437	1.01797	0.977186	0.991089	0.984061
>AT4G01050.1 | Symbols: TROL | thylakoid rhodanese-like | chr4:455874-458175 FORWARD LENGTH=466	1.17231	1.18868	1.17179	1.18008	1.14876	1.15846	1.19884	1.18298	1.18429	1.17349	1.17606	1.17032
>AT4G01070.1 | Symbols: GT72B1, UGT72B1 | UDP-Glycosyltransferase superfamily protein | chr4:461858-463300 REVERSE LENGTH=480;>AT4G01070.2 | Symbols: GT72B1 | UDP-Glycosyltransferase superfamily protein | chr4:461850-463300 REVERSE LENGTH=349	0.953865	0.948187	0.938335	0.907134	0.920989	0.907681	0.887427	0.898107	0.921331	0.910724	0.894628	0.824758
>AT4G01290.2 | Symbols: | unknown protein;FUNCTIONS IN: molecular_function unknown;INVOLVED IN: biological_process unknown;LOCATED IN: cellular_component unknown;EXPRESSED IN: 24 plant structures;EXPRESSED DURING: 15 growth stages;Has 1797 Blast hit	0.892192	0.888622	0.891596	0.896951	0.874963	0.817645	0.837897	0.841372	0.779779	0.780123	0.803743	0.840425
>AT4G01310.1 | Symbols: | Ribosomal L5P family protein | chr4:544166-545480 REVERSE LENGTH=262	1.15828	1.15925	1.16932	1.16264	1.16246	1.16925	1.19378	1.17247	1.15139	1.15384	1.17197	1.17855
>AT4G01370.1 | Symbols: ATMPK4, MPK4 | MAP kinase 4 | chr4:567219-568889 FORWARD LENGTH=376	0.934454	0.909128	0.950574	0.944757	0.930434	0.932716	0.941524	0.926974	0.952455	0.978436	0.949637	0.960018
>AT4G01610.2 | Symbols: | Cysteine proteinases superfamily protein | chr4:694857-696937 FORWARD LENGTH=359;>AT4G01610.1 | Symbols: | Cysteine proteinases superfamily protein | chr4:694857-696937 FORWARD LENGTH=359	0.945376	0.985684	0.943757	0.940634	0.926694	0.922133	0.974006	0.978758	0.952356	1.01687	0.982931	0.97607
>AT4G01690.1 | Symbols: PPOX, HEMG1, PPO1 | Flavin containing amine oxidoreductase family | chr4:729929-732309 FORWARD LENGTH=537;>AT4G01690.2 | Symbols: PPOX | Flavin containing amine oxidoreductase family | chr4:729929-732309 FORWARD LENGTH=506	1.07517	1.0633	1.058	1.08074	1.06778	1.07224	1.09526	1.07928	1.09832	1.07869	1.08451	1.07845
>AT4G01800.1 | Symbols: AGY1, AtcpSecA, SECA1 | Albino or Glassy Yellow 1 | chr4:770926-776131 REVERSE LENGTH=1022;>AT4G01800.2 | Symbols: AGY1, SECA1 | Albino or Glassy Yellow 1 | chr4:770926-776134 REVERSE LENGTH=1042	0.961501	0.970345	0.968906	0.955819	0.964511	0.974503	0.932976	0.932541	0.973486	0.971163	0.980065	0.963072
>AT4G01850.2 | Symbols: SAM-2, MAT2, SAM2, AtSAM2 | S-adenosylmethionine synthetase 2 | chr4:796298-797479 REVERSE LENGTH=393;>AT4G01850.1 | Symbols: SAM-2, MAT2, SAM2, AtSAM2 | S-adenosylmethionine synthetase 2 | chr4:796298-797479 REVERSE LENGTH=393	1.14604	1.12768	1.14714	1.14482	1.13831	1.12304	1.11682	1.10132	1.11908	1.07582	1.07095	1.07542
>AT4G01900.1 | Symbols: PII, GLB1 | GLNB1 homolog | chr4:821736-823294 FORWARD LENGTH=196	1.02879	1.04584	1.04819	1.03997	1.02246	1.03136	1.01674	1.00606	1.00748	1.01194	0.992722	1.00299
>AT4G01940.1 | Symbols: NFU1, AtCNFU1 | NFU domain protein 1 | chr4:842265-843388 REVERSE LENGTH=231	0.994454	0.991595	1.01166	1.03401	1.02894	1.01767	1.00561	1.01182	1.02321	1.03445	1.03618	1.04
>AT4G02450.2 | Symbols: | HSP20-like chaperones superfamily protein | chr4:1073987-1075765 REVERSE LENGTH=240;>AT4G02450.1 | Symbols: | HSP20-like chaperones superfamily protein | chr4:1073987-1075765 REVERSE LENGTH=241	1.06637	1.08719	1.07529	1.06303	1.09704	1.09179	1.06204	1.08937	1.04343	1.07116	1.12712	1.10846
>AT4G02520.1 | Symbols: ATGSTF2, ATPM24.1, ATPM24, GST2, GSTF2 | glutathione S-transferase PHI 2 | chr4:1110673-1111531 REVERSE LENGTH=212;>AT2G02930.1 | Symbols: ATGSTF3, GST16, GSTF3 | glutathione S-transferase F3 | chr2:851348-852106 REVERSE LENGTH=212	0.904976	0.944383	0.941296	0.924569	0.965541	0.919692	0.935265	1.00634	0.968361	1.0076	0.972463	0.971181
>AT4G02530.1 | Symbols: | chloroplast thylakoid lumen protein | chr4:1112335-1114005 REVERSE LENGTH=216	1.1204	1.0799	1.11377	1.12098	1.09863	1.11258	1.13153	1.14755	1.12007	1.09213	1.12772	1.09775
>AT4G02580.1 | Symbols: | NADH-ubiquinone oxidoreductase 24 kDa subunit, putative | chr4:1134586-1136906 FORWARD LENGTH=255	1.03336	1.03867	1.05955	1.03746	1.03901	1.03581	1.03517	1.04505	1.03826	1.04661	1.00243	1.03216
>AT4G02770.1 | Symbols: PSAD-1 | photosystem I subunit D-1 | chr4:1229247-1229873 REVERSE LENGTH=208	1.30168	1.32093	1.31448	1.30692	1.27952	1.28546	1.34296	1.31861	1.33321	1.32974	1.31509	1.32306
>AT4G02930.1 | Symbols: | GTP binding Elongation factor Tu family protein | chr4:1295751-1298354 REVERSE LENGTH=454	1.09702	1.09993	1.10198	1.11808	1.09484	1.1137	1.13535	1.11608	1.10791	1.12284	1.1202	1.11935
>AT4G03120.1 | Symbols: | C2H2 and C2HC zinc fingers superfamily protein | chr4:1385747-1387331 FORWARD LENGTH=207	0.870332	0.862882	0.894549	0.930241	0.862847	0.892562	0.819818	0.884139	0.899128	0.901378	0.912986	0.942635
>AT4G03280.2 | Symbols: PETC, PGR1 | photosynthetic electron transfer C | chr4:1440462-1441717 FORWARD LENGTH=210;>AT4G03280.1 | Symbols: PETC, PGR1 | photosynthetic electron transfer C | chr4:1440314-1441717 FORWARD LENGTH=229	1.29682	1.2891	1.30783	1.27698	1.26437	1.26725	1.31276	1.30611	1.30167	1.27687	1.26267	1.26821
>AT4G03520.1 | Symbols: ATHM2 | Thioredoxin superfamily protein | chr4:1562585-1564055 REVERSE LENGTH=186;>AT4G03520.2 | Symbols: ATHM2 | Thioredoxin superfamily protein | chr4:1562585-1562803 REVERSE LENGTH=72	1.19179	1.19262	1.20278	1.20552	1.17225	1.18024	1.22064	1.21203	1.22503	1.20548	1.21148	1.2037
>AT4G04020.1 | Symbols: FIB | fibrillin | chr4:1932161-1933546 FORWARD LENGTH=318	1.16365	1.18613	1.16024	1.17986	1.17113	1.16114	1.13109	1.12408	1.13777	1.19965	1.18566	1.17658
>AT4G04040.1 | Symbols: MEE51 | Phosphofructokinase family protein | chr4:1939250-1942765 FORWARD LENGTH=569	0.972096	0.981262	0.983698	0.97409	0.995212	0.965871	0.980367	0.97134	0.991796	0.973814	0.976385	0.971101
>AT4G04210.1 | Symbols: PUX4 | plant UBX domain containing protein 4 | chr4:2030391-2031670 FORWARD LENGTH=303	0.928589	0.924728	0.930063	0.945201	0.937743	0.948721	0.953241	0.954723	0.950701	0.958101	0.96105	0.935254
>AT4G04610.1 | Symbols: APR1, APR, PRH19, ATAPR1 | APS reductase 1 | chr4:2325069-2326718 FORWARD LENGTH=465	1.01615	1.02507	1.02106	0.999003	1.0051	1.00966	0.984109	0.969612	0.955922	0.917574	0.944492	0.931039
>AT4G04640.1 | Symbols: ATPC1 | ATPase, F1 complex, gamma subunit protein | chr4:2350761-2351882 REVERSE LENGTH=373	1.2012	1.18724	1.16179	1.13643	1.16596	1.16705	1.15754	1.19114	1.13894	1.14325	1.15726	1.14713
>AT4G04770.1 | Symbols: ATABC1, LAF6, ATNAP1, ABC1 | ATP binding cassette protein 1 | chr4:2427998-2429785 REVERSE LENGTH=557	1.01268	1.00026	1.00669	1.02334	1.01756	1.01509	0.99284	0.974485	1.01921	0.999965	1.01147	1.00589
>AT4G04800.1 | Symbols: ATMSRB3, MSRB3 | methionine sulfoxide reductase B3 | chr4:2439574-2440937 FORWARD LENGTH=176;>AT4G21850.1 | Symbols: ATMSRB9, MSRB9 | methionine sulfoxide reductase B9 | chr4:11591378-11592138 REVERSE LENGTH=143	0.929688	0.925098	0.850354	0.957093	0.936194	0.922253	0.954063	0.933335	0.942387	0.949866	0.954877	0.954144
>AT4G04830.1 | Symbols: ATMSRB5, MSRB5 | methionine sulfoxide reductase B5 | chr4:2445902-2446872 FORWARD LENGTH=139;>AT4G04830.2 | Symbols: MSRB5 | methionine sulfoxide reductase B5 | chr4:2445902-2446872 FORWARD LENGTH=129	0.953577	0.982781	0.982212	0.975973	0.962338	0.946582	0.780882	0.828204	0.762166	0.850095	0.843051	0.822845
>AT4G04950.1 | Symbols: | thioredoxin family protein | chr4:2517882-2519924 REVERSE LENGTH=488	0.985446	1.00011	0.986061	0.990176	0.989169	1.0067	0.981849	0.978559	0.947089	0.963072	0.987946	0.979781
>AT4G05150.1 | Symbols: | Octicosapeptide/Phox/Bem1p family protein | chr4:2660339-2662675 FORWARD LENGTH=477	0.8085	0.818575	0.808828	0.874946	0.884692	0.814896	0.91896	0.918948	0.9492	0.758058	0.899568	0.907207
>AT4G05180.1 | Symbols: PSBQ, PSBQ-2, PSII-Q | photosystem II subunit Q-2 | chr4:2672093-2673170 REVERSE LENGTH=230	1.20948	1.16082	1.22486	1.16414	1.16177	1.20252	1.2348	1.25354	1.20863	1.18147	1.18413	1.20163
>AT4G05400.2 | Symbols: | copper ion binding | chr4:2741256-2742008 FORWARD LENGTH=250;>AT4G05400.1 | Symbols: | copper ion binding | chr4:2741256-2742008 FORWARD LENGTH=250	0.891654	0.883893	0.889962	0.892958	0.875728	0.875722	0.91507	0.909387	0.90862	0.886049	0.894337	0.891939
>AT4G05530.1 | Symbols: IBR1, SDRA | indole-3-butyric acid response 1 | chr4:2816462-2818074 FORWARD LENGTH=254	0.93001	0.912237	0.92161	0.920758	0.920004	0.925449	0.945013	0.967474	0.930971	0.965648	0.951206	0.926256
>AT4G08280.1 | Symbols: | Thioredoxin superfamily protein | chr4:5230345-5231196 FORWARD LENGTH=126	0.779141	0.854224	0.786629	0.772719	0.776306	0.781198	0.808788	0.859863	0.787354	0.79972	0.791107	0.794682
>AT4G08390.3 | Symbols: SAPX | stromal ascorbate peroxidase | chr4:5314999-5317071 FORWARD LENGTH=371;>AT4G08390.2 | Symbols: SAPX | stromal ascorbate peroxidase | chr4:5314999-5317071 FORWARD LENGTH=372;>AT4G08390.1 | Symbols: SAPX | stromal ascorbate per	1.1444	1.1637	1.16186	1.17052	1.16485	1.16154	1.14184	1.13474	1.12334	1.13654	1.16363	1.15587
>AT4G08870.1 | Symbols: | Arginase/deacetylase superfamily protein | chr4:5646654-5648693 REVERSE LENGTH=344;>AT4G08870.2 | Symbols: | Arginase/deacetylase superfamily protein | chr4:5647417-5648693 REVERSE LENGTH=263	1.16688	1.17996	1.14711	1.08118	1.15149	1.11078	1.01203	1.07616	1.0587	1.06149	1.04905	1.04966
>AT4G08900.1 | Symbols: | arginase | chr4:5703499-5705180 FORWARD LENGTH=342	1.15154	1.1401	1.10334	1.05262	1.13125	1.07424	1.0075	1.12201	1.00991	0.997893	0.999339	0.981554
>AT4G09000.1 | Symbols: GRF1, GF14 CHI | general regulatory factor 1 | chr4:5775387-5777157 FORWARD LENGTH=267;>AT4G09000.2 | Symbols: GRF1, GF14 CHI | general regulatory factor 1 | chr4:5775387-5777157 FORWARD LENGTH=318	0.999354	0.991275	1.01208	0.972775	1.00654	0.981477	0.971259	1.01101	1.02015	0.993657	1.00872	1.0124
>AT4G09010.1 | Symbols: APX4, TL29 | ascorbate peroxidase 4 | chr4:5777502-5779338 REVERSE LENGTH=349	1.18105	1.18871	1.16364	1.14371	1.16677	1.17008	1.16304	1.18646	1.12577	1.14378	1.14492	1.14116
>AT4G09020.1 | Symbols: ATISA3, ISA3 | isoamylase 3 | chr4:5784099-5788839 FORWARD LENGTH=764	0.882093	0.918736	0.881037	0.903891	0.908492	0.899783	0.918749	0.964716	0.923126	1.06886	1.02502	1.00912
>AT4G09040.2 | Symbols: | RNA-binding (RRM/RBD/RNP motifs) family protein | chr4:5795075-5797193 REVERSE LENGTH=244;>AT4G09040.1 | Symbols: | RNA-binding (RRM/RBD/RNP motifs) family protein | chr4:5795075-5797315 REVERSE LENGTH=304	1.07408	1.07095	1.08433	1.11566	1.07511	1.09382	1.10506	1.0763	1.09143	1.06274	1.08684	1.08944
>AT4G09320.1 | Symbols: NDPK1 | Nucleoside diphosphate kinase family protein | chr4:5923424-5924366 FORWARD LENGTH=169	1.12424	1.11697	1.12378	1.1345	1.11348	1.12503	1.13638	1.12963	1.12511	1.12611	1.13962	1.13477
>AT4G09520.1 | Symbols: | Cofactor-independent phosphoglycerate mutase | chr4:6024970-6026751 REVERSE LENGTH=492;>AT3G30841.1 | Symbols: | Cofactor-independent phosphoglycerate mutase | chr3:12591595-12593401 FORWARD LENGTH=495	0.877271	0.889896	0.894791	0.890565	0.881643	0.898016	0.87139	0.903619	0.872043	0.839024	0.82999	0.784984
>AT4G09620.1 | Symbols: | Mitochondrial transcription termination factor family protein | chr4:6077122-6078899 REVERSE LENGTH=212	0.981656	1.00462	0.987304	0.978742	0.960025	0.958205	0.97999	0.973122	0.95585	0.941654	0.960337	0.941612
>AT4G09650.1 | Symbols: ATPD | ATP synthase delta-subunit gene | chr4:6100799-6101503 FORWARD LENGTH=234	1.004	0.932037	1.01437	0.97972	0.973938	0.965843	0.99742	0.996943	1.01696	0.973567	0.994792	1.0021
>AT4G09670.1 | Symbols: | Oxidoreductase family protein | chr4:6107382-6109049 REVERSE LENGTH=362	0.885504	0.892423	0.883789	0.860094	0.859279	0.87651	0.883256	0.876526	0.872461	0.877078	0.88412	0.879925
>AT4G09730.1 | Symbols: RH39 | RH39 | chr4:6136333-6139510 FORWARD LENGTH=621	0.825839	0.847775	0.779914	0.861595	0.822133	0.857947	0.772055	0.829689	0.780147	0.795353	0.869574	0.836546
>AT4G10000.2 | Symbols: | Thioredoxin family protein | chr4:6260707-6263053 REVERSE LENGTH=333;>AT4G10000.1 | Symbols: | Thioredoxin family protein | chr4:6260707-6263053 REVERSE LENGTH=333	0.845566	0.852511	0.895518	0.826764	0.894421	0.800328	1.03948	1.03167	1.01022	1.01936	1.00771	1.00132
>AT4G10300.1 | Symbols: | RmlC-like cupins superfamily protein | chr4:6384564-6385946 FORWARD LENGTH=134	1.02849	1.05406	1.04248	1.04258	1.0159	1.02106	1.06037	1.052	1.04439	1.04676	1.04436	1.04185
>AT4G10340.1 | Symbols: LHCB5 | light harvesting complex of photosystem II 5 | chr4:6408200-6409496 FORWARD LENGTH=280	1.15384	1.07856	1.13616	1.0853	1.10502	1.11084	1.09687	1.12228	1.10444	1.11451	1.11447	1.1094
>AT4G10480.2 | Symbols: | Nascent polypeptide-associated complex (NAC), alpha subunit family protein | chr4:6478089-6479079 REVERSE LENGTH=211;>AT4G10480.1 | Symbols: | Nascent polypeptide-associated complex (NAC), alpha subunit family protein | chr4:647	0.983343	0.954723	0.931554	0.910976	1.01366	0.999165	0.920525	0.92928	0.927635	0.842159	1.00866	0.951407
>AT4G10750.1 | Symbols: | Phosphoenolpyruvate carboxylase family protein | chr4:6618724-6619800 FORWARD LENGTH=358	0.910907	0.932576	0.918935	0.887382	0.905437	0.919592	0.932168	0.915277	0.899706	0.897425	0.916894	0.904162
>AT4G11010.1 | Symbols: NDPK3 | nucleoside diphosphate kinase 3 | chr4:6732780-6734298 REVERSE LENGTH=238	1.14175	1.15621	1.14486	1.14515	1.12409	1.12782	1.13364	1.12981	1.13021	1.14512	1.13765	1.13725
>AT4G11120.1 | Symbols: | translation elongation factor Ts (EF-Ts), putative | chr4:6778066-6779934 FORWARD LENGTH=395	0.830622	0.825582	0.817017	0.814569	0.822785	0.834132	0.842568	0.863646	0.844868	0.833819	0.844365	0.860165
>AT4G11150.1 | Symbols: TUF, emb2448, TUFF, VHA-E1 | vacuolar ATP synthase subunit E1 | chr4:6800091-6801696 FORWARD LENGTH=230	1.14651	1.1565	1.13498	1.11023	1.1316	1.12313	1.13235	1.162	1.11394	1.13366	1.14319	1.15054
>AT4G11175.1 | Symbols: | Nucleic acid-binding, OB-fold-like protein | chr4:6818162-6818806 FORWARD LENGTH=141	1.03807	1.03673	1.05386	1.0948	1.06765	1.07896	1.05302	1.04627	1.06223	1.04763	1.03553	1.04688
>AT4G11260.1 | Symbols: ATSGT1B, ETA3, RPR1, EDM1, SGT1B | phosphatase-related | chr4:6851515-6853719 REVERSE LENGTH=358	0.917444	0.940504	0.941307	0.918836	0.958659	0.956493	0.953301	0.98015	0.934937	0.941872	0.977357	0.972113
>AT4G11290.1 | Symbols: | Peroxidase superfamily protein | chr4:6869993-6871476 FORWARD LENGTH=326	0.812658	0.898747	0.909742	0.887909	0.892508	0.889424	0.911217	0.956001	0.776946	0.808325	0.875098	0.893138
>AT4G11600.1 | Symbols: ATGPX6, PHGPX, LSC803, GPX6 | glutathione peroxidase 6 | chr4:7010021-7011330 REVERSE LENGTH=232	1.00057	0.995553	1.02715	1.04942	1.03194	1.04672	1.03118	1.0292	1.01175	1.07158	1.07711	1.07242
>AT4G11790.1 | Symbols: | Pleckstrin homology (PH) domain superfamily protein | chr4:7090456-7093208 FORWARD LENGTH=443	0.837074	0.78169	0.810642	0.846458	0.810789	0.839984	0.936136	0.909737	0.905715	0.892869	0.897207	0.894833
>AT4G11820.1 | Symbols: MVA1, HMGS, EMB2778, FKP1 | hydroxymethylglutaryl-CoA synthase / HMG-CoA synthase / 3-hydroxy-3-methylglutaryl coenzyme A synthase | chr4:7109124-7111213 REVERSE LENGTH=406;>AT4G11820.2 | Symbols: MVA1, FKP1 | hydroxymethylglutaryl-	0.927206	0.886719	0.897336	0.896037	0.894316	0.941754	0.869338	0.872137	0.850646	0.872796	0.864681	0.855409
>AT4G11860.1 | Symbols: | Protein of unknown function (DUF544) | chr4:7134237-7138361 REVERSE LENGTH=682	0.773524	0.776107	0.769141	0.768114	0.76439	0.758237	0.801255	0.794594	0.774238	0.777289	0.785516	0.7764
>AT4G11980.1 | Symbols: ATNUDT14, ATNUDX14, NUDX14 | nudix hydrolase homolog 14 | chr4:7183845-7185551 REVERSE LENGTH=309	0.951069	0.938237	0.940198	0.932453	0.922431	0.938344	0.953739	0.966164	0.818914	0.909426	0.900565	0.896622
>AT4G12060.1 | Symbols: | Double Clp-N motif protein | chr4:7228269-7229898 REVERSE LENGTH=241	0.875457	0.857894	0.885752	0.879202	0.865449	0.892434	0.890905	0.925816	0.871525	0.884469	0.906306	0.895805
>AT4G12290.1 | Symbols: | Copper amine oxidase family protein | chr4:7304434-7306973 FORWARD LENGTH=741	0.950021	0.955244	0.955983	0.916881	0.939323	0.938009	0.948795	0.954294	0.937389	0.968883	0.922887	0.912215
>AT4G12340.1 | Symbols: | copper ion binding | chr4:7321492-7322004 REVERSE LENGTH=170	0.800649	0.873124	0.861561	0.813604	0.844199	0.864532	0.894043	0.881652	0.88267	0.873657	0.878963	0.846313
>AT4G12720.3 | Symbols: AtNUDT7, GFG1, ATNUDX7 | MutT/nudix family protein | chr4:7487716-7489557 FORWARD LENGTH=282;>AT4G12720.2 | Symbols: AtNUDT7, GFG1, ATNUDX7 | MutT/nudix family protein | chr4:7487716-7489557 FORWARD LENGTH=282;>AT4G12720.1 | Symbols	0.900908	0.936783	0.903622	0.902589	0.902889	0.826808	0.913285	0.926978	0.907528	0.948927	0.831463	0.915453
>AT4G12770.2 | Symbols: | Chaperone DnaJ-domain superfamily protein | chr4:7506736-7511408 REVERSE LENGTH=889;>AT4G12770.1 | Symbols: | Chaperone DnaJ-domain superfamily protein | chr4:7506736-7511408 REVERSE LENGTH=891;>AT4G12780.2 | Symbols: | Chapero	0.837269	0.847644	0.834148	0.843163	0.827182	0.828294	0.867203	0.831602	0.842501	0.841252	0.838483	0.8335
>AT4G12800.1 | Symbols: PSAL | photosystem I subunit l | chr4:7521469-7522493 FORWARD LENGTH=219	0.924147	0.917842	0.956501	0.924734	0.974221	0.956874	0.95171	0.93957	0.955917	0.956081	0.940004	0.926431
>AT4G12830.1 | Symbols: | alpha/beta-Hydrolases superfamily protein | chr4:7531189-7533327 FORWARD LENGTH=393	0.952813	0.907474	0.910644	0.930439	0.945626	0.96964	0.997848	0.964777	0.962561	0.90633	0.901885	0.896476
>AT4G12900.1 | Symbols: | Gamma interferon responsive lysosomal thiol (GILT) reductase family protein | chr4:7548820-7549946 FORWARD LENGTH=231	0.816252	0.802255	0.816113	0.888436	0.81618	0.794979	0.901627	0.796395	0.815237	0.878034	0.887079	0.878286
>AT4G13010.1 | Symbols: | Oxidoreductase, zinc-binding dehydrogenase family protein | chr4:7600682-7602567 FORWARD LENGTH=329	1.0419	1.05192	1.04851	1.0552	1.05875	1.04781	1.06834	1.06607	1.0772	1.09459	1.07396	1.0889
>AT4G13180.1 | Symbols: | NAD(P)-binding Rossmann-fold superfamily protein | chr4:7657373-7658164 REVERSE LENGTH=263	0.8338	0.837542	0.837781	0.837981	0.85547	0.854747	0.843951	0.832705	0.834195	0.869989	0.798441	0.843469
>AT4G13200.1 | Symbols: | unknown protein;FUNCTIONS IN: molecular_function unknown;INVOLVED IN: biological_process unknown;LOCATED IN: thylakoid, chloroplast thylakoid membrane, chloroplast, plastoglobule;EXPRESSED IN: 22 plant structures;EXPRESSED D	0.939689	0.949587	0.972941	0.978746	0.964061	0.959678	0.957401	0.949517	0.951192	0.951086	0.956737	0.941399
>AT4G13350.2 | Symbols: NIG | NSP (nuclear shuttle protein)-interacting GTPase | chr4:7770170-7773321 REVERSE LENGTH=602;>AT4G13350.1 | Symbols: NIG | NSP (nuclear shuttle protein)-interacting GTPase | chr4:7770170-7773321 REVERSE LENGTH=602	0.919989	0.93217	0.934659	0.919858	0.924612	0.911567	0.969519	0.957595	0.982083	0.952272	0.91389	0.930908
>AT4G13360.1 | Symbols: | ATP-dependent caseinolytic (Clp) protease/crotonase family protein | chr4:7775133-7777701 FORWARD LENGTH=421	1.00412	1.0191	1.00534	0.992458	0.998406	0.991654	1.01924	1.02226	1.01265	1.02308	1.02582	1.01281
>AT4G13430.1 | Symbols: IIL1, ATLEUC1 | isopropyl malate isomerase large subunit 1 | chr4:7804194-7807789 REVERSE LENGTH=509	1.1997	1.20348	1.19652	1.19041	1.17521	1.18404	1.17064	1.15831	1.16051	1.13911	1.15405	1.15238
>AT4G13615.1 | Symbols: | Uncharacterised protein family SERF | chr4:7924353-7925017 FORWARD LENGTH=71	0.818032	0.8225	0.823339	0.874781	0.825965	0.83062	0.839102	0.836781	0.867955	0.866119	0.861567	0.840962
>AT4G13670.1 | Symbols: PTAC5 | plastid transcriptionally active 5 | chr4:7948644-7950779 FORWARD LENGTH=387	1.04431	1.05432	1.05379	1.05939	1.03364	1.05271	1.06491	1.05856	1.02228	1.03466	1.0577	1.0417
>AT4G13850.3 | Symbols: ATGRP2 | glycine-rich RNA-binding protein 2 | chr4:8021314-8022065 FORWARD LENGTH=144;>AT4G13850.2 | Symbols: ATGRP2 | glycine-rich RNA-binding protein 2 | chr4:8021314-8022065 FORWARD LENGTH=153;>AT4G13850.1 | Symbols: ATGRP2, GR-R	1.09732	1.09102	1.10636	1.1618	1.12707	1.13366	1.13569	1.12107	1.12977	1.15068	1.15094	1.15252
>AT4G13930.1 | Symbols: SHM4 | serine hydroxymethyltransferase 4 | chr4:8048013-8050021 REVERSE LENGTH=471	1.1994	1.1978	1.19744	1.21392	1.19928	1.20348	1.21332	1.19898	1.20878	1.21775	1.2178	1.22038
>AT4G13940.1 | Symbols: HOG1, EMB1395, SAHH1, MEE58, ATSAHH1 | S-adenosyl-L-homocysteine hydrolase | chr4:8054931-8056676 FORWARD LENGTH=485;>AT4G13940.3 | Symbols: HOG1, SAHH1 | S-adenosyl-L-homocysteine hydrolase | chr4:8054931-8056676 FORWARD LENGTH=440	1.17653	1.16154	1.14768	1.12556	1.16112	1.16721	1.1122	1.13932	1.14136	1.14495	1.14946	1.1526
>AT4G14030.2 | Symbols: SBP1 | selenium-binding protein 1 | chr4:8098121-8100165 REVERSE LENGTH=490;>AT4G14030.1 | Symbols: SBP1 | selenium-binding protein 1 | chr4:8098121-8100165 REVERSE LENGTH=490	1.07511	1.08504	1.08585	1.08714	1.08372	1.07763	1.09143	1.07307	1.08393	1.06873	1.0615	1.05491
>AT4G14040.1 | Symbols: EDA38, SBP2 | selenium-binding protein 2 | chr4:8100691-8102828 REVERSE LENGTH=487	1.20823	1.20124	1.20747	1.17816	1.18352	1.18405	1.14383	1.1444	1.13836	1.12499	1.11258	1.12381
>AT4G14200.1 | Symbols: | Pentatricopeptide repeat (PPR) superfamily protein | chr4:8185524-8188667 REVERSE LENGTH=784	0.85209	0.804368	0.780426	0.80589	0.781016	0.831312	0.871984	0.868354	0.832273	0.782392	0.834455	0.806957
>AT4G14210.2 | Symbols: PDS3, PDS, PDE226 | phytoene desaturase 3 | chr4:8190426-8194769 REVERSE LENGTH=566;>AT4G14210.1 | Symbols: PDS3, PDS, PDE226 | phytoene desaturase 3 | chr4:8190426-8194769 REVERSE LENGTH=566	0.947134	0.925956	0.924378	0.918123	0.949263	0.946349	0.900265	0.916295	0.916352	0.925017	0.913106	0.922924
>AT4G14300.1 | Symbols: | RNA-binding (RRM/RBD/RNP motifs) family protein | chr4:8231179-8232785 FORWARD LENGTH=411	0.97905	0.964635	0.990078	1.0231	0.989775	1.00166	0.979543	0.970864	0.983384	0.976361	0.970328	0.985165
>AT4G14680.1 | Symbols: APS3 | Pseudouridine synthase/archaeosine transglycosylase-like family protein | chr4:8413443-8415311 REVERSE LENGTH=465	1.02173	1.00988	1.01612	0.987897	1.01479	1.00554	0.965626	0.97791	0.958181	0.966943	0.965231	0.978975
>AT4G14710.4 | Symbols: ATARD2 | RmlC-like cupins superfamily protein | chr4:8424943-8426360 REVERSE LENGTH=182;>AT4G14710.2 | Symbols: ATARD2 | RmlC-like cupins superfamily protein | chr4:8424897-8426360 REVERSE LENGTH=199;>AT4G14710.1 | Symbols: ATARD2 |	0.955181	0.969229	0.947633	0.916005	0.946348	0.927363	0.94424	0.966253	0.916128	0.924527	0.92384	0.929173
>AT4G14880.4 | Symbols: OASA1 | O-acetylserine (thiol) lyase (OAS-TL) isoform A1 | chr4:8518209-8520050 REVERSE LENGTH=322;>AT4G14880.3 | Symbols: OASA1 | O-acetylserine (thiol) lyase (OAS-TL) isoform A1 | chr4:8518209-8520050 REVERSE LENGTH=322;>AT4G14880	1.16356	1.17321	1.17483	1.16289	1.16013	1.1685	1.17729	1.16518	1.16346	1.1585	1.16664	1.16778
>AT4G14890.1 | Symbols: FdC2 | 2Fe-2S ferredoxin-like superfamily protein | chr4:8520887-8521351 FORWARD LENGTH=154	1.07389	1.04056	1.07942	1.11295	1.08349	1.09	1.12041	1.10181	1.09905	1.05886	1.07582	1.07989
>AT4G14910.1 | Symbols: HISN5B | HISTIDINE BIOSYNTHESIS 5B | chr4:8528451-8530105 REVERSE LENGTH=272;>AT4G14910.3 | Symbols: HISN5B | HISTIDINE BIOSYNTHESIS 5B | chr4:8528441-8530105 REVERSE LENGTH=282;>AT4G14910.2 | Symbols: HISN5B | HISTIDINE BIOSYNTHESI	0.922953	0.923125	0.937975	0.921084	0.927415	0.926612	0.935671	0.923665	0.943794	0.940238	0.817398	0.947249
>AT4G14930.1 | Symbols: | Survival protein SurE-like phosphatase/nucleotidase | chr4:8538831-8541205 FORWARD LENGTH=315	1.05192	1.03468	1.05754	1.0394	1.04871	1.03814	0.991608	0.995615	1.00334	0.969111	0.979627	0.968103
>AT4G14960.1 | Symbols: TUA6 | Tubulin/FtsZ family protein | chr4:8548753-8550319 REVERSE LENGTH=427;>AT4G14960.2 | Symbols: TUA6 | Tubulin/FtsZ family protein | chr4:8548769-8550319 REVERSE LENGTH=450;>AT1G50010.1 | Symbols: TUA2 | tubulin alpha-2 chain |	1.11864	1.04984	1.13158	0.906584	1.03312	1.03495	1.00206	1.08975	1.051	0.986217	1.0344	1.03761
>AT4G15000.2 | Symbols: | Ribosomal L27e protein family | chr4:8571896-8572387 FORWARD LENGTH=131;>AT4G15000.1 | Symbols: | Ribosomal L27e protein family | chr4:8571896-8572303 FORWARD LENGTH=135	0.959637	0.966795	0.987788	0.96478	1.00009	1.00738	0.942751	0.967168	0.957247	0.981667	1.00331	1.03235
>AT4G15510.3 | Symbols: | Photosystem II reaction center PsbP family protein | chr4:8861351-8862529 FORWARD LENGTH=205;>AT4G15510.1 | Symbols: | Photosystem II reaction center PsbP family protein | chr4:8860701-8862529 FORWARD LENGTH=287	0.958323	0.968487	0.947515	0.970562	0.952884	0.968884	0.988316	0.975858	0.949864	0.95514	0.984839	0.960152
>AT4G15530.4 | Symbols: PPDK | pyruvate orthophosphate dikinase | chr4:8864828-8870727 REVERSE LENGTH=956;>AT4G15530.1 | Symbols: PPDK | pyruvate orthophosphate dikinase | chr4:8864828-8870727 REVERSE LENGTH=956;>AT4G15530.6 | Symbols: PPDK | pyruvate orth	1.02991	1.06735	1.03803	1.02554	1.04218	1.0268	1.0228	1.0237	1.03687	1.07783	1.04367	1.03066
>AT4G15545.1 | Symbols: | unknown protein;BEST Arabidopsis thaliana protein match is: unknown protein (TAIR:AT1G16520.1);Has 30201 Blast hits to 17322 proteins in 780 species: Archae - 12;Bacteria - 1396;Metazoa - 17338;Fungi - 3422;Plants - 5037;V	1.01672	1.01841	1.01258	0.991963	0.995865	0.986628	1.06999	1.05602	1.06423	1.03115	1.05204	1.03711
>AT4G15560.1 | Symbols: CLA1, DEF, CLA, DXS, DXPS2 | Deoxyxylulose-5-phosphate synthase | chr4:8884218-8887254 FORWARD LENGTH=717	0.962471	0.911504	0.933634	0.97106	0.968496	0.981038	0.948236	0.939123	0.950866	0.967178	0.973854	0.97126
>AT4G15790.1 | Symbols: | unknown protein;INVOLVED IN: biological_process unknown;LOCATED IN: chloroplast;EXPRESSED IN: 21 plant structures;EXPRESSED DURING: 13 growth stages;Has 411 Blast hits to 380 proteins in 121 species: Archae - 4;Bacteria - 1	0.830614	0.833002	0.832215	0.801615	0.7957	0.813569	0.886493	0.876318	0.785416	0.821889	0.850998	0.804369
>AT4G15802.1 | Symbols: HSBP, AtHSBP | heat shock factor binding protein | chr4:8986864-8988339 REVERSE LENGTH=86	0.880329	0.860994	0.915288	0.950964	0.874424	0.881386	0.949665	0.934501	0.987217	0.921689	0.969458	0.979756
>AT4G16143.2 | Symbols: IMPA-2 | importin alpha isoform 2 | chr4:9134450-9137134 REVERSE LENGTH=535;>AT4G16143.1 | Symbols: IMPA-2 | importin alpha isoform 2 | chr4:9134450-9137134 REVERSE LENGTH=535	1.12136	1.12996	1.13571	1.09095	1.1331	1.12532	1.10024	1.11882	1.09304	1.09355	1.11362	1.11281
>AT4G16155.1 | Symbols: | dihydrolipoyl dehydrogenases | chr4:9153570-9157322 REVERSE LENGTH=630	1.09076	1.08628	1.0932	1.08042	1.06918	1.06286	1.07598	1.06645	1.08425	1.05384	1.0704	1.06857
>AT4G16190.1 | Symbols: | Papain family cysteine protease | chr4:9171512-9172877 FORWARD LENGTH=373	0.917198	0.926566	0.927455	0.968586	1.01654	0.962704	0.925932	0.940252	0.927767	1.06411	1.02062	0.981283
>AT4G16830.1 | Symbols: | Hyaluronan / mRNA binding family | chr4:9470621-9472308 FORWARD LENGTH=355;>AT4G16830.3 | Symbols: | Hyaluronan / mRNA binding family | chr4:9470652-9472308 FORWARD LENGTH=345;>AT4G16830.2 | Symbols: | Hyaluronan / mRNA binding	0.976801	0.985143	0.963117	0.963438	0.937797	0.941	0.998281	0.981381	0.994504	0.973073	0.97151	0.966855
>AT4G17040.1 | Symbols: CLPR4 | CLP protease R subunit 4 | chr4:9586740-9589297 REVERSE LENGTH=305	0.996081	0.994327	0.962745	0.943687	0.965728	0.975931	0.958472	0.999031	0.92937	0.939497	0.937102	0.945998
>AT4G17090.1 | Symbols: CT-BMY, BAM3, BMY8 | chloroplast beta-amylase | chr4:9605266-9607250 REVERSE LENGTH=548	1.01357	1.02554	1.02146	0.958565	0.948987	0.957561	1.02615	1.0148	1.01955	1.01489	1.01821	0.982674
>AT4G17510.1 | Symbols: UCH3 | ubiquitin C-terminal hydrolase 3 | chr4:9767114-9768648 REVERSE LENGTH=234	0.845607	0.81079	0.795329	0.817191	0.777731	0.814104	0.849086	0.851804	0.830208	0.839889	0.839886	0.847749
>AT4G17520.1 | Symbols: | Hyaluronan / mRNA binding family | chr4:9771496-9773313 FORWARD LENGTH=360	1.08132	1.07197	1.07693	1.11427	1.06294	1.0869	1.10872	1.09192	1.10254	1.08403	1.11005	1.09672
>AT4G17720.1 | Symbols: | RNA-binding (RRM/RBD/RNP motifs) family protein | chr4:9862660-9864498 REVERSE LENGTH=313	0.970342	0.975096	0.979147	0.992914	0.971966	0.983668	0.971781	0.984394	0.955678	0.984692	0.969965	0.984798
>AT4G17740.2 | Symbols: | Peptidase S41 family protein | chr4:9867088-9869719 REVERSE LENGTH=505;>AT4G17740.1 | Symbols: | Peptidase S41 family protein | chr4:9867088-9869719 REVERSE LENGTH=515	0.999948	1.01017	1.00404	1.0038	0.986805	0.983032	1.00347	0.987228	1.00229	0.981512	0.974985	0.951032
>AT4G17830.1 | Symbols: | Peptidase M20/M25/M40 family protein | chr4:9915916-9918049 FORWARD LENGTH=440;>AT4G17830.2 | Symbols: | Peptidase M20/M25/M40 family protein | chr4:9915916-9918049 FORWARD LENGTH=445	0.988194	0.986607	0.991184	0.975555	0.983401	0.98121	0.950269	0.979771	0.955853	0.958315	0.937099	0.944461
>AT4G17870.1 | Symbols: PYR1, RCAR11 | Polyketide cyclase/dehydrase and lipid transport superfamily protein | chr4:9928792-9929367 FORWARD LENGTH=191	0.977913	0.985372	0.978738	0.945436	0.947192	0.949168	0.963519	0.977095	0.954063	0.931901	0.941186	0.935012
>AT4G18040.1 | Symbols: EIF4E, CUM1, AT.EIF4E1, eIF4E1 | eukaryotic translation initiation factor 4E | chr4:10016724-10018151 REVERSE LENGTH=235	0.850368	0.799355	0.777093	0.872891	0.852167	0.858675	0.857303	0.843743	0.766925	0.860271	0.867371	0.818012
>AT4G18100.1 | Symbols: | Ribosomal protein L32e | chr4:10035715-10036475 REVERSE LENGTH=133	1.01135	1.00325	1.00833	1.03517	1.0149	1.02234	1.01385	1.00601	1.03493	1.03739	1.04426	1.04303
>AT4G18370.1 | Symbols: DEG5, DEGP5, HHOA | DEGP protease 5 | chr4:10149235-10151051 FORWARD LENGTH=323	1.02211	1.01363	1.0205	1.02318	1.00575	1.00905	1.04476	1.03496	1.03554	0.999819	0.999539	0.972941
>AT4G18480.1 | Symbols: CHLI1, CH42, CH-42, CHL11, CHLI-1 | P-loop containing nucleoside triphosphate hydrolases superfamily protein | chr4:10201897-10203361 REVERSE LENGTH=424	1.24575	1.21584	1.23331	1.24064	1.22927	1.2513	1.25034	1.25812	1.22488	1.18791	1.23707	1.22978
>AT4G18670.1 | Symbols: | Leucine-rich repeat (LRR) family protein | chr4:10275918-10278491 REVERSE LENGTH=857	0.924082	0.939187	0.952821	0.915932	0.943882	0.934115	0.934306	0.913253	0.921698	0.912477	0.891733	0.89785
>AT4G18810.1 | Symbols: | NAD(P)-binding Rossmann-fold superfamily protein | chr4:10322622-10325735 REVERSE LENGTH=596;>AT4G18810.2 | Symbols: | NAD(P)-binding Rossmann-fold superfamily protein | chr4:10322263-10325735 REVERSE LENGTH=627	1.16235	1.16782	1.16186	1.19136	1.16036	1.1767	1.19428	1.17478	1.18278	1.18645	1.20147	1.19452
>AT4G19170.1 | Symbols: NCED4, CCD4 | nine-cis-epoxycarotenoid dioxygenase 4 | chr4:10481835-10483622 FORWARD LENGTH=595	0.861047	0.934213	0.868023	0.823344	0.822863	0.826977	0.889779	0.907221	0.869687	0.838457	0.822405	0.803104
>AT4G19410.1 | Symbols: | Pectinacetylesterase family protein | chr4:10582188-10584766 REVERSE LENGTH=391;>AT4G19410.2 | Symbols: | Pectinacetylesterase family protein | chr4:10581037-10584766 REVERSE LENGTH=517	0.970563	0.989335	0.968761	0.909223	0.929344	0.940478	0.896444	0.893549	0.904792	0.918783	0.922281	0.942871
>AT4G20260.3 | Symbols: ATPCAP1, PCAP1 | plasma-membrane associated cation-binding protein 1 | chr4:10941593-10943227 FORWARD LENGTH=225;>AT4G20260.2 | Symbols: ATPCAP1, PCAP1 | plasma-membrane associated cation-binding protein 1 | chr4:10941593-10943227 F	1.11713	1.1447	1.12758	1.12527	1.09647	1.10372	1.17105	1.14315	1.12751	1.12993	1.13889	1.13134
>AT4G20360.1 | Symbols: ATRAB8D, ATRABE1B, RABE1b | RAB GTPase homolog E1B | chr4:10990036-10991466 FORWARD LENGTH=476	1.29462	1.2949	1.28977	1.30138	1.2807	1.28725	1.32361	1.30204	1.29983	1.30023	1.30051	1.29451
>AT5G44500.2 | Symbols: | Small nuclear ribonucleoprotein family protein | chr5:17927505-17928269 FORWARD LENGTH=254;>AT5G44500.1 | Symbols: | Small nuclear ribonucleoprotein family protein | chr5:17927505-17928269 FORWARD LENGTH=254;>AT4G20440.4 | Symbo	0.77917	0.810141	0.880795	0.847519	0.879914	0.885841	0.847098	0.815508	0.885408	0.851895	0.84436	0.843022
>AT4G20760.1 | Symbols: | NAD(P)-binding Rossmann-fold superfamily protein | chr4:11129043-11130541 FORWARD LENGTH=298	0.799844	0.876784	0.809817	0.852972	0.869502	0.911573	0.880034	0.866112	0.869695	0.85343	0.891129	0.868748
>AT4G20780.1 | Symbols: CML42 | calmodulin like 42 | chr4:11133309-11133884 REVERSE LENGTH=191	0.907701	0.915445	0.933111	0.945549	0.926208	0.934587	0.961503	0.9688	0.952622	0.934798	0.939229	0.934409
>AT4G20850.1 | Symbols: TPP2 | tripeptidyl peptidase ii | chr4:11160935-11169889 REVERSE LENGTH=1380	1.07062	1.07825	1.08104	1.06583	1.06967	1.08072	1.03088	1.04874	1.05048	1.05183	1.03152	1.02078
>AT4G20960.1 | Symbols: | Cytidine/deoxycytidylate deaminase family protein | chr4:11212077-11213530 FORWARD LENGTH=426	0.984618	0.976207	0.957101	0.980526	0.951125	0.978155	0.931229	0.942639	0.920214	0.919303	0.910627	0.916269
>AT4G20980.4 | Symbols: | Eukaryotic translation initiation factor 3 subunit 7 (eIF-3) | chr4:11216997-11218772 FORWARD LENGTH=591;>AT4G20980.3 | Symbols: | Eukaryotic translation initiation factor 3 subunit 7 (eIF-3) | chr4:11216997-11218772 FORWARD LEN	0.958101	0.951852	0.954086	0.986845	0.96487	0.970716	0.980363	0.966809	0.975594	0.965332	0.984699	0.99487
>AT4G21090.3 | Symbols: ATMFDX2, MFDX2 | MITOCHONDRIAL FERREDOXIN 2 | chr4:11256663-11258269 REVERSE LENGTH=197;>AT4G21090.2 | Symbols: ATMFDX2, MFDX2 | MITOCHONDRIAL FERREDOXIN 2 | chr4:11256663-11258269 REVERSE LENGTH=197;>AT4G21090.1 | Symbols: ATMFDX	0.901303	0.889938	0.891329	0.92796	0.893509	0.913482	0.909397	0.896374	0.796902	0.896488	0.906991	0.896555
>AT4G21210.1 | Symbols: ATRP1, RP1 | PPDK regulatory protein | chr4:11307002-11308587 FORWARD LENGTH=403;>AT4G21210.2 | Symbols: ATRP1, RP1 | PPDK regulatory protein | chr4:11307002-11308587 FORWARD LENGTH=376	1.08117	1.05541	1.08543	1.1208	1.11023	1.11329	1.08212	1.05819	1.0716	1.06361	1.10501	1.09733
>AT4G21280.1 | Symbols: PSBQ, PSBQA, PSBQ-1 | photosystem II subunit QA | chr4:11334446-11335587 FORWARD LENGTH=223;>AT4G21280.2 | Symbols: PSBQ, PSBQA, PSBQ-1 | photosystem II subunit QA | chr4:11334446-11335587 FORWARD LENGTH=224	1.28761	1.30101	1.31466	1.29188	1.30349	1.31315	1.34664	1.33557	1.29979	1.29833	1.30561	1.31135
>AT4G21445.1 | Symbols: | unknown protein;FUNCTIONS IN: molecular_function unknown;INVOLVED IN: biological_process unknown;LOCATED IN: chloroplast, chloroplast stroma;Has 30201 Blast hits to 17322 proteins in 780 species: Archae - 12;Bacteria - 1396;	0.926719	0.892965	0.950584	0.938061	0.919143	0.890595	0.849247	0.891707	0.897265	0.870481	0.885411	0.884196
>AT4G21580.3 | Symbols: | oxidoreductase, zinc-binding dehydrogenase family protein | chr4:11475822-11477514 FORWARD LENGTH=319;>AT4G21580.1 | Symbols: | oxidoreductase, zinc-binding dehydrogenase family protein | chr4:11475822-11477514 FORWARD LENGTH=32	0.883343	0.787359	0.869217	0.875842	0.877574	0.882686	0.886545	0.879252	0.889131	0.977879	0.896044	0.77804
>AT4G21860.3 | Symbols: MSRB2 | methionine sulfoxide reductase B 2 | chr4:11600238-11601507 REVERSE LENGTH=202;>AT4G21860.1 | Symbols: MSRB2 | methionine sulfoxide reductase B 2 | chr4:11600238-11601507 REVERSE LENGTH=202;>AT4G21860.2 | Symbols: MSRB2 | me	1.08057	1.08552	1.08119	1.09981	1.06598	1.06182	1.08312	1.0676	1.08289	1.06428	1.07707	1.07255
>AT4G21960.1 | Symbols: PRXR1 | Peroxidase superfamily protein | chr4:11646613-11648312 REVERSE LENGTH=330	1.05674	1.06019	1.08126	1.05225	1.06149	1.05906	1.11943	1.13229	1.12409	1.11044	1.10027	1.09171
>AT4G22240.1 | Symbols: | Plastid-lipid associated protein PAP / fibrillin family protein | chr4:11766090-11767227 REVERSE LENGTH=310	1.14732	1.17977	1.16033	1.1937	1.18526	1.18231	1.08264	1.07194	1.08819	1.13908	1.11868	1.11502
>AT4G22570.1 | Symbols: APT3 | adenine phosphoribosyl transferase 3 | chr4:11882310-11885250 REVERSE LENGTH=183	0.988104	0.985014	0.988569	0.95896	0.967036	0.958622	0.951877	0.981798	0.974365	0.924933	0.938078	0.924823
>AT4G22890.3 | Symbols: PGR5-LIKE A | PGR5-LIKE A | chr4:12007157-12009175 FORWARD LENGTH=324;>AT4G22890.2 | Symbols: PGR5-LIKE A | PGR5-LIKE A | chr4:12007157-12009175 FORWARD LENGTH=324;>AT4G22890.1 | Symbols: PGR5-LIKE A | PGR5-LIKE A | chr4:12007157-12	1.0334	1.03079	1.03927	0.991926	1.02032	1.01381	1.0169	1.00617	1.01238	1.0238	1.03453	0.991308
>AT4G22930.1 | Symbols: PYR4, DHOASE | pyrimidin 4 | chr4:12019315-12021200 FORWARD LENGTH=377	1.04013	1.04725	1.0366	1.05479	1.0459	1.04125	1.04196	1.03031	1.04497	1.02274	1.02714	1.0154
>AT4G23100.3 | Symbols: GSH1 | glutamate-cysteine ligase | chr4:12103458-12106751 REVERSE LENGTH=522;>AT4G23100.1 | Symbols: RML1, PAD2, GSH1, CAD2, ATECS1, GSHA | glutamate-cysteine ligase | chr4:12103458-12106751 REVERSE LENGTH=522;>AT4G23100.2 | Symbols	1.10168	1.09821	1.06892	1.04557	1.08151	1.07212	1.03344	1.07093	1.0277	1.01612	1.02927	1.02511
>AT4G23170.1 | Symbols: EP1, CRK9 | receptor-like protein kinase-related family protein | chr4:12135205-12136002 FORWARD LENGTH=265	0.901342	0.959224	0.977099	0.979594	0.978321	0.972016	1.01086	1.00441	1.02694	1.05847	1.02404	1.02332
>AT4G23430.3 | Symbols: | NAD(P)-binding Rossmann-fold superfamily protein | chr4:12229171-12231493 FORWARD LENGTH=310;>AT4G23430.1 | Symbols: | NAD(P)-binding Rossmann-fold superfamily protein | chr4:12229171-12231493 FORWARD LENGTH=320;>AT4G23430.2 | S	0.98248	0.983542	0.977465	0.974421	0.956176	0.96571	0.965004	0.95842	0.962733	0.969153	0.972716	0.957313
>AT4G23600.1 | Symbols: CORI3, JR2 | Tyrosine transaminase family protein | chr4:12310657-12312885 FORWARD LENGTH=422;>AT4G23600.3 | Symbols: CORI3, JR2 | Tyrosine transaminase family protein | chr4:12310657-12312733 FORWARD LENGTH=380;>AT4G23600.2 | Symbo	1.23072	1.24153	1.21598	1.13969	1.22705	1.1948	1.04418	1.13913	1.08892	1.12182	1.10122	1.09982
>AT4G23670.1 | Symbols: | Polyketide cyclase/dehydrase and lipid transport superfamily protein | chr4:12332846-12333656 REVERSE LENGTH=151	1.13191	1.14425	1.14391	1.12272	1.10147	1.10485	1.21921	1.19355	1.19319	1.20607	1.20171	1.19898
>AT4G23890.1 | Symbols: | unknown protein;FUNCTIONS IN: molecular_function unknown;INVOLVED IN: biological_process unknown;LOCATED IN: chloroplast thylakoid membrane, chloroplast;EXPRESSED IN: 22 plant structures;EXPRESSED DURING: 13 growth stages;C	1.07855	1.10011	1.09873	1.08117	1.06632	1.04967	1.1081	1.09489	1.11092	1.08637	1.09202	1.09267
>AT4G24280.1 | Symbols: cpHsc70-1 | chloroplast heat shock protein 70-1 | chr4:12590094-12593437 FORWARD LENGTH=718	1.27513	1.26952	1.27293	1.30235	1.27397	1.29313	1.29609	1.28507	1.28578	1.26894	1.28603	1.28088
>AT4G24680.1 | Symbols: MOS1 | modifier of snc1 | chr4:12733425-12739737 FORWARD LENGTH=1427	0.906983	0.914154	0.898279	0.926147	0.881339	0.902872	0.920712	0.904735	0.917712	0.896846	0.920338	0.928298
>AT4G24750.1 | Symbols: | Rhodanese/Cell cycle control phosphatase superfamily protein | chr4:12758422-12760749 REVERSE LENGTH=292	0.941672	0.887721	0.891594	0.894036	0.809976	0.786004	0.800817	0.887202	0.78279	0.818147	0.888506	0.848401
>AT4G24800.3 | Symbols: | MA3 domain-containing protein | chr4:12782463-12784902 FORWARD LENGTH=702;>AT4G24800.2 | Symbols: | MA3 domain-containing protein | chr4:12782463-12784902 FORWARD LENGTH=702;>AT4G24800.1 | Symbols: | MA3 domain-containing prote	0.966985	0.926527	0.972945	0.9212	0.953367	0.963928	0.936618	0.971086	0.949568	0.93016	0.937474	0.929242
>AT4G24830.1 | Symbols: | arginosuccinate synthase family | chr4:12793085-12795857 REVERSE LENGTH=494;>AT4G24830.2 | Symbols: | arginosuccinate synthase family | chr4:12793085-12795857 REVERSE LENGTH=450	1.09859	1.10531	1.0781	1.06082	1.07454	1.08204	1.06671	1.08624	1.05744	1.05517	1.06273	1.0739
>AT4G24930.1 | Symbols: | thylakoid lumenal 17.9 kDa protein, chloroplast | chr4:12821496-12822389 REVERSE LENGTH=225	0.987187	1	1.00105	0.973353	0.97679	0.964034	1.00273	0.992261	1.00479	0.970054	0.979511	0.981804
>AT4G25050.1 | Symbols: ACP4 | acyl carrier protein 4 | chr4:12870178-12871024 FORWARD LENGTH=137;>AT4G25050.2 | Symbols: ACP4 | acyl carrier protein 4 | chr4:12870178-12871024 FORWARD LENGTH=149	1.05676	1.01802	1.06865	1.08742	1.05327	1.06912	1.06953	1.09004	1.04079	1.05807	1.04837	1.04392
>AT4G25080.4 | Symbols: CHLM | magnesium-protoporphyrin IX methyltransferase | chr4:12877216-12878128 FORWARD LENGTH=245;>AT4G25080.5 | Symbols: CHLM | magnesium-protoporphyrin IX methyltransferase | chr4:12877015-12878128 FORWARD LENGTH=312;>AT4G25080.3 |	1.00807	0.999362	0.987468	0.984865	0.982204	0.991312	1.01309	1.02496	1.00144	0.970686	0.980409	0.959921
>AT4G25100.5 | Symbols: FSD1 | Fe superoxide dismutase 1 | chr4:12884649-12886501 REVERSE LENGTH=212;>AT4G25100.3 | Symbols: FSD1 | Fe superoxide dismutase 1 | chr4:12884649-12886501 REVERSE LENGTH=212;>AT4G25100.2 | Symbols: FSD1 | Fe superoxide dismutase	1.03195	0.968676	0.97327	0.960084	0.956324	0.955921	0.979816	1.0009	0.988538	0.998436	0.963453	0.992308
>AT4G25130.1 | Symbols: PMSR4 | peptide met sulfoxide reductase 4 | chr4:12898802-12899998 REVERSE LENGTH=258	1.12309	1.13251	1.14115	1.15497	1.12203	1.12124	1.15328	1.13586	1.16295	1.15112	1.16568	1.1607
>AT4G25370.1 | Symbols: | Double Clp-N motif protein | chr4:12972747-12974580 FORWARD LENGTH=238	0.968853	0.914367	0.976147	0.946829	0.955444	0.975685	0.957577	0.996534	0.924136	0.933493	0.962523	0.966271
>AT4G26500.1 | Symbols: EMB1374, CPSUFE, ATSUFE, SUFE1 | chloroplast sulfur E | chr4:13382456-13383571 REVERSE LENGTH=371	1.00918	1.01479	1.01755	1.0294	1.01402	1.01898	1.03043	1.01561	1.00662	1.00913	1.02313	1.02172
>AT4G26520.1 | Symbols: | Aldolase superfamily protein | chr4:13388676-13390191 FORWARD LENGTH=358	0.921478	0.873551	0.917466	0.967089	0.827049	0.932573	0.814847	0.787425	0.952138	0.93213	0.880277	0.928099
>AT4G26530.2 | Symbols: | Aldolase superfamily protein | chr4:13391566-13392937 FORWARD LENGTH=358;>AT4G26530.1 | Symbols: | Aldolase superfamily protein | chr4:13391566-13392937 FORWARD LENGTH=358	1.20792	1.20114	1.18977	1.21379	1.21178	1.21805	1.20642	1.20413	1.18866	1.16429	1.18827	1.17124
>AT4G26555.1 | Symbols: | FKBP-like peptidyl-prolyl cis-trans isomerase family protein | chr4:13404622-13406178 REVERSE LENGTH=207	0.883589	0.857928	0.867876	0.8465	0.846472	0.847282	0.84256	0.854029	0.815333	0.805482	0.789545	0.755853
>AT4G26650.2 | Symbols: | RNA-binding (RRM/RBD/RNP motifs) family protein | chr4:13445265-13447592 FORWARD LENGTH=452;>AT4G26650.1 | Symbols: | RNA-binding (RRM/RBD/RNP motifs) family protein | chr4:13445552-13447592 FORWARD LENGTH=455	0.825535	0.873191	0.844443	0.851253	0.80695	0.805246	0.821836	0.805111	0.832741	0.804826	0.813361	0.81986
>AT4G26780.1 | Symbols: AR192 | Co-chaperone GrpE family protein | chr4:13485066-13486560 REVERSE LENGTH=327	0.857339	0.845929	0.855243	0.829489	0.868791	0.792906	0.858928	0.911955	0.849792	0.83119	0.876808	0.864364
>AT4G26840.1 | Symbols: SUM1, SUMO 1, SUMO1, ATSUMO1 | small ubiquitin-like modifier 1 | chr4:13497466-13498458 FORWARD LENGTH=100	0.959188	0.962689	0.974631	0.970181	0.950239	0.953133	0.99085	0.986855	0.987365	0.969077	0.99406	0.993963
>AT4G26860.1 | Symbols: | Predicted pyridoxal phosphate-dependent enzyme, YBL036C type | chr4:13503291-13504693 REVERSE LENGTH=244;>AT4G26860.2 | Symbols: | Predicted pyridoxal phosphate-dependent enzyme, YBL036C type | chr4:13503291-13504693 REVERSE LEN	0.886231	0.855838	0.875619	0.873237	0.911806	0.965942	0.872158	0.931281	0.866024	0.862922	0.892788	0.871104
>AT4G26900.1 | Symbols: AT-HF, HISN4 | HIS HF | chr4:13515514-13519608 FORWARD LENGTH=592	1.01602	1.02652	1.01703	1.0241	1.00006	1.00624	1.05329	1.04171	1.03511	1.03077	1.03323	1.03085
>AT4G26910.3 | Symbols: | Dihydrolipoamide succinyltransferase | chr4:13520127-13522055 REVERSE LENGTH=365;>AT4G26910.2 | Symbols: | Dihydrolipoamide succinyltransferase | chr4:13520127-13522889 REVERSE LENGTH=463;>AT4G26910.1 | Symbols: | Dihydrolipoam	0.801969	0.860234	0.827144	0.780169	0.81407	0.748651	0.862824	0.844234	0.831917	0.784294	0.849993	0.835795
>AT4G26970.1 | Symbols: ACO2 | aconitase 2 | chr4:13543077-13548427 FORWARD LENGTH=995	1.01341	1.03604	1.01423	1.00816	1.00223	0.997598	0.992733	0.983727	1.02131	1.03969	1.02034	1.01314
>AT4G27000.1 | Symbols: ATRBP45C | RNA-binding (RRM/RBD/RNP motifs) family protein | chr4:13554983-13557763 REVERSE LENGTH=415	1.06834	1.05919	1.07334	1.10549	1.09081	1.08654	1.07327	1.06262	1.0767	1.06519	1.08572	1.08376
>AT4G27090.1 | Symbols: | Ribosomal protein L14 | chr4:13594104-13595187 REVERSE LENGTH=134	1.0816	1.06257	1.06755	1.05789	1.08871	1.07866	1.05643	1.08885	1.06118	1.04952	1.0673	1.08042
>AT4G27320.1 | Symbols: ATPHOS34, PHOS34 | Adenine nucleotide alpha hydrolases-like superfamily protein | chr4:13678860-13680717 REVERSE LENGTH=260	0.980698	0.996603	0.987753	0.979718	0.955957	0.954814	0.98541	0.973674	0.996741	0.985044	0.987768	0.988402
>AT4G27440.2 | Symbols: PORB | protochlorophyllide oxidoreductase B | chr4:13725648-13727107 FORWARD LENGTH=401;>AT4G27440.1 | Symbols: PORB | protochlorophyllide oxidoreductase B | chr4:13725648-13727107 FORWARD LENGTH=401	1.16565	1.13782	1.17091	1.16315	1.15314	1.16177	1.21288	1.18223	1.18502	1.15932	1.18267	1.17576
>AT4G27500.1 | Symbols: PPI1 | proton pump interactor 1 | chr4:13743614-13745900 FORWARD LENGTH=612	0.924529	0.90833	0.908343	0.922757	0.894505	0.929283	0.909047	0.915182	0.89334	0.92065	0.945982	0.92435
>AT4G27560.1 | Symbols: | UDP-Glycosyltransferase superfamily protein | chr4:13760114-13761481 REVERSE LENGTH=455;>AT4G27570.1 | Symbols: | UDP-Glycosyltransferase superfamily protein | chr4:13763657-13765018 REVERSE LENGTH=453	0.844937	0.860486	0.868538	0.88224	0.900447	0.874023	0.773741	0.794323	0.791298	0.974176	0.961686	0.951288
>AT4G27585.1 | Symbols: | SPFH/Band 7/PHB domain-containing membrane-associated protein family | chr4:13766984-13769832 REVERSE LENGTH=411	0.962839	0.973464	0.964959	0.975883	0.985444	0.977653	0.976515	0.978323	0.983271	1.00347	1.00497	1.01171
>AT5G53300.4 | Symbols: UBC10 | ubiquitin-conjugating enzyme 10 | chr5:21632802-21633989 REVERSE LENGTH=148;>AT5G53300.2 | Symbols: UBC10 | ubiquitin-conjugating enzyme 10 | chr5:21632802-21633989 REVERSE LENGTH=148;>AT5G53300.1 | Symbols: UBC10 | ubiquiti	1.0868	1.07537	1.10475	1.08059	1.10475	1.06233	1.04578	1.05325	1.09608	1.0989	1.07683	1.08948
>AT4G28030.2 | Symbols: | Acyl-CoA N-acyltransferases (NAT) superfamily protein | chr4:13937748-13939131 REVERSE LENGTH=263;>AT4G28030.1 | Symbols: | Acyl-CoA N-acyltransferases (NAT) superfamily protein | chr4:13937748-13939131 REVERSE LENGTH=274	0.935526	0.912581	0.943607	0.919471	0.905	0.921108	0.932069	0.92068	0.899734	0.767046	0.869151	0.901025
>AT4G28300.1 | Symbols: | Protein of unknown function (DUF1421) | chr4:14014860-14016823 FORWARD LENGTH=496;>AT4G28300.2 | Symbols: | Protein of unknown function (DUF1421) | chr4:14015414-14016823 FORWARD LENGTH=438	0.926323	0.926681	0.930295	0.937319	0.92381	0.908654	0.962215	0.954712	0.965404	0.940709	0.947896	0.951087
>AT4G28440.1 | Symbols: | Nucleic acid-binding, OB-fold-like protein | chr4:14060054-14060970 FORWARD LENGTH=153	1.0063	0.982509	0.995516	1.01117	1.00331	1.00674	1.02559	1.00191	1.00221	1.00854	1.00053	1.01016
>AT4G28480.2 | Symbols: | DNAJ heat shock family protein | chr4:14073310-14075091 FORWARD LENGTH=290;>AT4G28480.1 | Symbols: | DNAJ heat shock family protein | chr4:14073310-14075091 FORWARD LENGTH=348	0.955799	0.951403	0.949441	1.00214	0.971864	0.966423	0.961545	0.952303	0.957993	0.940144	0.95133	0.921677
>AT4G28660.1 | Symbols: PSB28 | photosystem II reaction center PSB28 protein | chr4:14150008-14150933 FORWARD LENGTH=183;>AT4G28660.2 | Symbols: PSB28 | photosystem II reaction center PSB28 protein | chr4:14150008-14150933 FORWARD LENGTH=198	1.02434	1.01396	1.02003	1.04175	0.999283	1.00855	1.04351	1.01714	1.02549	1.01435	1.0326	1.03558
>AT4G28706.1 | Symbols: | pfkB-like carbohydrate kinase family protein | chr4:14167805-14170619 FORWARD LENGTH=401;>AT4G28706.3 | Symbols: | pfkB-like carbohydrate kinase family protein | chr4:14167805-14170619 FORWARD LENGTH=403;>AT4G28706.2 | Symbols:	0.926323	0.953681	0.933792	0.940168	0.909034	0.920705	0.944475	0.949252	0.935205	0.930592	0.92737	0.925301
>AT4G28730.1 | Symbols: | Glutaredoxin family protein | chr4:14199174-14200712 FORWARD LENGTH=174	0.97813	0.977465	0.982531	0.984925	0.973129	0.968801	0.948059	0.919285	0.966358	0.930123	0.917339	0.934409
>AT4G28750.1 | Symbols: PSAE-1 | Photosystem I reaction centre subunit IV / PsaE protein | chr4:14202951-14203888 REVERSE LENGTH=143	1.21148	1.23053	1.2211	1.20485	1.18659	1.18577	1.26219	1.22949	1.23883	1.23223	1.22608	1.20623
>AT4G28910.3 | Symbols: NINJA | novel interactor of JAZ | chr4:14264330-14265680 REVERSE LENGTH=425;>AT4G28910.2 | Symbols: NINJA | novel interactor of JAZ | chr4:14264330-14265680 REVERSE LENGTH=425;>AT4G28910.1 | Symbols: NINJA | novel interactor of JAZ	0.865636	0.851528	0.862031	0.861746	0.838111	0.846532	0.881992	0.88986	0.828574	0.83346	0.836358	0.797746
>AT4G29010.1 | Symbols: AIM1 | Enoyl-CoA hydratase/isomerase family | chr4:14297312-14302016 REVERSE LENGTH=721	0.883674	0.884879	0.884151	0.860145	0.903703	0.909429	0.846099	0.750094	0.894142	0.927952	0.870619	0.868023
>AT4G29040.1 | Symbols: RPT2a | regulatory particle AAA-ATPase 2A | chr4:14312369-14314386 FORWARD LENGTH=443;>AT2G20140.1 | Symbols: | AAA-type ATPase family protein | chr2:8692736-8694837 FORWARD LENGTH=443	1.07859	1.08324	1.07385	1.0713	1.09084	1.08474	1.09011	1.0933	1.06842	1.08625	1.10194	1.09485
>AT4G29060.1 | Symbols: emb2726 | elongation factor Ts family protein | chr4:14317744-14321315 FORWARD LENGTH=953;>AT4G29060.2 | Symbols: emb2726 | elongation factor Ts family protein | chr4:14317744-14321315 FORWARD LENGTH=709	1.24461	1.23446	1.24835	1.24086	1.22254	1.23975	1.25235	1.24416	1.25272	1.22012	1.24683	1.23603
>AT4G29120.1 | Symbols: | 6-phosphogluconate dehydrogenase family protein | chr4:14350861-14351865 FORWARD LENGTH=334	0.944688	0.950829	0.945933	0.942927	0.94938	0.95796	0.949268	0.946162	0.941192	0.966476	0.957502	0.958267
>AT4G29160.2 | Symbols: SNF7.1 | SNF7 family protein | chr4:14381350-14382342 FORWARD LENGTH=192;>AT4G29160.3 | Symbols: SNF7.1 | SNF7 family protein | chr4:14381019-14382342 FORWARD LENGTH=219;>AT4G29160.1 | Symbols: SNF7.1 | SNF7 family protein | chr4:14	0.917362	0.926702	0.954861	0.880248	0.942496	0.924121	0.904546	0.996335	0.893192	0.874556	0.891569	0.906989
>AT4G29350.1 | Symbols: PFN2, PRO2, PRF2 | profilin 2 | chr4:14450135-14451119 FORWARD LENGTH=131	1.13772	1.1427	1.14196	1.15212	1.13237	1.12399	1.1385	1.14476	1.14461	1.11905	1.11528	1.10231
>AT4G29410.2 | Symbols: | Ribosomal L28e protein family | chr4:14468439-14469964 REVERSE LENGTH=143;>AT4G29410.1 | Symbols: | Ribosomal L28e protein family | chr4:14468439-14469964 REVERSE LENGTH=143	1.10217	1.10351	1.11806	1.13863	1.11784	1.12355	1.1139	1.10194	1.12345	1.12519	1.12969	1.14666
>AT4G29670.1 | Symbols: ACHT2 | atypical CYS HIS rich thioredoxin 2 | chr4:14535772-14537108 REVERSE LENGTH=235;>AT4G29670.2 | Symbols: ACHT2 | atypical CYS HIS rich thioredoxin 2 | chr4:14535983-14537108 REVERSE LENGTH=236	1.02585	0.995368	1.03592	1.0403	1.00897	1.04021	1.0559	1.04256	1.05948	1.05348	1.06205	1.06389
>AT4G29680.1 | Symbols: | Alkaline-phosphatase-like family protein | chr4:14538067-14539557 REVERSE LENGTH=496	0.962458	0.98046	0.97039	0.972707	0.948525	0.947346	0.972754	0.953672	0.971672	0.978169	0.964267	0.957619
>AT4G29840.1 | Symbols: MTO2, TS | Pyridoxal-5-phosphate-dependent enzyme family protein | chr4:14599434-14601014 REVERSE LENGTH=526	1.07415	1.0651	1.06135	1.08102	1.06591	1.06787	1.06806	1.05015	1.06629	1.06204	1.0632	1.06723
>AT4G30530.1 | Symbols: | Class I glutamine amidotransferase-like superfamily protein | chr4:14920605-14922286 FORWARD LENGTH=250	1.00319	1.00455	0.994495	0.927702	0.976615	0.969025	0.923313	0.951306	0.934319	0.784654	0.796386	0.892822
>AT4G30690.1 | Symbols: | Translation initiation factor 3 protein | chr4:14960742-14962328 FORWARD LENGTH=281;>AT4G30690.2 | Symbols: | Translation initiation factor 3 protein | chr4:14960742-14962328 FORWARD LENGTH=253	0.85451	0.892856	0.843609	0.800811	0.802246	0.803108	1.02191	1.01321	0.926795	0.916702	0.944664	0.921704
>AT4G30720.1 | Symbols: | FAD/NAD(P)-binding oxidoreductase family protein | chr4:14972212-14975461 REVERSE LENGTH=707	0.879439	0.874744	0.889574	0.906596	0.899629	0.935982	0.873615	0.910775	0.897714	0.87711	0.939766	0.920442
>AT4G30810.1 | Symbols: scpl29 | serine carboxypeptidase-like 29 | chr4:15003474-15006017 FORWARD LENGTH=479	0.918399	0.939292	0.931596	0.907049	0.925775	0.906227	0.905616	0.902663	0.925618	0.926049	0.892753	0.908934
>AT4G30920.1 | Symbols: | Cytosol aminopeptidase family protein | chr4:15046589-15049304 REVERSE LENGTH=583	1.12197	1.12537	1.11887	1.11848	1.12988	1.12983	1.1103	1.10936	1.11079	1.11164	1.11133	1.09221
>AT4G31180.2 | Symbols: | Class II aminoacyl-tRNA and biotin synthetases superfamily protein | chr4:15156696-15159362 FORWARD LENGTH=558;>AT4G31180.1 | Symbols: | Class II aminoacyl-tRNA and biotin synthetases superfamily protein | chr4:15156696-15159362	0.850707	0.842638	0.849297	0.802932	0.849779	0.84398	0.750924	0.840765	0.849965	0.851684	0.856888	0.852196
>AT4G31300.3 | Symbols: PBA1 | N-terminal nucleophile aminohydrolases (Ntn hydrolases) superfamily protein | chr4:15188927-15190935 FORWARD LENGTH=233;>AT4G31300.1 | Symbols: PBA1 | N-terminal nucleophile aminohydrolases (Ntn hydrolases) superfamily protei	1.07114	1.08177	1.062	1.0776	1.05648	1.06262	1.07968	1.06255	1.07551	1.08983	1.08246	1.08471
>AT4G31340.2 | Symbols: | myosin heavy chain-related | chr4:15205662-15208895 FORWARD LENGTH=420;>AT4G31340.1 | Symbols: | myosin heavy chain-related | chr4:15205662-15208950 FORWARD LENGTH=437	0.841446	0.81396	0.829752	0.823749	0.84299	0.754271	0.831015	0.804518	0.831812	0.834639	0.843054	0.835022
>AT4G31360.1 | Symbols: | selenium binding | chr4:15221945-15223310 FORWARD LENGTH=186	0.808425	1.06527	1.06762	1.09555	1.06659	1.07107	1.1051	1.08791	1.07839	0.78152	1.11715	1.09819
>AT4G31530.1 | Symbols: | NAD(P)-binding Rossmann-fold superfamily protein | chr4:15282281-15284064 FORWARD LENGTH=324;>AT4G31530.2 | Symbols: | NAD(P)-binding Rossmann-fold superfamily protein | chr4:15282281-15284064 FORWARD LENGTH=338	1.00284	0.980672	0.991468	1.00576	1.01546	1.03259	1.03847	1.0161	1.02985	1.02833	1.02346	1.0294
>AT4G31700.1 | Symbols: RPS6, RPS6A | ribosomal protein S6 | chr4:15346306-15347714 REVERSE LENGTH=250;>AT4G31700.2 | Symbols: RPS6, RPS6A | ribosomal protein S6 | chr4:15346306-15347075 REVERSE LENGTH=188	0.933272	0.946	0.955125	0.981698	0.928438	0.960983	0.958483	0.935527	0.920056	0.958643	0.987683	0.989916
>AT4G31990.4 | Symbols: ASP5 | aspartate aminotransferase 5 | chr4:15471074-15473521 REVERSE LENGTH=448;>AT4G31990.2 | Symbols: ASP5, AAT3, ATAAT1 | aspartate aminotransferase 5 | chr4:15471074-15473521 REVERSE LENGTH=453;>AT4G31990.1 | Symbols: ASP5, AAT3	1.16477	1.16481	1.14635	1.1482	1.16319	1.16509	1.14613	1.16241	1.14106	1.15504	1.16105	1.15466
>AT4G32200.1 | Symbols: ASY2 | DNA-binding HORMA family protein | chr4:15548840-15554962 FORWARD LENGTH=1399	0.882744	0.908207	0.886704	0.933054	0.881085	0.901332	0.794006	0.755711	0.828835	0.853692	0.752519	0.793355
>AT4G32260.1 | Symbols: | ATPase, F0 complex, subunit B/B, bacterial/chloroplast | chr4:15573859-15574586 REVERSE LENGTH=219	1.01893	0.974592	1.00646	0.975721	0.983321	0.974354	0.973445	1.00214	0.990439	0.984875	1.00078	0.987938
>AT4G32320.1 | Symbols: APX6 | ascorbate peroxidase 6 | chr4:15602777-15605234 FORWARD LENGTH=329	0.968061	0.986544	0.962565	0.909751	0.922354	0.910199	0.968674	0.968565	0.930718	0.897389	0.900673	0.905685
>AT4G32330.2 | Symbols: | TPX2 (targeting protein for Xklp2) protein family | chr4:15609801-15611867 FORWARD LENGTH=436;>AT4G32330.3 | Symbols: | TPX2 (targeting protein for Xklp2) protein family | chr4:15609801-15611867 FORWARD LENGTH=437;>AT4G32330.1 |	0.866352	0.863865	0.86151	0.85419	0.822674	0.828178	0.890362	0.883042	0.880025	0.831117	0.855704	0.846888
>AT4G32470.1 | Symbols: | Cytochrome bd ubiquinol oxidase, 14kDa subunit | chr4:15669641-15671095 REVERSE LENGTH=122	0.856332	0.828399	0.894027	0.875936	0.933904	0.869972	0.78949	0.818628	0.952554	0.900706	0.911887	0.896616
>AT4G32520.2 | Symbols: SHM3 | serine hydroxymethyltransferase 3 | chr4:15689642-15692334 REVERSE LENGTH=529;>AT4G32520.1 | Symbols: SHM3, AtSHMT3 | serine hydroxymethyltransferase 3 | chr4:15689642-15692334 REVERSE LENGTH=529	1.03817	1.04118	1.03447	1.07407	1.06659	1.06822	1.05392	1.04369	1.04892	1.07275	1.07786	1.06914
>AT4G32590.1 | Symbols: | 2Fe-2S ferredoxin-like superfamily protein | chr4:15721417-15722776 FORWARD LENGTH=173;>AT4G32590.3 | Symbols: | 2Fe-2S ferredoxin-like superfamily protein | chr4:15721417-15722781 FORWARD LENGTH=180;>AT4G32590.4 | Symbols: | 2	0.939929	0.946381	0.963861	0.962995	0.935837	0.949152	1.01279	1.00417	0.992305	0.986575	0.990651	0.976339
>AT4G32605.1 | Symbols: | Mitochondrial glycoprotein family protein | chr4:15726429-15727864 REVERSE LENGTH=227	0.796929	0.769537	0.846856	0.809378	0.817608	0.817226	0.88725	0.906256	0.882695	0.886957	0.890073	0.888507
>AT4G32720.2 | Symbols: AtLa1, La1 | La protein 1 | chr4:15787313-15789498 FORWARD LENGTH=404;>AT4G32720.1 | Symbols: AtLa1, La1 | La protein 1 | chr4:15787313-15789683 FORWARD LENGTH=433	1.00496	0.987891	1.00265	1.03961	1.01764	1.03994	1.02763	1.00564	0.997166	1.00331	1.03128	1.01935
>AT4G32760.1 | Symbols: | ENTH/VHS/GAT family protein | chr4:15799376-15803832 FORWARD LENGTH=675;>AT4G32760.2 | Symbols: | ENTH/VHS/GAT family protein | chr4:15799376-15803832 FORWARD LENGTH=676	1.00317	0.99903	1.01032	1.02027	0.997163	0.987016	1.02461	1.01072	1.03789	1.02091	0.999735	1.02163
>AT4G32915.1 | Symbols: | FUNCTIONS IN: molecular_function unknown;INVOLVED IN: regulation of translational fidelity;LOCATED IN: chloroplast;EXPRESSED IN: 22 plant structures;EXPRESSED DURING: 13 growth stages;CONTAINS InterPro DOMAIN/s: Glu-tRNAGln	0.912693	0.867035	0.921119	0.924472	0.896664	0.929885	0.926382	0.953124	0.898629	0.890345	0.939658	0.90875
>AT4G32930.1 | Symbols: | unknown protein;CONTAINS InterPro DOMAIN/s: Protein of unknown function DUF866, eukaryotic (InterPro:IPR008584);Has 30201 Blast hits to 17322 proteins in 780 species: Archae - 12;Bacteria - 1396;Metazoa - 17338;Fungi - 3422;	1.16709	1.17859	1.18217	1.2095	1.18272	1.18706	1.20208	1.18634	1.19958	1.17524	1.16055	1.18744
>AT4G32940.1 | Symbols: GAMMA-VPE, GAMMAVPE | gamma vacuolar processing enzyme | chr4:15900557-15903161 REVERSE LENGTH=494	0.905087	0.979134	0.917643	0.931226	0.966312	0.922665	0.976497	0.967984	0.961002	1.0735	1.00739	1.01597
>AT4G33010.1 | Symbols: AtGLDP1, GLDP1 | glycine decarboxylase P-protein 1 | chr4:15926852-15931150 REVERSE LENGTH=1037;>AT4G33010.2 | Symbols: AtGLDP1, GLDP1 | glycine decarboxylase P-protein 1 | chr4:15927133-15931150 REVERSE LENGTH=976	1.28998	1.29775	1.28455	1.28361	1.28652	1.27919	1.26983	1.26038	1.28802	1.28551	1.2783	1.27165
>AT4G33030.1 | Symbols: SQD1 | sulfoquinovosyldiacylglycerol 1 | chr4:15936051-15937566 FORWARD LENGTH=477	1.00501	1.00304	0.991658	0.992786	0.9978	1.00496	1.00964	0.999614	0.992806	0.994124	1.00252	0.983513
>AT4G33220.1 | Symbols: PME44, ATPME44 | pectin methylesterase 44 | chr4:16022506-16026130 FORWARD LENGTH=525	0.933247	0.934162	0.976206	0.93546	0.948972	0.938577	0.967508	0.94399	0.970352	0.986554	0.953245	0.952122
>AT4G33350.1 | Symbols: | Tic22-like family protein | chr4:16064638-16066715 REVERSE LENGTH=268;>AT4G33350.2 | Symbols: | Tic22-like family protein | chr4:16064638-16066715 REVERSE LENGTH=242	1.00701	1.00196	0.999699	1.01739	1.00508	1.00984	1.00026	1.0046	0.996337	0.990082	0.990367	0.979201
>AT4G33480.1 | Symbols: | unknown protein;FUNCTIONS IN: molecular_function unknown;INVOLVED IN: biological_process unknown;LOCATED IN: chloroplast;EXPRESSED IN: 22 plant structures;EXPRESSED DURING: 13 growth stages;CONTAINS InterPro DOMAIN/s: Prote	0.927663	0.916367	0.813972	0.972045	0.956038	0.970063	0.919241	0.858679	0.844625	0.822618	0.899276	0.806399
>AT4G33500.1 | Symbols: | Protein phosphatase 2C family protein | chr4:16112835-16116243 REVERSE LENGTH=724	1.00032	1.01134	1.01307	0.993119	0.987385	0.992964	1.05443	1.0478	1.06249	1.03693	1.01991	1.01968
>AT4G33510.1 | Symbols: DHS2 | 3-deoxy-d-arabino-heptulosonate 7-phosphate synthase | chr4:16116496-16118549 FORWARD LENGTH=507;>AT4G33510.2 | Symbols: DHS2 | 3-deoxy-d-arabino-heptulosonate 7-phosphate synthase | chr4:16116496-16118233 FORWARD LENGTH=432	0.908633	0.902933	0.911837	0.923683	0.916062	0.917654	0.886476	0.894995	0.923455	0.929323	0.903531	0.908772
>AT4G33580.1 | Symbols: ATBCA5, BCA5 | beta carbonic anhydrase 5 | chr4:16139406-16141363 FORWARD LENGTH=301;>AT4G33580.2 | Symbols: ATBCA5, BCA5 | beta carbonic anhydrase 5 | chr4:16139406-16141363 FORWARD LENGTH=302	0.928683	0.902336	0.919659	0.916969	0.892596	0.905355	0.921505	0.918047	0.894324	0.894653	0.889618	0.898503
>AT4G33640.1 | Symbols: | unknown protein;Has 30201 Blast hits to 17322 proteins in 780 species: Archae - 12;Bacteria - 1396;Metazoa - 17338;Fungi - 3422;Plants - 5037;Viruses - 0;Other Eukaryotes - 2996 (source: NCBI BLink). | chr4:16159727-161602	0.859016	0.871934	0.913392	0.88075	0.852896	0.889299	0.895152	0.922253	0.890065	0.894176	0.888458	0.888323
>AT4G33670.1 | Symbols: | NAD(P)-linked oxidoreductase superfamily protein | chr4:16169670-16171446 REVERSE LENGTH=319	1.02094	1.02648	1.01474	0.986728	1.00066	0.9963	0.976135	0.993562	0.976788	0.974188	0.981412	0.965664
>AT4G33680.1 | Symbols: AGD2 | Pyridoxal phosphate (PLP)-dependent transferases superfamily protein | chr4:16171847-16174630 REVERSE LENGTH=461	1.08098	1.06618	1.07161	1.08304	1.08316	1.08291	1.07346	1.06303	1.06862	1.0774	1.06507	1.06565
>AT4G34030.1 | Symbols: MCCB | 3-methylcrotonyl-CoA carboxylase | chr4:16301298-16303949 FORWARD LENGTH=587	0.947	0.958846	0.938554	0.924702	0.926024	0.896375	0.92135	0.906329	0.945061	0.936007	0.911514	0.920363
>AT4G34050.1 | Symbols: CCoAOMT1 | S-adenosyl-L-methionine-dependent methyltransferases superfamily protein | chr4:16310844-16311973 FORWARD LENGTH=259	1.1413	1.14414	1.13867	1.15537	1.14195	1.14604	1.13319	1.12922	1.11813	1.10103	1.09694	1.1056
>AT4G34090.1 | Symbols: | unknown protein;FUNCTIONS IN: molecular_function unknown;INVOLVED IN: biological_process unknown;LOCATED IN: chloroplast, chloroplast stroma;EXPRESSED IN: 22 plant structures;EXPRESSED DURING: 13 growth stages;BEST Arabidop	0.885082	0.896612	0.879846	0.893353	0.886051	0.89424	0.968429	0.980691	0.900149	0.894849	0.911375	0.893034
>AT4G34110.1 | Symbols: PAB2, PABP2, ATPAB2 | poly(A) binding protein 2 | chr4:16336732-16339892 FORWARD LENGTH=629	1.13323	1.12002	1.13079	1.14396	1.1335	1.13542	1.14059	1.13172	1.14639	1.1426	1.14659	1.14577
>AT4G34120.1 | Symbols: LEJ1, CDCP1 | Cystathionine beta-synthase (CBS) family protein | chr4:16341194-16342893 FORWARD LENGTH=238	1.03157	1.03732	1.04432	1.0416	1.06831	1.06541	1.04228	1.05764	1.02831	1.0525	1.0881	1.09651
>AT4G34180.1 | Symbols: | Cyclase family protein | chr4:16370060-16371383 REVERSE LENGTH=255	1.01944	1.05893	1.04082	1.02848	1.02601	0.997686	1.03735	1.02796	1.03515	1.06495	1.03099	1.02256
>AT4G34200.1 | Symbols: EDA9 | D-3-phosphoglycerate dehydrogenase | chr4:16374041-16376561 REVERSE LENGTH=603	1.13628	1.1405	1.12815	1.14024	1.13356	1.14187	1.12567	1.12355	1.13294	1.13661	1.13364	1.13725
>AT4G34350.1 | Symbols: CLB6, ISPH, HDR | 4-hydroxy-3-methylbut-2-enyl diphosphate reductase | chr4:16428681-16431038 REVERSE LENGTH=466	1.06472	1.04306	1.04742	1.0118	1.04383	1.05559	1.00106	1.04552	1.01475	0.974536	1.01782	1.01043
>AT4G34480.1 | Symbols: | O-Glycosyl hydrolases family 17 protein | chr4:16481147-16483988 REVERSE LENGTH=504	0.855354	0.854973	0.862734	0.858695	0.850797	0.861305	0.864748	0.879166	0.873358	0.877381	0.85942	0.873003
>AT4G34490.1 | Symbols: ATCAP1, CAP 1, CAP1 | cyclase associated protein 1 | chr4:16484896-16487355 REVERSE LENGTH=476	0.978841	0.992946	0.98334	0.987303	0.975479	0.983438	0.994663	0.978389	0.996471	0.988103	0.990196	0.989877
>AT4G34620.1 | Symbols: SSR16 | small subunit ribosomal protein 16 | chr4:16535084-16536092 REVERSE LENGTH=113	1.13102	1.12238	1.15821	1.15869	1.15105	1.1376	1.1596	1.15163	1.17089	1.11818	1.14619	1.12811
>AT4G34660.2 | Symbols: | SH3 domain-containing protein | chr4:16545595-16548294 REVERSE LENGTH=345;>AT4G34660.1 | Symbols: | SH3 domain-containing protein | chr4:16545595-16548294 REVERSE LENGTH=368;>AT4G34660.3 | Symbols: | SH3 domain-containing prote	0.822205	0.843151	0.821836	0.833375	0.808173	0.826007	0.851373	0.851345	0.824998	0.826274	0.806499	0.834921
>AT4G34740.1 | Symbols: ATASE2, CIA1, ATPURF2, ASE2 | GLN phosphoribosyl pyrophosphate amidotransferase 2 | chr4:16574894-16576579 REVERSE LENGTH=561	0.909373	0.912647	0.89553	0.914502	0.923459	0.965144	0.902462	0.894052	0.904243	0.920051	0.97262	0.915735
>AT4G34870.1 | Symbols: ROC5, ATCYP1 | rotamase cyclophilin 5 | chr4:16614451-16614969 FORWARD LENGTH=172	1.18664	1.18833	1.203	1.21013	1.18415	1.18708	1.20666	1.19071	1.21096	1.20676	1.20776	1.2172
>AT4G35000.1 | Symbols: APX3 | ascorbate peroxidase 3 | chr4:16665007-16667541 REVERSE LENGTH=287	1.00615	0.98208	1.0217	0.973318	1.03626	1.01682	0.981167	1.02346	0.980142	0.969805	1.02689	1.02723
>AT4G35060.1 | Symbols: HIPP25 | Heavy metal transport/detoxification superfamily protein | chr4:16685874-16686419 REVERSE LENGTH=153	0.766946	0.874248	0.768104	0.770941	0.75842	0.757749	0.749982	0.74231	0.846805	0.819017	0.75809	0.780322
>AT4G35090.1 | Symbols: CAT2 | catalase 2 | chr4:16700937-16703215 REVERSE LENGTH=492;>AT4G35090.2 | Symbols: CAT2 | catalase 2 | chr4:16701105-16703215 REVERSE LENGTH=474	1.26567	1.27545	1.26882	1.27988	1.27355	1.26609	1.28146	1.25822	1.2645	1.27325	1.27788	1.27627
>AT4G35220.1 | Symbols: | Cyclase family protein | chr4:16752636-16753966 FORWARD LENGTH=272	0.868012	0.855116	0.871208	0.881314	0.876218	0.879006	0.959464	0.959904	0.91512	0.971418	0.9412	0.924262
>AT4G35250.1 | Symbols: | NAD(P)-binding Rossmann-fold superfamily protein | chr4:16771401-16773269 REVERSE LENGTH=395	0.964481	0.903286	0.90857	0.886809	0.977156	0.972137	0.884537	0.907096	0.898513	0.889709	0.883637	0.888481
>AT4G35260.1 | Symbols: IDH1, IDH-I | isocitrate dehydrogenase 1 | chr4:16774494-16776233 REVERSE LENGTH=367	1.05149	1.05515	1.05279	1.03775	1.07162	1.0555	1.05182	1.07698	1.0541	1.05533	1.05454	1.03865
>AT4G35360.1 | Symbols: | Uncharacterised conserved protein (UCP030210) | chr4:16812303-16814656 REVERSE LENGTH=367	0.917372	0.888045	0.906322	0.878783	0.898925	0.880757	0.802904	0.877424	0.884655	0.891269	0.874728	0.836698
>AT4G35450.3 | Symbols: AKR2, AFT, AKR2A | ankyrin repeat-containing protein 2 | chr4:16839862-16841759 FORWARD LENGTH=342;>AT4G35450.2 | Symbols: AKR2, AFT, AKR2A | ankyrin repeat-containing protein 2 | chr4:16839862-16841759 FORWARD LENGTH=342;>AT4G35450	1.18794	1.19738	1.20573	1.21577	1.19661	1.19835	1.24585	1.22417	1.22697	1.21008	1.23504	1.22482
>AT4G35460.1 | Symbols: ATNTRB, NTRB, NTR1 | NADPH-dependent thioredoxin reductase B | chr4:16842218-16843740 FORWARD LENGTH=375	0.947195	0.932964	0.947843	0.959596	0.846512	0.956482	0.94039	0.946508	0.934719	0.928757	0.929528	0.929377
>AT4G35470.1 | Symbols: PIRL4 | plant intracellular ras group-related LRR 4 | chr4:16846531-16848448 FORWARD LENGTH=549	0.897742	0.897721	0.915083	0.90253	0.851201	0.900695	0.901261	0.905049	0.910495	0.896281	0.90624	0.901433
>AT4G35630.1 | Symbols: PSAT | phosphoserine aminotransferase | chr4:16904205-16905497 FORWARD LENGTH=430	1.11026	1.11911	1.1036	1.11344	1.10871	1.12243	1.10376	1.10486	1.10113	1.09266	1.08689	1.08917
>AT4G35830.1 | Symbols: ACO1 | aconitase 1 | chr4:16973007-16977949 REVERSE LENGTH=898;>AT4G35830.2 | Symbols: ACO1 | aconitase 1 | chr4:16973007-16977278 REVERSE LENGTH=795	1.10793	1.10122	1.10278	1.0865	1.10401	1.09398	1.06023	1.06755	1.08101	1.09301	1.06693	1.06742
>AT4G36020.1 | Symbols: CSDP1 | cold shock domain protein 1 | chr4:17043443-17044342 REVERSE LENGTH=299	0.97798	0.976365	0.977622	1.00582	0.963471	0.987638	0.986652	0.961921	1.0002	0.982411	0.998525	0.999915
>AT4G36760.1 | Symbols: ATAPP1, APP1 | aminopeptidase P1 | chr4:17326688-17329979 FORWARD LENGTH=645	1.04251	1.04383	1.01991	1.02509	1.02881	1.03353	1.03063	1.02173	1.00503	1.05326	1.0348	1.01638
>AT4G36800.2 | Symbols: RCE1 | RUB1 conjugating enzyme 1 | chr4:17341237-17342148 REVERSE LENGTH=184;>AT4G36800.1 | Symbols: RCE1 | RUB1 conjugating enzyme 1 | chr4:17341237-17342148 REVERSE LENGTH=184	0.9374	0.898955	0.931785	0.891504	0.92998	0.857301	0.929899	0.900311	0.881816	0.937248	0.847055	0.910611
>AT4G36810.1 | Symbols: GGPS1 | geranylgeranyl pyrophosphate synthase 1 | chr4:17343513-17344628 FORWARD LENGTH=371	0.942546	0.912565	0.915622	0.93836	0.927099	0.943219	0.945628	0.944119	0.899948	0.886441	0.943687	0.909715
>AT4G37000.1 | Symbols: ACD2, ATRCCR | accelerated cell death 2 (ACD2) | chr4:17442627-17443762 FORWARD LENGTH=319	1.02455	1.03653	1.02154	1.02031	1.01429	1.01447	1.0361	1.02562	1.01994	1.02841	1.01736	0.988216
>AT4G37040.1 | Symbols: MAP1D | methionine aminopeptidase 1D | chr4:17455175-17457085 FORWARD LENGTH=350	0.971305	0.956077	0.974902	0.970098	0.951363	0.954916	0.97897	0.962515	0.958602	0.925003	0.949628	0.942052
>AT4G37150.1 | Symbols: ATMES9, MES9 | methyl esterase 9 | chr4:17492985-17494057 REVERSE LENGTH=256	0.949158	0.933072	0.926158	0.90896	0.922299	0.919124	0.776087	0.829759	0.811656	0.789814	0.820493	0.851754
>AT4G37200.1 | Symbols: HCF164 | Thioredoxin superfamily protein | chr4:17509836-17511230 REVERSE LENGTH=261	0.807773	0.885544	0.876918	0.880486	0.850376	0.857488	0.906327	0.784205	0.888508	0.893847	0.898116	0.88976
>AT4G37300.1 | Symbols: MEE59 | maternal effect embryo arrest 59 | chr4:17554805-17555498 FORWARD LENGTH=173	0.999121	1.0175	1.00662	1.00016	0.96306	0.96274	1.02553	1.00355	1.04104	0.974425	1.01119	0.999882
>AT4G37550.3 | Symbols: | Acetamidase/Formamidase family protein | chr4:17643684-17645729 FORWARD LENGTH=432;>AT4G37550.1 | Symbols: | Acetamidase/Formamidase family protein | chr4:17643684-17645729 FORWARD LENGTH=452;>AT4G37550.2 | Symbols: | Acetamida	0.954957	0.957335	0.948524	0.924125	0.93918	0.927536	0.989184	1.00587	0.999418	1.01595	0.96188	0.977102
>AT4G37870.1 | Symbols: PCK1, PEPCK | phosphoenolpyruvate carboxykinase 1 | chr4:17802974-17806332 REVERSE LENGTH=671	0.915869	0.899542	0.9072	0.883829	0.893913	0.874352	0.905294	0.915858	0.922647	0.911738	0.921324	0.919426
>AT4G37910.1 | Symbols: mtHsc70-1 | mitochondrial heat shock protein 70-1 | chr4:17825368-17828099 REVERSE LENGTH=682	1.12321	1.1205	1.12617	1.16969	1.13853	1.15372	1.14488	1.135	1.14346	1.15072	1.17285	1.16692
>AT4G37925.1 | Symbols: NDH-M | subunit NDH-M of NAD(P)H:plastoquinone dehydrogenase complex | chr4:17830748-17831485 REVERSE LENGTH=217	1.10191	1.09888	1.10559	1.09881	1.09601	1.08599	1.11317	1.10267	1.09875	1.06109	1.09368	1.07203
>AT4G37930.1 | Symbols: SHM1, STM, SHMT1 | serine transhydroxymethyltransferase 1 | chr4:17831891-17834742 REVERSE LENGTH=517	1.28871	1.29634	1.27659	1.26207	1.27143	1.26887	1.28355	1.28815	1.27831	1.25883	1.27472	1.27119
>AT4G37980.1 | Symbols: ELI3-1, ELI3, ATCAD7, CAD7 | elicitor-activated gene 3-1 | chr4:17852670-17854302 FORWARD LENGTH=357;>AT4G37980.2 | Symbols: ELI3-1, ELI3, ATCAD7, CAD7 | elicitor-activated gene 3-1 | chr4:17852670-17853914 FORWARD LENGTH=298	1.18464	1.19657	1.18316	1.18871	1.1806	1.17393	1.11335	1.11356	1.10939	1.13292	1.10938	1.09297
>AT4G38220.1 | Symbols: | Peptidase M20/M25/M40 family protein | chr4:17925251-17926919 FORWARD LENGTH=430;>AT4G38220.2 | Symbols: | Peptidase M20/M25/M40 family protein | chr4:17925251-17926919 FORWARD LENGTH=433	1.12349	1.12822	1.13112	1.12759	1.13221	1.12166	1.12229	1.12711	1.15046	1.13066	1.11063	1.11539
>AT4G38460.1 | Symbols: GGR | geranylgeranyl reductase | chr4:17994849-17995974 FORWARD LENGTH=326	0.999713	0.98058	0.970034	0.96212	0.960306	0.952124	0.834064	0.967344	0.930272	0.771706	0.918154	0.929152
>AT4G38510.4 | Symbols: | ATPase, V1 complex, subunit B protein | chr4:18011155-18014789 REVERSE LENGTH=487;>AT4G38510.3 | Symbols: | ATPase, V1 complex, subunit B protein | chr4:18011155-18014789 REVERSE LENGTH=487;>AT4G38510.2 | Symbols: | ATPase, V1	0.972216	0.957658	0.963184	0.94676	0.968138	0.957541	0.947535	0.963036	0.957139	0.948485	0.945929	0.922933
>AT4G38630.1 | Symbols: RPN10, MCB1, ATMCB1, MBP1 | regulatory particle non-ATPase 10 | chr4:18057357-18059459 REVERSE LENGTH=386	1.06878	1.06261	1.07449	1.07812	1.07799	1.07516	1.09977	1.08814	1.08537	1.06728	1.09171	1.07631
>AT4G38680.1 | Symbols: GRP2, CSDP2, CSP2, ATCSP2 | glycine rich protein 2 | chr4:18072240-18072851 REVERSE LENGTH=203	1.14789	1.14091	1.15669	1.17178	1.13972	1.1491	1.15557	1.14348	1.16091	1.09005	1.09927	1.09224
>AT4G38710.1 | Symbols: | glycine-rich protein | chr4:18078141-18080002 REVERSE LENGTH=452;>AT4G38710.2 | Symbols: | glycine-rich protein | chr4:18078141-18080002 REVERSE LENGTH=465	0.983995	0.953136	0.971948	0.885586	0.965319	0.949995	0.901414	0.955594	0.905829	0.801062	0.95429	0.960479
>AT4G38740.1 | Symbols: ROC1 | rotamase CYP 1 | chr4:18083620-18084138 REVERSE LENGTH=172	1.18237	1.1876	1.19166	1.19135	1.17105	1.16765	1.18494	1.17154	1.18629	1.16951	1.17749	1.17792
>AT4G38800.1 | Symbols: ATMTN1, ATMTAN1, MTN1, MTAN1 | methylthioadenosine nucleosidase 1 | chr4:18113355-18114996 REVERSE LENGTH=267	0.931797	0.941718	0.928871	0.944431	0.946401	0.950415	0.952165	0.940716	0.953843	0.951768	0.954113	0.947981
[truncated: 472 more rows]

## Sheet: Phosphopeptide Levels
Fasta headers	Modified sequence	Cvi na 1	Cvi na 2	Cvi na 3	Cvi acc 1	Cvi acc 2	Cvi acc 3	Rsch na 1	Rsch na 2	Rsch na 3	Rsch acc 1	Rsch acc 2	Rsch acc 3
[truncated: 1,125 more rows]

[truncated: 2 more sheets: Protein_zscore_Mapman_Bins, Phosphopep_zscore_Mapman_Bins]
