# Supplementary material for: Integrative molecular profiling indicates a central role of transitory starch breakdown in establishing a stable C/N homeostasis during cold acclimation in two natural accessions of Arabidopsis thaliana
Source: BMC Plant Biol. 2015 Dec 1;15:284. doi: 10.1186/s12870-015-0668-1 (PMC4667452; doi:10.1186/s12870-015-0668-1)
Supplement: Additional file 8: — Table S8. Proteomic and phosphoproteomic components of Cvi and Rsch which were not included in the cold-induced protein-protein interaction network analysis of Fig. 8. (XLSX 34 kb) [file 12870_2015_668_MOESM8_ESM.xlsx]

## Sheet: Rsch_no_cold_effect
AGI	MapMan Bin	Subc. Function
'2-Oxoglutaric acid'	'2-Oxoglutaric acid'	'2-Oxoglutaric acid'
'AT1G23190.1'	'glycolysis.cytosolic branch.phosphoglucomutase (PGM)'	'Cyto.PP'
'AT5G58140.4'	'protein.postranslational modification'	'Cyto.PP'
'at1g16460.4'	'amino acid metabolism.degradation.serine-glycine-cysteine group.cysteine'	'Cyto.Prot'
'at4g35450.3'	'cell.organisation'	'Cyto.Prot'
'at3g05420.1'	'lipid metabolism.FA synthesis and FA elongation.acyl-CoA binding protein'	'Cyto.Prot'
'at1g31812.1'	'lipid metabolism.FA synthesis and FA elongation.acyl-CoA binding protein'	'Cyto.Prot'
'at1g66240.1'	'metal handling.binding, chelation and storage'	'Cyto.Prot'
'at3g56240.1'	'metal handling.binding, chelation and storage'	'Cyto.Prot'
'at1g59610.1'	'misc.dynamin'	'Cyto.Prot'
'at5g02790.1'	'misc.glutathione S transferases'	'Cyto.Prot'
'at5g11710.1'	'not assigned.no ontology.epsin N-terminal homology (ENTH) domain-containing protein'	'Cyto.Prot'
'at1g27090.1'	'not assigned.no ontology.glycine rich proteins'	'Cyto.Prot'
'at2g26570.1'	'not assigned.unknown'	'Cyto.Prot'
'at1g01050.1'	'nucleotide metabolism.phosphotransfer and pyrophosphatases.misc'	'Cyto.Prot'
'at3g59990.4'	'protein.degradation.metalloprotease'	'Cyto.Prot'
'at4g38630.1'	'protein.degradation.ubiquitin'	'Cyto.Prot'
'at1g75950.1'	'protein.degradation.ubiquitin.E3.SCF.SKP'	'Cyto.Prot'
'at4g29040.1'	'protein.degradation.ubiquitin.proteasom'	'Cyto.Prot'
'at4g31300.3'	'protein.degradation.ubiquitin.proteasom'	'Cyto.Prot'
'at4g11260.1'	'protein.postranslational modification'	'Cyto.Prot'
'at2g32060.3'	'protein.synthesis.ribosomal protein.eukaryotic.40S subunit.S12'	'Cyto.Prot'
'at2g21580.2'	'protein.synthesis.ribosomal protein.eukaryotic.40S subunit.S25'	'Cyto.Prot'
'at4g39200.2'	'protein.synthesis.ribosomal protein.eukaryotic.40S subunit.S25'	'Cyto.Prot'
'at4g00810.2'	'protein.synthesis.ribosomal protein.eukaryotic.60S subunit.P1'	'Cyto.Prot'
'at1g01100.4'	'protein.synthesis.ribosomal protein.eukaryotic.60S subunit.P1'	'Cyto.Prot'
'at1g27310.1'	'protein.targeting.nucleus'	'Cyto.Prot'
'at3g44310.3'	'secondary metabolism.sulfur-containing.glucosinolates.degradation.nitrilase'	'Cyto.Prot'
'at5g38480.2'	'signalling.14-3-3 proteins'	'Cyto.Prot'
'at1g12270.1'	'stress'	'Cyto.Prot'
'at5g63860.1'	'stress.abiotic.light'	'Cyto.Prot'
'Lysine'	'Lysine'	'Lysine'
'Melibiose'	'Melibiose'	'Melibiose'
'Methionine'	'Methionine'	'Methionine'
'AT1G32470.1'	'PS.photorespiration.glycine cleavage.H protein'	'Mito.PP'
'at3g59760.3'	'amino acid metabolism.synthesis.serine-glycine-cysteine group.cysteine.OASTL'	'Mito.Prot'
'at1g50940.1'	'mitochondrial electron transport / ATP synthesis.electron transfer flavoprotein'	'Mito.Prot'
'at5g08690.1'	'mitochondrial electron transport / ATP synthesis.F1-ATPase'	'Mito.Prot'
'at3g52300.1'	'mitochondrial electron transport / ATP synthesis.F1-ATPase'	'Mito.Prot'
'at5g47030.1'	'mitochondrial electron transport / ATP synthesis.F1-ATPase'	'Mito.Prot'
'at1g47260.1'	'mitochondrial electron transport / ATP synthesis.NADH-DH.complex I.carbonic anhydrase'	'Mito.Prot'
'at5g66510.1'	'mitochondrial electron transport / ATP synthesis.NADH-DH.complex I.carbonic anhydrase'	'Mito.Prot'
'at5g67590.1'	'mitochondrial electron transport / ATP synthesis.NADH-DH.localisation not clear'	'Mito.Prot'
'at5g37510.1'	'mitochondrial electron transport / ATP synthesis.NADH-DH.localisation not clear'	'Mito.Prot'
'at5g18170.1'	'N-metabolism.N-degradation.glutamate dehydrogenase'	'Mito.Prot'
'at5g10860.1'	'not assigned.no ontology'	'Mito.Prot'
'at3g45770.1'	'not assigned.no ontology'	'Mito.Prot'
'at5g63620.2'	'not assigned.no ontology'	'Mito.Prot'
'at3g62530.1'	'not assigned.no ontology.armadillo/beta-catenin repeat family protein'	'Mito.Prot'
'at3g07480.1'	'not assigned.unknown'	'Mito.Prot'
'at2g27730.1'	'not assigned.unknown'	'Mito.Prot'
'at4g39690.1'	'not assigned.unknown'	'Mito.Prot'
'at5g23060.1'	'not assigned.unknown'	'Mito.Prot'
'at1g51390.1'	'protein.assembly and cofactor ligation'	'Mito.Prot'
'at5g55200.1'	'protein.folding'	'Mito.Prot'
'at3g16480.1'	'protein.targeting.mitochondria'	'Mito.Prot'
'at3g02090.1'	'protein.targeting.mitochondria'	'Mito.Prot'
'at2g35370.1'	'PS.photorespiration.glycine cleavage.H protein'	'Mito.Prot'
'at3g06050.1'	'redox.peroxiredoxin'	'Mito.Prot'
'at5g55070.1'	'TCA / org transformation.TCA.2-oxoglutarate dehydrogenase'	'Mito.Prot'
'at2g47510.2'	'TCA / org transformation.TCA.fumarase'	'Mito.Prot'
'at1g24180.1'	'TCA / org transformation.TCA.pyruvate DH.E1'	'Mito.Prot'
'at3g13930.1'	'TCA / org transformation.TCA.pyruvate DH.E2'	'Mito.Prot'
'at3g52200.1'	'TCA / org transformation.TCA.pyruvate DH.E2'	'Mito.Prot'
'at1g48030.2'	'TCA / org transformation.TCA.pyruvate DH.E3'	'Mito.Prot'
'at2g20420.1'	'TCA / org transformation.TCA.succinyl-CoA ligase'	'Mito.Prot'
'at3g01280.1'	'transport.porins'	'Mito.Prot'
'AT1G48620.1'	'DNA.synthesis/chromatin structure.histone.H1'	'Nucl.PP'
'at1g47200.1'	'cell.organisation'	'Nucl.Prot'
'at4g35450.3'	'cell.organisation'	'Nucl.Prot'
'at1g51060.1'	'DNA.synthesis/chromatin structure.histone.core.H2A'	'Nucl.Prot'
'at4g37870.1'	'gluconeogenesis / glyoxylate cycle.PEPCK'	'Nucl.Prot'
'at1g27090.1'	'not assigned.no ontology.glycine rich proteins'	'Nucl.Prot'
'at3g10650.1'	'not assigned.unknown'	'Nucl.Prot'
'at1g75950.1'	'protein.degradation.ubiquitin.E3.SCF.SKP'	'Nucl.Prot'
'at4g11260.1'	'protein.postranslational modification'	'Nucl.Prot'
'at1g27310.1'	'protein.targeting.nucleus'	'Nucl.Prot'
'at1g27970.1'	'protein.targeting.nucleus'	'Nucl.Prot'
'at1g80670.1'	'RNA.processing'	'Nucl.Prot'
'at4g39260.1'	'RNA.regulation of transcription.GRP'	'Nucl.Prot'
'at5g04280.1'	'RNA.RNA binding'	'Nucl.Prot'
'at3g44310.3'	'secondary metabolism.sulfur-containing.glucosinolates.degradation.nitrilase'	'Nucl.Prot'
'at5g63860.1'	'stress.abiotic.light'	'Nucl.Prot'
'Ornithine'	'Ornithine'	'Ornithine'
'Oxaloacetate'	'Oxaloacetate'	'Oxaloacetate'
'AT1G06460.1'	'stress.abiotic.heat'	'Perox.PP'
'AT1G76180.2'	'stress.abiotic.unspecified'	'Perox.PP'
'at3g02770.1'	'C1-metabolism'	'Perox.Prot'
'at1g60550.1'	'Co-factor and vitamine metabolism.folate & vitamine K.vitamine K.naphthoate synthase'	'Perox.Prot'
'at2g05520.1'	'not assigned.no ontology.glycine rich proteins'	'Perox.Prot'
'AT4G17090.1'	'major CHO metabolism.degradation.starch.starch cleavage.beta amylase'	'Plastid.PP'
'AT2G46820.2'	'PS.lightreaction.photosystem I.PSI polypeptide subunits'	'Plastid.PP'
'AT3G46780.1'	'RNA.transcription'	'Plastid.PP'
'at3g06350.1'	'amino acid metabolism.synthesis.aromatic aa.chorismate.dehydroquinate/shikimate dehydrogenase'	'Plastid.Prot'
'at5g38530.1'	'amino acid metabolism.synthesis.aromatic aa.tryptophan.tryptophan synthase'	'Plastid.Prot'
'at2g19940.2'	'amino acid metabolism.synthesis.glutamate family.arginine.N-Acetylglutamate-5-P reductase'	'Plastid.Prot'
'at1g31860.1'	'amino acid metabolism.synthesis.histidine.bifunctional phosphoribosyl-ATP diphosphatase and phosphoribosyl-AMP cyclohydrolase'	'Plastid.Prot'
'at4g26900.1'	'amino acid metabolism.synthesis.histidine.N''-5''-phosphoribosyl-formimino-5-aminoimidazole-4-carboxamide ribonucleotide isomerase'	'Plastid.Prot'
'at5g35100.1'	'cell.cycle.peptidylprolyl isomerase'	'Plastid.Prot'
'at3g63190.1'	'cell.division'	'Plastid.Prot'
'at5g55280.1'	'cell.division'	'Plastid.Prot'
'at1g60550.1'	'Co-factor and vitamine metabolism.folate & vitamine K.vitamine K.naphthoate synthase'	'Plastid.Prot'
'at5g59750.1'	'Co-factor and vitamine metabolism.riboflavin.GTP cyclohydrolase II'	'Plastid.Prot'
'at2g38040.2'	'lipid metabolism.FA synthesis and FA elongation.Acetyl CoA Carboxylation.heteromeric Complex.alpha Carboxyltransferase'	'Plastid.Prot'
'at5g16390.2'	'lipid metabolism.FA synthesis and FA elongation.Acetyl CoA Carboxylation.heteromeric Complex.Biotin Carboxyl Carrier Protein'	'Plastid.Prot'
'at1g69830.1'	'major CHO metabolism.degradation.starch.starch cleavage.alpha amylase'	'Plastid.Prot'
'at4g17090.1'	'major CHO metabolism.degradation.starch.starch cleavage.beta amylase'	'Plastid.Prot'
'at1g31190.1'	'minor CHO metabolism.myo-inositol.inositol phosphatase'	'Plastid.Prot'
'at4g28706.1'	'minor CHO metabolism.others'	'Plastid.Prot'
'at2g21370.2'	'minor CHO metabolism.sugar kinases'	'Plastid.Prot'
'at5g57850.1'	'misc.aminotransferases.aminotransferase class IV family protein'	'Plastid.Prot'
'at1g26220.1'	'misc.GCN5-related N-acetyltransferase'	'Plastid.Prot'
'at2g10940.2'	'misc.protease inhibitor/seed storage/lipid transfer protein (LTP) family protein'	'Plastid.Prot'
'at1g53280.1'	'not assigned.no ontology'	'Plastid.Prot'
'at5g28750.1'	'not assigned.no ontology'	'Plastid.Prot'
'at2g44920.2'	'not assigned.no ontology'	'Plastid.Prot'
'at1g56500.1'	'not assigned.no ontology'	'Plastid.Prot'
'at3g48420.1'	'not assigned.no ontology'	'Plastid.Prot'
'at2g21530.1'	'not assigned.no ontology'	'Plastid.Prot'
'at3g62530.1'	'not assigned.no ontology.armadillo/beta-catenin repeat family protein'	'Plastid.Prot'
'at4g01050.1'	'not assigned.no ontology.hydroxyproline rich proteins'	'Plastid.Prot'
'at5g07020.1'	'not assigned.no ontology.proline rich family'	'Plastid.Prot'
'at2g41950.1'	'not assigned.unknown'	'Plastid.Prot'
'at3g03890.1'	'not assigned.unknown'	'Plastid.Prot'
'at2g42130.3'	'not assigned.unknown'	'Plastid.Prot'
'at1g29700.1'	'not assigned.unknown'	'Plastid.Prot'
'at5g42960.1'	'not assigned.unknown'	'Plastid.Prot'
'at4g34090.1'	'not assigned.unknown'	'Plastid.Prot'
'at3g29185.1'	'not assigned.unknown'	'Plastid.Prot'
'at5g65840.1'	'not assigned.unknown'	'Plastid.Prot'
'at4g10000.2'	'not assigned.unknown'	'Plastid.Prot'
'at5g39210.1'	'not assigned.unknown'	'Plastid.Prot'
'at5g02160.1'	'not assigned.unknown'	'Plastid.Prot'
'at2g43945.1'	'not assigned.unknown'	'Plastid.Prot'
'at2g43180.3'	'not assigned.unknown'	'Plastid.Prot'
'at4g10300.1'	'not assigned.unknown'	'Plastid.Prot'
'at4g23890.1'	'not assigned.unknown'	'Plastid.Prot'
'at3g47070.1'	'not assigned.unknown'	'Plastid.Prot'
'at5g48790.1'	'not assigned.unknown'	'Plastid.Prot'
'at2g30170.1'	'not assigned.unknown'	'Plastid.Prot'
'at5g23060.1'	'not assigned.unknown'	'Plastid.Prot'
'at3g53900.1'	'nucleotide metabolism.salvage.phosphoribosyltransferases.upp'	'Plastid.Prot'
'at2g35040.2'	'nucleotide metabolism.synthesis.purine.AICAR transformylase'	'Plastid.Prot'
'at5g46390.2'	'protein.degradation'	'Plastid.Prot'
'at1g50250.1'	'protein.degradation.metalloprotease'	'Plastid.Prot'
'at2g47940.2'	'protein.degradation.serine protease'	'Plastid.Prot'
'at5g39830.2'	'protein.degradation.serine protease'	'Plastid.Prot'
'at1g75690.1'	'protein.folding'	'Plastid.Prot'
'at3g60370.1'	'protein.folding'	'Plastid.Prot'
'at1g20810.1'	'protein.folding'	'Plastid.Prot'
'at3g10060.1'	'protein.folding'	'Plastid.Prot'
'at3g01480.1'	'protein.folding'	'Plastid.Prot'
'at5g13410.1'	'protein.folding'	'Plastid.Prot'
'at4g33500.1'	'protein.postranslational modification'	'Plastid.Prot'
'at4g20360.1'	'protein.synthesis.elongation'	'Plastid.Prot'
'at4g30690.1'	'protein.synthesis.initiation'	'Plastid.Prot'
'at1g68590.1'	'protein.synthesis.ribosomal protein.prokaryotic.chloroplast.30S subunit.PSRP3'	'Plastid.Prot'
'at1g79850.1'	'protein.synthesis.ribosomal protein.prokaryotic.chloroplast.30S subunit.S17'	'Plastid.Prot'
'at3g15190.1'	'protein.synthesis.ribosomal protein.prokaryotic.chloroplast.30S subunit.S20'	'Plastid.Prot'
'at5g24490.1'	'protein.synthesis.ribosomal protein.prokaryotic.chloroplast.30S subunit.S30A'	'Plastid.Prot'
'at2g38140.1'	'protein.synthesis.ribosomal protein.prokaryotic.chloroplast.30S subunit.S31'	'Plastid.Prot'
'at2g33800.1'	'protein.synthesis.ribosomal protein.prokaryotic.chloroplast.30S subunit.S5'	'Plastid.Prot'
'at3g63490.1'	'protein.synthesis.ribosomal protein.prokaryotic.chloroplast.50S subunit.L1'	'Plastid.Prot'
'atCg00780.1'	'protein.synthesis.ribosomal protein.prokaryotic.chloroplast.50S subunit.L14'	'Plastid.Prot'
'at3g25920.1'	'protein.synthesis.ribosomal protein.prokaryotic.chloroplast.50S subunit.L15'	'Plastid.Prot'
'at1g48350.1'	'protein.synthesis.ribosomal protein.prokaryotic.chloroplast.50S subunit.L18'	'Plastid.Prot'
'at5g54600.1'	'protein.synthesis.ribosomal protein.prokaryotic.chloroplast.50S subunit.L24'	'Plastid.Prot'
'at2g43030.1'	'protein.synthesis.ribosomal protein.prokaryotic.chloroplast.50S subunit.L3'	'Plastid.Prot'
'at4g01310.1'	'protein.synthesis.ribosomal protein.prokaryotic.chloroplast.50S subunit.L5'	'Plastid.Prot'
'at3g44890.1'	'protein.synthesis.ribosomal protein.prokaryotic.chloroplast.50S subunit.L9'	'Plastid.Prot'
'at5g30510.1'	'protein.synthesis.ribosomal protein.prokaryotic.unknown organellar.30S subunit.S1'	'Plastid.Prot'
'at3g27160.1'	'protein.synthesis.ribosomal protein.prokaryotic.unknown organellar.30S subunit.S21'	'Plastid.Prot'
'at2g45770.1'	'protein.targeting.chloroplast'	'Plastid.Prot'
'at4g12060.1'	'protein.targeting.unknown'	'Plastid.Prot'
'at1g12900.4'	'PS.calvin cycle.GAP'	'Plastid.Prot'
'at1g56190.2'	'PS.calvin cycle.phosphoglycerate kinase'	'Plastid.Prot'
'at1g67090.1'	'PS.calvin cycle.rubisco small subunit'	'Plastid.Prot'
'at3g55800.1'	'PS.calvin cycle.seduheptulose bisphosphatase'	'Plastid.Prot'
'atCg00480.1'	'PS.lightreaction.ATP synthase.beta subunit'	'Plastid.Prot'
'at4g09650.1'	'PS.lightreaction.ATP synthase.delta chain'	'Plastid.Prot'
'at3g15840.4'	'PS.lightreaction.cyclic electron flow-chlororespiration'	'Plastid.Prot'
'at5g66190.1'	'PS.lightreaction.other electron carrier (ox/red).ferredoxin reductase'	'Plastid.Prot'
'at1g20340.1'	'PS.lightreaction.other electron carrier (ox/red).plastocyanin'	'Plastid.Prot'
'at1g76100.1'	'PS.lightreaction.other electron carrier (ox/red).plastocyanin'	'Plastid.Prot'
'at1g34000.1'	'PS.lightreaction.photosystem I.LHC-I'	'Plastid.Prot'
'at5g64040.1'	'PS.lightreaction.photosystem I.PSI polypeptide subunits'	'Plastid.Prot'
'at1g30380.1'	'PS.lightreaction.photosystem I.PSI polypeptide subunits'	'Plastid.Prot'
'at1g52230.1'	'PS.lightreaction.photosystem I.PSI polypeptide subunits'	'Plastid.Prot'
'at2g20260.1'	'PS.lightreaction.photosystem I.PSI polypeptide subunits'	'Plastid.Prot'
'at4g02770.1'	'PS.lightreaction.photosystem I.PSI polypeptide subunits'	'Plastid.Prot'
'atCg01060.1'	'PS.lightreaction.photosystem I.PSI polypeptide subunits'	'Plastid.Prot'
'at4g28750.1'	'PS.lightreaction.photosystem I.PSI polypeptide subunits'	'Plastid.Prot'
'at5g23120.1'	'PS.lightreaction.photosystem II.biogenesis'	'Plastid.Prot'
'at1g77090.1'	'PS.lightreaction.photosystem II.PSII polypeptide subunits'	'Plastid.Prot'
'at4g21280.1'	'PS.lightreaction.photosystem II.PSII polypeptide subunits'	'Plastid.Prot'
'at4g05180.1'	'PS.lightreaction.photosystem II.PSII polypeptide subunits'	'Plastid.Prot'
'at2g39470.2'	'PS.lightreaction.photosystem II.PSII polypeptide subunits'	'Plastid.Prot'
'at1g79040.1'	'PS.lightreaction.photosystem II.PSII polypeptide subunits'	'Plastid.Prot'
'at5g11450.1'	'PS.lightreaction.photosystem II.PSII polypeptide subunits'	'Plastid.Prot'
'at3g56650.1'	'PS.lightreaction.photosystem II.PSII polypeptide subunits'	'Plastid.Prot'
'at5g66570.1'	'PS.lightreaction.photosystem II.PSII polypeptide subunits'	'Plastid.Prot'
'at1g06680.2'	'PS.lightreaction.photosystem II.PSII polypeptide subunits'	'Plastid.Prot'
'at3g50820.1'	'PS.lightreaction.photosystem II.PSII polypeptide subunits'	'Plastid.Prot'
'at2g25080.1'	'redox.ascorbate and glutathione'	'Plastid.Prot'
'at2g20270.1'	'redox.glutaredoxins'	'Plastid.Prot'
'at3g52960.1'	'redox.peroxiredoxin'	'Plastid.Prot'
'at2g41680.1'	'redox.thioredoxin'	'Plastid.Prot'
'at5g23440.1'	'redox.thioredoxin'	'Plastid.Prot'
'at2g04700.1'	'redox.thioredoxin'	'Plastid.Prot'
'at3g02730.1'	'redox.thioredoxin'	'Plastid.Prot'
'at4g03520.1'	'redox.thioredoxin'	'Plastid.Prot'
'at1g03680.1'	'redox.thioredoxin'	'Plastid.Prot'
'at1g50320.1'	'redox.thioredoxin'	'Plastid.Prot'
'at4g29670.1'	'redox.thioredoxin'	'Plastid.Prot'
'at3g15360.1'	'redox.thioredoxin'	'Plastid.Prot'
'at3g16000.1'	'RNA.regulation of transcription.Orphan family'	'Plastid.Prot'
'at1g09750.1'	'RNA.regulation of transcription.unclassified'	'Plastid.Prot'
'at3g46780.1'	'RNA.transcription'	'Plastid.Prot'
'at1g74470.1'	'secondary metabolism.isoprenoids.non-mevalonate pathway'	'Plastid.Prot'
'at2g26930.1'	'secondary metabolism.isoprenoids.non-mevalonate pathway.CMK'	'Plastid.Prot'
'at3g26740.1'	'signalling.light'	'Plastid.Prot'
'at3g18890.1'	'signalling.light'	'Plastid.Prot'
'at1g80030.3'	'stress.abiotic.heat'	'Plastid.Prot'
'at5g14740.2'	'TCA / org transformation.carbonic anhydrases'	'Plastid.Prot'
'at1g03475.1'	'tetrapyrrole synthesis.coproporphyrinogen III oxidase'	'Plastid.Prot'
'at5g08280.1'	'tetrapyrrole synthesis.porphobilinogen deaminase'	'Plastid.Prot'
'at4g27440.2'	'tetrapyrrole synthesis.protochlorophyllide reductase'	'Plastid.Prot'
'at4g01690.1'	'tetrapyrrole synthesis.protoporphyrin IX oxidase'	'Plastid.Prot'
'at3g14930.3'	'tetrapyrrole synthesis.uroporphyrinogen decarboxylase'	'Plastid.Prot'
'at2g26540.1'	'tetrapyrrole synthesis.uroporphyrinogen III synthase'	'Plastid.Prot'
'Pyruvic acid'	'Pyruvic acid'	'Pyruvic acid'
'Spermidine'	'Spermidine'	'Spermidine'
'Threitol'	'Threitol'	'Threitol'
'Tryptophan'	'Tryptophan'	'Tryptophan'
'Tyrosine'	'Tyrosine'	'Tyrosine'
'at5g11710.1'	'not assigned.no ontology.epsin N-terminal homology (ENTH) domain-containing protein'	'Vac.Prot'
'at5g22580.1'	'not assigned.unknown'	'Vac.Prot'
'at1g47128.1'	'protein.degradation.cysteine protease'	'Vac.Prot'
'at5g60360.1'	'protein.degradation.cysteine protease'	'Vac.Prot'

## Sheet: Cvi_no_cold_effect
AGI	MapMan Bin	Subc. Function
'Asparagine'	'Asparagine'	'Asparagine'
'AT1G04410.1'	'TCA / org transformation.other organic acid transformatons.cyt MDH'	'Cyto.PP'
'AT1G09780.1'	'glycolysis.cytosolic branch.phosphoglycerate mutase'	'Cyto.PP'
'AT2G36460.1'	'glycolysis.cytosolic branch.aldolase'	'Cyto.PP'
'AT5G03850.1'	'protein.synthesis.ribosomal protein.eukaryotic.40S subunit.S28'	'Cyto.PP'
'AT2G26570.1'	'not assigned.unknown'	'Cyto.PP'
'AT1G62390.1'	'not assigned.no ontology.pentatricopeptide (PPR) repeat-containing protein'	'Cyto.PP'
'AT5G45775.1'	'protein.synthesis.ribosomal protein.eukaryotic.60S subunit.L11'	'Cyto.PP'
'AT1G20440.1'	'stress.abiotic.unspecified'	'Cyto.PP'
'AT4G15530.3'	'gluconeogenesis / glyoxylate cycle.pyruvate dikinase'	'Cyto.PP'
'AT3G05420.1'	'lipid metabolism.FA synthesis and FA elongation.acyl-CoA binding protein'	'Cyto.PP'
'AT4G29810.1'	'protein.postranslational modification.kinase'	'Cyto.PP'
'AT4G35450.3'	'cell.organisation'	'Cyto.PP'
'AT3G09500.1'	'protein.synthesis.ribosomal protein.eukaryotic.60S subunit.L35'	'Cyto.PP'
'AT3G23600.2'	'misc.misc2'	'Cyto.PP'
'AT5G57870.1'	'protein.synthesis.initiation'	'Cyto.PP'
'AT4G23630.1'	'stress.biotic'	'Cyto.PP'
'AT1G75100.1'	'stress.abiotic.light'	'Cyto.PP'
'AT1G59610.1'	'misc.dynamin'	'Cyto.PP'
'at5g56710.1'	'protein.synthesis.ribosomal protein.eukaryotic.60S subunit.L31'	'Cyto.Prot'
'at1g04410.1'	'TCA / org transformation.other organic acid transformatons.cyt MDH'	'Cyto.Prot'
'at4g38740.1'	'cell.cycle.peptidylprolyl isomerase'	'Cyto.Prot'
'at1g65930.1'	'TCA / org transformation.TCA.IDH'	'Cyto.Prot'
'at3g16420.3'	'misc.myrosinases-lectin-jacalin'	'Cyto.Prot'
'at2g19760.1'	'cell.organisation'	'Cyto.Prot'
'at4g14880.4'	'amino acid metabolism.synthesis.serine-glycine-cysteine group.cysteine.OASTL'	'Cyto.Prot'
'at5g43060.1'	'protein.degradation.cysteine protease'	'Cyto.Prot'
'at3g27430.2'	'protein.degradation.ubiquitin.proteasom'	'Cyto.Prot'
'at5g49650.2'	'minor CHO metabolism.sugar kinases'	'Cyto.Prot'
'at3g04880.1'	'DNA.repair'	'Cyto.Prot'
'at4g38680.1'	'stress.abiotic.cold'	'Cyto.Prot'
'at5g10540.1'	'protein.degradation'	'Cyto.Prot'
'at4g35460.1'	'redox.thioredoxin'	'Cyto.Prot'
'at1g67430.1'	'protein.synthesis.ribosomal protein.eukaryotic.60S subunit.L17'	'Cyto.Prot'
'at3g04120.1'	'glycolysis.cytosolic branch.glyceraldehyde 3-phosphate dehydrogenase (GAP-DH)'	'Cyto.Prot'
'at2g36530.1'	'glycolysis.cytosolic branch.enolase'	'Cyto.Prot'
'at3g02080.1'	'protein.synthesis.ribosomal protein.eukaryotic.40S subunit.S19'	'Cyto.Prot'
'at2g45710.1'	'protein.synthesis.ribosomal protein.eukaryotic.40S subunit.S27'	'Cyto.Prot'
'at1g09760.1'	'RNA.processing'	'Cyto.Prot'
'at4g26530.2'	'PS.calvin cycle.aldolase'	'Cyto.Prot'
'at2g29560.1'	'glycolysis.cytosolic branch.enolase'	'Cyto.Prot'
'at1g27450.1'	'nucleotide metabolism.salvage.phosphoribosyltransferases.aprt'	'Cyto.Prot'
'at3g25530.1'	'OPP.oxidative PP.6-phosphogluconate dehydrogenase'	'Cyto.Prot'
'at3g19710.1'	'amino acid metabolism.synthesis.branched chain group.common.branched-chain amino acid aminotransferase'	'Cyto.Prot'
'at5g50950.2'	'TCA / org transformation.TCA.fumarase'	'Cyto.Prot'
'at5g48230.2'	'secondary metabolism.isoprenoids.mevalonate pathway.acetyl-CoA C-acyltransferase'	'Cyto.Prot'
'at1g79870.2'	'PS.photorespiration.hydroxypyruvate reductase'	'Cyto.Prot'
'at3g03780.3'	'amino acid metabolism.synthesis.aspartate family.methionine.methionine synthase'	'Cyto.Prot'
'at5g54160.1'	'secondary metabolism.phenylpropanoids.lignin biosynthesis.COMT'	'Cyto.Prot'
'at2g30870.1'	'misc.glutathione S transferases'	'Cyto.Prot'
'at4g22570.1'	'nucleotide metabolism.salvage.phosphoribosyltransferases.aprt'	'Cyto.Prot'
'at3g14290.1'	'protein.degradation.ubiquitin.proteasom'	'Cyto.Prot'
'at1g08980.1'	'misc.nitrilases, *nitrile lyases, berberine bridge enzymes, reticuline oxidases, troponine reductases'	'Cyto.Prot'
'at3g02530.1'	'protein.folding'	'Cyto.Prot'
'at1g78380.1'	'misc.glutathione S transferases'	'Cyto.Prot'
'at2g47730.1'	'misc.glutathione S transferases'	'Cyto.Prot'
'at5g43010.1'	'protein.degradation.ubiquitin.proteasom'	'Cyto.Prot'
'at5g19990.1'	'protein.degradation.ubiquitin.proteasom'	'Cyto.Prot'
'at1g75270.1'	'redox.ascorbate and glutathione.ascorbate'	'Cyto.Prot'
'at2g36460.1'	'glycolysis.cytosolic branch.aldolase'	'Cyto.Prot'
'at3g05560.3'	'protein.synthesis.ribosomal protein.eukaryotic.60S subunit.L22'	'Cyto.Prot'
'at1g07890.6'	'redox.ascorbate and glutathione.ascorbate'	'Cyto.Prot'
'at1g09340.1'	'not assigned.unknown'	'Cyto.Prot'
'at3g05530.1'	'protein.degradation.ubiquitin.proteasom'	'Cyto.Prot'
'at3g23600.1'	'misc.misc2'	'Cyto.Prot'
'at4g27090.1'	'protein.synthesis.ribosomal protein.eukaryotic.60S subunit.L14'	'Cyto.Prot'
'at2g05220.2'	'protein.synthesis.ribosomal protein.eukaryotic.40S subunit.S17'	'Cyto.Prot'
'at5g58290.1'	'protein.degradation.ubiquitin.proteasom'	'Cyto.Prot'
'at3g51260.1'	'protein.degradation'	'Cyto.Prot'
'at3g52930.1'	'glycolysis.unclear/dually targeted.aldolase'	'Cyto.Prot'
'at1g53850.2'	'protein.degradation.ubiquitin.proteasom'	'Cyto.Prot'
'at3g02560.2'	'protein.synthesis.ribosomal protein.eukaryotic.40S subunit.S7'	'Cyto.Prot'
'at1g53750.1'	'protein.degradation.ubiquitin.proteasom'	'Cyto.Prot'
'at5g16130.1'	'protein.synthesis.ribosomal protein.eukaryotic.40S subunit.S7'	'Cyto.Prot'
'at5g42080.3'	'signalling.G-proteins'	'Cyto.Prot'
'at1g48830.2'	'protein.synthesis.ribosomal protein.eukaryotic.40S subunit.S7'	'Cyto.Prot'
'at5g56010.1'	'stress.abiotic.heat'	'Cyto.Prot'
'at1g35720.1'	'cell.organisation'	'Cyto.Prot'
'at1g19570.1'	'redox.ascorbate and glutathione.ascorbate'	'Cyto.Prot'
'at1g41880.1'	'protein.synthesis.ribosomal protein.eukaryotic.60S subunit.L35A'	'Cyto.Prot'
'at2g27020.1'	'protein.degradation.ubiquitin.proteasom'	'Cyto.Prot'
'at5g42790.1'	'protein.degradation.ubiquitin.proteasom'	'Cyto.Prot'
'at1g74100.1'	'secondary metabolism.sulfur-containing.glucosinolates.synthesis.indole.indole-3-methyl-desulfoglucosinolate sulfotransferase'	'Cyto.Prot'
'at3g12580.1'	'stress.abiotic.heat'	'Cyto.Prot'
'at2g05710.1'	'TCA / org transformation.TCA.aconitase'	'Cyto.Prot'
'at5g17920.2'	'amino acid metabolism.synthesis.aspartate family.methionine'	'Cyto.Prot'
'at4g35830.1'	'TCA / org transformation.TCA.aconitase'	'Cyto.Prot'
'at5g27380.1'	'redox.ascorbate and glutathione.glutathione'	'Cyto.Prot'
'at5g58140.4'	'protein.postranslational modification'	'Cyto.Prot'
'at5g60390.3'	'protein.synthesis.elongation'	'Cyto.Prot'
'at1g23190.1'	'glycolysis.cytosolic branch.phosphoglucomutase (PGM)'	'Cyto.Prot'
'at3g59540.1'	'protein.synthesis.ribosomal protein.eukaryotic.60S subunit.L38'	'Cyto.Prot'
'at3g52590.1'	'protein.synthesis.ribosomal protein.eukaryotic.60S subunit.L40'	'Cyto.Prot'
'at1g52030.2'	'misc.myrosinases-lectin-jacalin'	'Cyto.Prot'
'at1g35160.1'	'signalling.14-3-3 proteins'	'Cyto.Prot'
'at5g50960.1'	'Co-factor and vitamine metabolism.iron-sulphur clusters'	'Cyto.Prot'
'at2g01290.1'	'not assigned.unknown'	'Cyto.Prot'
'at5g27850.1'	'protein.synthesis.ribosomal protein.eukaryotic.60S subunit.L18'	'Cyto.Prot'
'at1g09780.1'	'glycolysis.cytosolic branch.phosphoglycerate mutase'	'Cyto.Prot'
'at5g41520.1'	'protein.synthesis.ribosomal protein.eukaryotic.40S subunit.S10'	'Cyto.Prot'
'at4g00100.1'	'protein.synthesis.ribosomal protein.eukaryotic.40S subunit.S13'	'Cyto.Prot'
'at4g25100.5'	'redox.dismutases and catalases'	'Cyto.Prot'
'Glycine'	'Glycine'	'Glycine'
'Leucine'	'Leucine'	'Leucine'
'AT5G26860.1'	'protein.degradation.serine protease'	'Mito.PP'
'AT2G35370.1'	'PS.photorespiration.glycine cleavage.H protein'	'Mito.PP'
'AT5G54770.1'	'Co-factor and vitamine metabolism.thiamine'	'Mito.PP'
'AT1G59900.1'	'TCA / org transformation.TCA.pyruvate DH.E1'	'Mito.PP'
'AT1G24180.1'	'TCA / org transformation.TCA.pyruvate DH.E1'	'Mito.PP'
'AT5G23060.1'	'not assigned.unknown'	'Mito.PP'
'at1g53240.1'	'TCA / org transformation.TCA.malate DH'	'Mito.Prot'
'at4g26910.3'	'not assigned.no ontology'	'Mito.Prot'
'at1g74230.1'	'RNA.RNA binding'	'Mito.Prot'
'at5g50850.1'	'TCA / org transformation.TCA.pyruvate DH.E1'	'Mito.Prot'
'at4g37000.1'	'stress.biotic'	'Mito.Prot'
'at5g23250.1'	'TCA / org transformation.TCA.succinyl-CoA ligase'	'Mito.Prot'
'at1g48520.1'	'tetrapyrrole synthesis.glu-tRNA synthetase'	'Mito.Prot'
'at1g47420.1'	'not assigned.unknown'	'Mito.Prot'
'at1g04640.2'	'Co-factor and vitamine metabolism'	'Mito.Prot'
'at1g32470.1'	'PS.photorespiration.glycine cleavage.H protein'	'Mito.Prot'
'at3g25660.1'	'tetrapyrrole synthesis.glu-tRNA synthetase'	'Mito.Prot'
'at4g35460.1'	'redox.thioredoxin'	'Mito.Prot'
'at1g22940.1'	'Co-factor and vitamine metabolism.thiamine.hydroxymethylpyrimidine kinase'	'Mito.Prot'
'at1g71260.1'	'DNA.unspecified'	'Mito.Prot'
'at2g40300.1'	'metal handling.binding, chelation and storage'	'Mito.Prot'
'at3g27380.2'	'TCA / org transformation.TCA.succinate dehydrogenase'	'Mito.Prot'
'at1g14980.1'	'protein.folding'	'Mito.Prot'
'at4g37040.1'	'protein.degradation.metalloprotease'	'Mito.Prot'
'at5g50370.1'	'nucleotide metabolism.phosphotransfer and pyrophosphatases.adenylate kinase'	'Mito.Prot'
'at4g08900.1'	'amino acid metabolism.degradation.glutamate family.arginine'	'Mito.Prot'
'at1g63940.1'	'redox.ascorbate and glutathione.ascorbate'	'Mito.Prot'
'at1g79230.3'	'amino acid metabolism.degradation.serine-glycine-cysteine group.cysteine'	'Mito.Prot'
'at2g26080.1'	'PS.photorespiration.glycine cleavage.P subunit'	'Mito.Prot'
'at5g52520.1'	'protein.aa activation.bifunctional aminoacyl-tRNA synthetase'	'Mito.Prot'
'at5g26830.1'	'protein.aa activation.threonine-tRNA ligase'	'Mito.Prot'
'at5g15090.2'	'transport.porins'	'Mito.Prot'
'at4g02580.1'	'mitochondrial electron transport / ATP synthesis.NADH-DH.localisation not clear'	'Mito.Prot'
'at5g62530.1'	'amino acid metabolism.degradation.glutamate family.proline'	'Mito.Prot'
'at4g08870.1'	'amino acid metabolism.degradation.glutamate family.arginine'	'Mito.Prot'
'at2g44350.1'	'TCA / org transformation.TCA.CS'	'Mito.Prot'
'at3g61440.1'	'amino acid metabolism.synthesis.serine-glycine-cysteine group.cysteine.OASTL'	'Mito.Prot'
'at4g37930.1'	'C1-metabolism.glycine hydroxymethyltransferase'	'Mito.Prot'
'at5g08060.1'	'not assigned.no ontology'	'Mito.Prot'
'at3g23990.1'	'protein.folding'	'Mito.Prot'
'at2g33210.2'	'protein.folding'	'Mito.Prot'
'at5g03290.1'	'TCA / org transformation.other organic acid transformatons.IDH'	'Mito.Prot'
'at2g33040.1'	'mitochondrial electron transport / ATP synthesis.F1-ATPase'	'Mito.Prot'
'at5g13450.1'	'mitochondrial electron transport / ATP synthesis.F1-ATPase'	'Mito.Prot'
'at2g21870.1'	'not assigned.unknown'	'Mito.Prot'
'at1g22450.1'	'mitochondrial electron transport / ATP synthesis.cytochrome c oxidase'	'Mito.Prot'
'at1g29880.1'	'protein.aa activation.glycine-tRNA ligase'	'Mito.Prot'
'at5g14780.1'	'C1-metabolism.formate dehydrogenase'	'Mito.Prot'
'at3g10920.2'	'redox.dismutases and catalases'	'Mito.Prot'
'at5g63510.1'	'mitochondrial electron transport / ATP synthesis.NADH-DH.complex I.carbonic anhydrase'	'Mito.Prot'
'at4g00570.1'	'TCA / org transformation.other organic acid transformatons.malic'	'Mito.Prot'
'at3g06850.2'	'amino acid metabolism.degradation.branched chain group.shared'	'Mito.Prot'
'at5g65620.1'	'protein.degradation'	'Mito.Prot'
'at3g48000.1'	'fermentation.aldehyde dehydrogenase'	'Mito.Prot'
'at3g17240.3'	'TCA / org transformation.TCA.pyruvate DH.E3'	'Mito.Prot'
'at4g11010.1'	'nucleotide metabolism.phosphotransfer and pyrophosphatases.nucleoside diphosphate kinase'	'Mito.Prot'
'at1g59900.1'	'TCA / org transformation.TCA.pyruvate DH.E1'	'Mito.Prot'
'at2g30970.2'	'amino acid metabolism.synthesis.central amino acid metabolism.aspartate.aspartate aminotransferase'	'Mito.Prot'
'at4g33010.1'	'PS.photorespiration.glycine cleavage.P subunit'	'Mito.Prot'
'at2g05710.1'	'TCA / org transformation.TCA.aconitase'	'Mito.Prot'
'at4g35830.1'	'TCA / org transformation.TCA.aconitase'	'Mito.Prot'
'at3g60190.1'	'misc.dynamin'	'Mito.Prot'
'at4g34030.1'	'amino acid metabolism.degradation.branched chain group.leucine'	'Mito.Prot'
'at3g15020.1'	'TCA / org transformation.TCA.malate DH'	'Mito.Prot'
'at1g50200.1'	'protein.aa activation.alanine-tRNA ligase'	'Mito.Prot'
'at5g08530.1'	'mitochondrial electron transport / ATP synthesis.NADH-DH.localisation not clear'	'Mito.Prot'
'at4g08390.3'	'redox.ascorbate and glutathione.ascorbate'	'Mito.Prot'
'at5g65720.2'	'amino acid metabolism.synthesis.serine-glycine-cysteine group.cysteine'	'Mito.Prot'
'at5g04130.1'	'DNA.synthesis/chromatin structure'	'Mito.Prot'
'at5g19760.1'	'transport.metabolite transporters at the mitochondrial membrane'	'Mito.Prot'
'at1g17290.1'	'amino acid metabolism.synthesis.central amino acid metabolism.alanine.alanine aminotransferase'	'Mito.Prot'
'at1g11870.1'	'protein.aa activation.serine-tRNA ligase'	'Mito.Prot'
'AT4G37870.1'	'gluconeogenesis / glyoxylate cycle.PEPCK'	'Nucl.PP'
'AT3G10650.1'	'not assigned.unknown'	'Nucl.PP'
'AT1G52380.1'	'signalling.G-proteins'	'Nucl.PP'
'AT1G20440.1'	'stress.abiotic.unspecified'	'Nucl.PP'
'AT5G27670.1'	'DNA.synthesis/chromatin structure.histone.core.H2A'	'Nucl.PP'
'AT4G35450.3'	'cell.organisation'	'Nucl.PP'
'AT3G23600.2'	'misc.misc2'	'Nucl.PP'
'AT5G57870.1'	'protein.synthesis.initiation'	'Nucl.PP'
'at5g43060.1'	'protein.degradation.cysteine protease'	'Nucl.Prot'
'at3g04880.1'	'DNA.repair'	'Nucl.Prot'
'at4g38680.1'	'stress.abiotic.cold'	'Nucl.Prot'
'at2g36530.1'	'glycolysis.cytosolic branch.enolase'	'Nucl.Prot'
'at1g09760.1'	'RNA.processing'	'Nucl.Prot'
'at1g52740.1'	'DNA.synthesis/chromatin structure.histone.core.H2A'	'Nucl.Prot'
'at4g01850.2'	'amino acid metabolism.synthesis.aspartate family.methionine.S-adenosylmethionine synthetase'	'Nucl.Prot'
'at5g54160.1'	'secondary metabolism.phenylpropanoids.lignin biosynthesis.COMT'	'Nucl.Prot'
'at3g04610.1'	'RNA.RNA binding'	'Nucl.Prot'
'at1g08980.1'	'misc.nitrilases, *nitrile lyases, berberine bridge enzymes, reticuline oxidases, troponine reductases'	'Nucl.Prot'
'at3g06720.2'	'protein.targeting.nucleus'	'Nucl.Prot'
'at3g23600.1'	'misc.misc2'	'Nucl.Prot'
'at3g20050.1'	'protein.folding'	'Nucl.Prot'
'at5g59970.1'	'DNA.synthesis/chromatin structure.histone.core.H4'	'Nucl.Prot'
'at5g20010.1'	'signalling.G-proteins'	'Nucl.Prot'
'at5g10980.1'	'DNA.synthesis/chromatin structure.histone.core.H3'	'Nucl.Prot'
'at4g18040.1'	'protein.synthesis.initiation'	'Nucl.Prot'
'at5g59870.1'	'DNA.synthesis/chromatin structure.histone.core.H2A'	'Nucl.Prot'
'at2g30050.1'	'protein.targeting.secretory pathway.plasma membrane'	'Nucl.Prot'
'at1g52410.2'	'signalling.calcium'	'Nucl.Prot'
'at5g60390.3'	'protein.synthesis.elongation'	'Nucl.Prot'
'at1g35160.1'	'signalling.14-3-3 proteins'	'Nucl.Prot'
'AT4G35090.1'	'redox.dismutases and catalases'	'Perox.PP'
'AT3G52880.1'	'redox.ascorbate and glutathione'	'Perox.PP'
'AT5G62810.1'	'protein.targeting.peroxisomes'	'Perox.PP'
'at1g06460.1'	'stress.abiotic.heat'	'Perox.Prot'
'at1g76180.2'	'stress.abiotic.unspecified'	'Perox.Prot'
'at2g33150.1'	'amino acid metabolism.degradation.branched chain group.shared'	'Perox.Prot'
'at3g12050.1'	'not assigned.no ontology'	'Perox.Prot'
'at3g48170.1'	'secondary metabolism.N misc.betaine.betaine-aldehyde dehydrogenase'	'Perox.Prot'
'at3g14420.2'	'PS.photorespiration.glycolate oxydase'	'Perox.Prot'
'at3g14415.3'	'PS.photorespiration.glycolate oxydase'	'Perox.Prot'
'at2g06050.3'	'hormone metabolism.jasmonate.synthesis-degradation.12-Oxo-PDA-reductase'	'Perox.Prot'
'at1g11840.4'	'Biodegradation of Xenobiotics.lactoylglutathione lyase'	'Perox.Prot'
'at3g01910.1'	'S-assimilation.sulfite oxidase'	'Perox.Prot'
'at2g13360.2'	'PS.photorespiration.aminotransferases peroxisomal'	'Perox.Prot'
'at5g09660.2'	'gluconeogenesis / glyoxylate cycle.Malate DH'	'Perox.Prot'
'at1g68010.1'	'PS.photorespiration.hydroxypyruvate reductase'	'Perox.Prot'
'at4g35000.1'	'redox.ascorbate and glutathione.ascorbate'	'Perox.Prot'
'at1g19570.1'	'redox.ascorbate and glutathione.ascorbate'	'Perox.Prot'
'at1g23310.1'	'amino acid metabolism.synthesis.central amino acid metabolism.alanine.alanine aminotransferase'	'Perox.Prot'
'at3g52880.1'	'redox.ascorbate and glutathione'	'Perox.Prot'
'at1g20630.1'	'redox.dismutases and catalases'	'Perox.Prot'
'at5g48880.1'	'amino acid metabolism.degradation.branched chain group.isoleucine'	'Perox.Prot'
'at2g22780.1'	'gluconeogenesis / glyoxylate cycle.Malate DH'	'Perox.Prot'
'at4g29010.1'	'lipid metabolism.lipid degradation.beta-oxidation.multifunctional'	'Perox.Prot'
'at3g06860.1'	'lipid metabolism.lipid degradation.beta-oxidation.multifunctional'	'Perox.Prot'
'at5g18100.1'	'redox.dismutases and catalases'	'Perox.Prot'
'Phenylalanine'	'Phenylalanine'	'Phenylalanine'
'AT5G66530.2'	'minor CHO metabolism.others'	'Plastid.PP'
'AT3G25690.3'	'not assigned.no ontology.hydroxyproline rich proteins'	'Plastid.PP'
'AT1G70570.1'	'amino acid metabolism.synthesis.aromatic aa.tryptophan.anthranilate phosphoribosyltransferase'	'Plastid.PP'
'AT1G03130.1'	'PS.lightreaction.photosystem I.PSI polypeptide subunits'	'Plastid.PP'
'AT5G14740.2'	'TCA / org transformation.carbonic anhydrases'	'Plastid.PP'
'AT3G08940.2'	'PS.lightreaction.photosystem II.LHC-II'	'Plastid.PP'
'AT5G17170.1'	'protein.assembly and cofactor ligation'	'Plastid.PP'
'AT4G28750.1'	'PS.lightreaction.photosystem I.PSI polypeptide subunits'	'Plastid.PP'
'AT1G17745.1'	'amino acid metabolism.synthesis.serine-glycine-cysteine group.serine.phosphoglycerate dehydrogenase'	'Plastid.PP'
'AT3G47070.1'	'not assigned.unknown'	'Plastid.PP'
'AT5G14460.1'	'nucleotide metabolism.deoxynucleotide metabolism.pseudouridine synthase'	'Plastid.PP'
'AT3G50820.1'	'PS.lightreaction.photosystem II.PSII polypeptide subunits'	'Plastid.PP'
'AT2G28000.1'	'PS.calvin cycle.rubisco interacting'	'Plastid.PP'
'AT3G60750.2'	'PS.calvin cycle.transketolase'	'Plastid.PP'
'AT5G14200.1'	'amino acid metabolism.synthesis.branched chain group.leucine specific.3-isopropylmalate dehydrogenase'	'Plastid.PP'
'AT1G06680.1'	'PS.lightreaction.photosystem II.PSII polypeptide subunits'	'Plastid.PP'
'ATCG00710.1'	'PS.lightreaction.photosystem II.PSII polypeptide subunits'	'Plastid.PP'
'AT1G55490.2'	'PS.calvin cycle.rubisco interacting'	'Plastid.PP'
'ATCG00020.1'	'PS.lightreaction.photosystem II.PSII polypeptide subunits'	'Plastid.PP'
'AT5G01530.1'	'PS.lightreaction.photosystem II.LHC-II'	'Plastid.PP'
'AT4G15530.3'	'gluconeogenesis / glyoxylate cycle.pyruvate dikinase'	'Plastid.PP'
'AT3G01480.1'	'protein.folding'	'Plastid.PP'
'AT5G38420.1'	'PS.calvin cycle.rubisco small subunit'	'Plastid.PP'
'AT3G16000.1'	'RNA.regulation of transcription.Orphan family'	'Plastid.PP'
'AT3G01500.1'	'TCA / org transformation.carbonic anhydrases'	'Plastid.PP'
'AT4G13430.1'	'TCA / org transformation.other organic acid transformatons.aconitase'	'Plastid.PP'
'AT2G39730.1'	'PS.calvin cycle.rubisco interacting'	'Plastid.PP'
'AT5G54770.1'	'Co-factor and vitamine metabolism.thiamine'	'Plastid.PP'
'AT1G32200.2'	'lipid metabolism.Phospholipid synthesis.1-acylglycerol-3-phosphate O-acyltransferase'	'Plastid.PP'
'AT3G23920.1'	'major CHO metabolism.degradation.starch.starch cleavage.beta amylase'	'Plastid.PP'
'AT5G66570.1'	'PS.lightreaction.photosystem II.PSII polypeptide subunits'	'Plastid.PP'
'AT5G23060.1'	'not assigned.unknown'	'Plastid.PP'
'at5g66040.1'	'development.unspecified'	'Plastid.Prot'
'at4g39710.1'	'protein.folding'	'Plastid.Prot'
'at5g45680.1'	'protein.assembly and cofactor ligation'	'Plastid.Prot'
'at4g21860.3'	'protein.postranslational modification'	'Plastid.Prot'
'at1g63970.2'	'secondary metabolism.isoprenoids.non-mevalonate pathway.MCS'	'Plastid.Prot'
'at4g16155.1'	'lipid metabolism.FA synthesis and FA elongation.pyruvate DH'	'Plastid.Prot'
'at2g15620.1'	'N-metabolism.nitrate metabolism.nitrite reductase'	'Plastid.Prot'
'atCg00490.1'	'PS.calvin cycle.rubisco large subunit'	'Plastid.Prot'
'at1g42970.1'	'PS.calvin cycle.GAP'	'Plastid.Prot'
'at3g55330.1'	'PS.lightreaction.photosystem II.PSII polypeptide subunits'	'Plastid.Prot'
'at5g35630.3'	'N-metabolism.ammonia metabolism.glutamine synthetase'	'Plastid.Prot'
'at1g08550.2'	'secondary metabolism.isoprenoids.carotenoids.violaxanthin de-epoxidase'	'Plastid.Prot'
'at4g24930.1'	'not assigned.no ontology'	'Plastid.Prot'
'at3g27925.1'	'protein.degradation.serine protease'	'Plastid.Prot'
'at1g20020.1'	'PS.lightreaction.other electron carrier (ox/red).ferredoxin reductase'	'Plastid.Prot'
'at1g78630.1'	'protein.synthesis.ribosomal protein.prokaryotic.chloroplast.50S subunit.L13'	'Plastid.Prot'
'at5g40950.1'	'protein.synthesis.ribosomal protein.prokaryotic.chloroplast.50S subunit.L27'	'Plastid.Prot'
'at3g15690.2'	'lipid metabolism.FA synthesis and FA elongation.Acetyl CoA Carboxylation.heteromeric Complex.Biotin Carboxyl Carrier Protein'	'Plastid.Prot'
'at2g34590.1'	'lipid metabolism.FA synthesis and FA elongation.pyruvate DH'	'Plastid.Prot'
'at4g28660.1'	'PS.lightreaction.photosystem II.PSII polypeptide subunits'	'Plastid.Prot'
'at5g42070.1'	'not assigned.unknown'	'Plastid.Prot'
'at1g01080.1'	'RNA.RNA binding'	'Plastid.Prot'
'at5g11880.1'	'amino acid metabolism.synthesis.aspartate family.lysine.diaminopimelate decarboxylase'	'Plastid.Prot'
'at1g64510.1'	'protein.synthesis.ribosomal protein.prokaryotic.chloroplast.30S subunit.S6'	'Plastid.Prot'
'at5g36170.2'	'protein.synthesis.release'	'Plastid.Prot'
'at5g50250.1'	'RNA.RNA binding'	'Plastid.Prot'
'at2g39730.1'	'PS.calvin cycle.rubisco interacting'	'Plastid.Prot'
'at4g29060.1'	'protein.synthesis.elongation'	'Plastid.Prot'
'at3g56130.1'	'lipid metabolism.FA synthesis and FA elongation.Acetyl CoA Carboxylation'	'Plastid.Prot'
'at1g75350.1'	'protein.synthesis.ribosomal protein.prokaryotic.chloroplast.50S subunit.L31'	'Plastid.Prot'
'at1g52670.1'	'not assigned.no ontology'	'Plastid.Prot'
'at5g16400.1'	'redox.thioredoxin'	'Plastid.Prot'
'at2g39730.2'	'PS.calvin cycle.rubisco interacting'	'Plastid.Prot'
'at2g21170.1'	'PS.calvin cycle.TPI'	'Plastid.Prot'
'at1g23740.1'	'misc.oxidases - copper, flavone etc'	'Plastid.Prot'
'at1g74070.1'	'cell.cycle.peptidylprolyl isomerase'	'Plastid.Prot'
'at5g13120.2'	'cell.cycle.peptidylprolyl isomerase'	'Plastid.Prot'
'at1g33330.1'	'protein.synthesis.release'	'Plastid.Prot'
'at5g16660.2'	'not assigned.unknown'	'Plastid.Prot'
'at4g10750.1'	'not assigned.no ontology'	'Plastid.Prot'
'at1g70570.1'	'amino acid metabolism.synthesis.aromatic aa.tryptophan.anthranilate phosphoribosyltransferase'	'Plastid.Prot'
'at1g67280.1'	'Biodegradation of Xenobiotics.lactoylglutathione lyase'	'Plastid.Prot'
'at4g37000.1'	'stress.biotic'	'Plastid.Prot'
'at4g33030.1'	'lipid metabolism.glycolipid synthesis.UDP-sulfoquinovose synthase'	'Plastid.Prot'
'at3g24590.1'	'protein.targeting.chloroplast'	'Plastid.Prot'
'at1g18170.1'	'protein.folding'	'Plastid.Prot'
'at5g38430.1'	'PS.calvin cycle.rubisco small subunit'	'Plastid.Prot'
'at1g48520.1'	'tetrapyrrole synthesis.glu-tRNA synthetase'	'Plastid.Prot'
'at1g03630.2'	'tetrapyrrole synthesis.protochlorophyllide reductase'	'Plastid.Prot'
'at3g12780.1'	'PS.calvin cycle.phosphoglycerate kinase'	'Plastid.Prot'
'at4g18370.1'	'protein.degradation'	'Plastid.Prot'
'at3g25860.1'	'lipid metabolism.FA synthesis and FA elongation.pyruvate DH'	'Plastid.Prot'
'at3g26650.1'	'PS.calvin cycle.GAP'	'Plastid.Prot'
'at1g80560.1'	'amino acid metabolism.synthesis.branched chain group.leucine specific.3-isopropylmalate dehydrogenase'	'Plastid.Prot'
'at4g25080.4'	'tetrapyrrole synthesis.magnesium protoporphyrin IX methyltransferase'	'Plastid.Prot'
'at1g03600.1'	'PS.lightreaction.photosystem II.PSII polypeptide subunits'	'Plastid.Prot'
'at2g43560.1'	'protein.folding'	'Plastid.Prot'
'at4g12830.1'	'not assigned.no ontology'	'Plastid.Prot'
'at5g49970.2'	'Co-factor and vitamine metabolism'	'Plastid.Prot'
'at5g01650.1'	'not assigned.no ontology'	'Plastid.Prot'
'at1g52510.1'	'not assigned.no ontology'	'Plastid.Prot'
'at1g64770.1'	'PS.lightreaction.cyclic electron flow-chlororespiration'	'Plastid.Prot'
'at5g46290.1'	'lipid metabolism.FA synthesis and FA elongation.ketoacyl ACP synthase'	'Plastid.Prot'
'at1g32060.1'	'PS.calvin cycle.PRK'	'Plastid.Prot'
'at3g62030.3'	'cell.cycle.peptidylprolyl isomerase'	'Plastid.Prot'
'at4g17740.2'	'protein.degradation.serine protease'	'Plastid.Prot'
'at1g30510.3'	'OPP.electron transfer'	'Plastid.Prot'
'at1g34430.1'	'TCA / org transformation.TCA.pyruvate DH.E2'	'Plastid.Prot'
'at3g26060.1'	'redox.peroxiredoxin'	'Plastid.Prot'
'at5g20720.3'	'protein.folding'	'Plastid.Prot'
'at3g23940.2'	'not assigned.no ontology'	'Plastid.Prot'
'at5g58330.2'	'TCA / org transformation.other organic acid transformatons.cyt MDH'	'Plastid.Prot'
'at5g36790.3'	'minor CHO metabolism.misc'	'Plastid.Prot'
'at2g02500.1'	'secondary metabolism.isoprenoids.non-mevalonate pathway.CMS'	'Plastid.Prot'
'at1g06130.2'	'Biodegradation of Xenobiotics.hydroxyacylglutathione hydrolase'	'Plastid.Prot'
'at4g08280.1'	'not assigned.unknown'	'Plastid.Prot'
'at1g50170.1'	'tetrapyrrole synthesis.sirohydrochlorin ferrochelatase'	'Plastid.Prot'
'at4g19170.1'	'hormone metabolism.abscisic acid.synthesis-degradation.synthesis.9-cis-epoxycarotenoid dioxygenase'	'Plastid.Prot'
'at4g03280.2'	'PS.lightreaction.cytochrome b6/f'	'Plastid.Prot'
'at3g16250.1'	'PS.lightreaction.other electron carrier (ox/red).ferredoxin'	'Plastid.Prot'
'atCg00540.1'	'PS.lightreaction.cytochrome b6/f.apocytochrome f (CYF)'	'Plastid.Prot'
'at1g01090.1'	'TCA / org transformation.TCA.pyruvate DH.E1'	'Plastid.Prot'
'at3g25660.1'	'tetrapyrrole synthesis.glu-tRNA synthetase'	'Plastid.Prot'
'at1g07700.1'	'redox.thioredoxin'	'Plastid.Prot'
'at1g15730.1'	'cell.organisation'	'Plastid.Prot'
'at4g13670.1'	'RNA.transcription'	'Plastid.Prot'
'at1g74960.3'	'lipid metabolism.FA synthesis and FA elongation.ketoacyl ACP synthase'	'Plastid.Prot'
'at2g45990.3'	'not assigned.unknown'	'Plastid.Prot'
'at5g63310.1'	'nucleotide metabolism.phosphotransfer and pyrophosphatases.nucleoside diphosphate kinase'	'Plastid.Prot'
'at4g33580.1'	'TCA / org transformation.carbonic anhydrases'	'Plastid.Prot'
'at1g78915.1'	'not assigned.unknown'	'Plastid.Prot'
'at1g22940.1'	'Co-factor and vitamine metabolism.thiamine.hydroxymethylpyrimidine kinase'	'Plastid.Prot'
'at1g80600.1'	'amino acid metabolism.synthesis.glutamate family.arginine.acetylornithine aminotransferase'	'Plastid.Prot'
'at4g13200.1'	'not assigned.unknown'	'Plastid.Prot'
'at2g22450.1'	'Co-factor and vitamine metabolism.riboflavin.GTP cyclohydrolase II'	'Plastid.Prot'
'at5g14910.1'	'not assigned.no ontology'	'Plastid.Prot'
'at1g76450.1'	'PS.lightreaction.photosystem II.PSII polypeptide subunits'	'Plastid.Prot'
'at2g28190.1'	'redox.dismutases and catalases'	'Plastid.Prot'
'at3g23400.1'	'cell.organisation'	'Plastid.Prot'
'at4g22930.1'	'nucleotide metabolism.synthesis.pyrimidine.dihydroorotase'	'Plastid.Prot'
'at1g18500.1'	'amino acid metabolism.synthesis.branched chain group.leucine specific.2-isopropylmalate synthase'	'Plastid.Prot'
'at3g04650.1'	'not assigned.unknown'	'Plastid.Prot'
'at3g08740.1'	'protein.synthesis.elongation'	'Plastid.Prot'
'at5g55220.1'	'protein.folding'	'Plastid.Prot'
'at2g44040.1'	'amino acid metabolism.synthesis.aspartate family.lysine.dihydrodipicolinate reductase'	'Plastid.Prot'
'at2g44650.1'	'protein.folding'	'Plastid.Prot'
'at3g23700.1'	'not assigned.no ontology.S RNA-binding domain-containing protein'	'Plastid.Prot'
'at3g10670.1'	'protein.assembly and cofactor ligation'	'Plastid.Prot'
'at3g27740.1'	'nucleotide metabolism.synthesis.pyrimidine.carbamoyl phosphate synthetase'	'Plastid.Prot'
'at4g11175.1'	'protein.synthesis.initiation'	'Plastid.Prot'
'at3g17970.1'	'protein.targeting.chloroplast'	'Plastid.Prot'
'at5g20935.1'	'not assigned.unknown'	'Plastid.Prot'
'at5g60600.2'	'secondary metabolism.isoprenoids.non-mevalonate pathway.HDS'	'Plastid.Prot'
'at1g02560.1'	'protein.degradation.serine protease'	'Plastid.Prot'
'at2g40300.1'	'metal handling.binding, chelation and storage'	'Plastid.Prot'
'at1g74880.1'	'PS.lightreaction.NADH DH'	'Plastid.Prot'
'at2g35010.2'	'redox.thioredoxin'	'Plastid.Prot'
'at4g33350.1'	'protein.targeting.chloroplast'	'Plastid.Prot'
'at3g57610.1'	'nucleotide metabolism.synthesis.purine.adenylosuccinate synthase'	'Plastid.Prot'
'at2g40490.1'	'tetrapyrrole synthesis.uroporphyrinogen decarboxylase'	'Plastid.Prot'
'at5g66550.1'	'not assigned.no ontology'	'Plastid.Prot'
'at2g38270.1'	'transport.calcium'	'Plastid.Prot'
'at1g32200.2'	'lipid metabolism.Phospholipid synthesis.1-acylglycerol-3-phosphate O-acyltransferase'	'Plastid.Prot'
'at5g52970.1'	'not assigned.no ontology'	'Plastid.Prot'
'at5g35360.1'	'lipid metabolism.FA synthesis and FA elongation.Acetyl CoA Carboxylation.heteromeric Complex.Biotin Carboxylase'	'Plastid.Prot'
'at5g06290.1'	'redox.peroxiredoxin.BAS1'	'Plastid.Prot'
'at3g11630.1'	'redox.peroxiredoxin.BAS1'	'Plastid.Prot'
'at3g48870.2'	'protein.degradation.serine protease'	'Plastid.Prot'
'at1g32550.1'	'misc. other Ferredoxins and Rieske domain'	'Plastid.Prot'
'at2g47450.1'	'DNA.synthesis/chromatin structure'	'Plastid.Prot'
'at4g37040.1'	'protein.degradation.metalloprotease'	'Plastid.Prot'
'at4g37925.1'	'PS.lightreaction.NADH DH'	'Plastid.Prot'
'at4g28030.2'	'misc.GCN5-related N-acetyltransferase'	'Plastid.Prot'
'at1g12520.1'	'redox.dismutases and catalases'	'Plastid.Prot'
'at2g43090.1'	'not assigned.no ontology.aconitase C-terminal domain-containing protein'	'Plastid.Prot'
'at3g13470.1'	'protein.folding'	'Plastid.Prot'
'at5g45390.1'	'protein.degradation.serine protease'	'Plastid.Prot'
'at4g34350.1'	'secondary metabolism.isoprenoids.non-mevalonate pathway.HDR'	'Plastid.Prot'
'at4g38460.1'	'secondary metabolism.isoprenoids.non-mevalonate pathway.geranylgeranyl pyrophosphate synthase'	'Plastid.Prot'
'at2g44050.1'	'Co-factor and vitamine metabolism.riboflavin.riboflavin synthase'	'Plastid.Prot'
'at1g73110.1'	'PS.calvin cycle.rubisco interacting'	'Plastid.Prot'
'at5g03940.1'	'protein.targeting.chloroplast'	'Plastid.Prot'
'at2g30200.1'	'lipid metabolism.FA synthesis and FA elongation.Acetyl CoA Transacylase'	'Plastid.Prot'
'at1g35420.1'	'misc.misc2'	'Plastid.Prot'
'at3g14420.2'	'PS.photorespiration.glycolate oxydase'	'Plastid.Prot'
'at5g61410.2'	'PS.calvin cycle.RPE'	'Plastid.Prot'
'at4g20960.1'	'nucleotide metabolism.deoxynucleotide metabolism.cytosine deaminase'	'Plastid.Prot'
'at4g35630.1'	'amino acid metabolism.synthesis.serine-glycine-cysteine group.serine.phosphoserine aminotransferase'	'Plastid.Prot'
'at1g15140.1'	'PS.lightreaction.other electron carrier (ox/red).ferredoxin oxireductase'	'Plastid.Prot'
'at1g17650.1'	'amino acid metabolism.synthesis.central amino acid metabolism.GABA.gamma-hydroxybutyrate DH'	'Plastid.Prot'
'at5g19370.1'	'misc.rhodanese'	'Plastid.Prot'
'at3g54640.1'	'amino acid metabolism.synthesis.aromatic aa.tryptophan.tryptophan synthase'	'Plastid.Prot'
'at1g76080.1'	'redox.thioredoxin'	'Plastid.Prot'
'at4g26555.1'	'protein.folding'	'Plastid.Prot'
'at5g54810.1'	'amino acid metabolism.synthesis.aromatic aa.tryptophan.tryptophan synthase'	'Plastid.Prot'
'at5g66120.2'	'amino acid metabolism.synthesis.aromatic aa.chorismate.3-dehydroquinate synthase'	'Plastid.Prot'
'at1g31180.1'	'amino acid metabolism.synthesis.branched chain group.leucine specific.3-isopropylmalate dehydrogenase'	'Plastid.Prot'
'at1g56050.1'	'signalling.G-proteins'	'Plastid.Prot'
'at4g23100.3'	'redox.ascorbate and glutathione.glutathione'	'Plastid.Prot'
'at5g45170.1'	'not assigned.no ontology'	'Plastid.Prot'
'at3g22890.1'	'S-assimilation.ATPS'	'Plastid.Prot'
'at5g14200.1'	'amino acid metabolism.synthesis.branched chain group.leucine specific.3-isopropylmalate dehydrogenase'	'Plastid.Prot'
'at1g21440.1'	'not assigned.no ontology'	'Plastid.Prot'
'at5g63980.1'	'nucleotide metabolism.degradation'	'Plastid.Prot'
'at2g14750.1'	'S-assimilation.AKN'	'Plastid.Prot'
'at1g16880.1'	'not assigned.no ontology'	'Plastid.Prot'
'at1g55480.1'	'not assigned.unknown'	'Plastid.Prot'
'at4g09620.1'	'not assigned.unknown'	'Plastid.Prot'
'at1g14810.1'	'amino acid metabolism.synthesis.aspartate family.misc.homoserine.aspartate semialdehyde dehydrogenase'	'Plastid.Prot'
'at3g63140.1'	'RNA.regulation of transcription.unclassified'	'Plastid.Prot'
'at3g01500.1'	'TCA / org transformation.carbonic anhydrases'	'Plastid.Prot'
'at1g12250.2'	'not assigned.no ontology.pentatricopeptide (PPR) repeat-containing protein'	'Plastid.Prot'
'at4g13430.1'	'TCA / org transformation.other organic acid transformatons.aconitase'	'Plastid.Prot'
'at2g43100.1'	'secondary metabolism.sulfur-containing.glucosinolates.synthesis.aliphatic.methylthioalkylmalate isomerase small subunit (MAM-IS)'	'Plastid.Prot'
'at3g58990.1'	'secondary metabolism.sulfur-containing.glucosinolates.synthesis.aliphatic.methylthioalkylmalate isomerase small subunit (MAM-IS)'	'Plastid.Prot'
'at4g04610.1'	'S-assimilation.APR'	'Plastid.Prot'
'at3g49680.2'	'amino acid metabolism.synthesis.branched chain group.common.branched-chain amino acid aminotransferase'	'Plastid.Prot'
'at5g10920.1'	'amino acid metabolism.synthesis.glutamate family.arginine.argininosuccinate lyase'	'Plastid.Prot'
'at5g63890.1'	'amino acid metabolism.synthesis.histidine.histidinol dehydrogenase'	'Plastid.Prot'
'at1g63940.1'	'redox.ascorbate and glutathione.ascorbate'	'Plastid.Prot'
'at3g15520.1'	'cell.cycle.peptidylprolyl isomerase'	'Plastid.Prot'
'at1g62640.2'	'lipid metabolism.FA synthesis and FA elongation.ketoacyl ACP synthase'	'Plastid.Prot'
'at3g43540.1'	'not assigned.unknown'	'Plastid.Prot'
'at5g38420.1'	'PS.calvin cycle.rubisco small subunit'	'Plastid.Prot'
'at2g37500.1'	'amino acid metabolism.synthesis.glutamate family.arginine.acetylglutamate kinase'	'Plastid.Prot'
'at4g01900.1'	'signalling.in sugar and nutrient physiology'	'Plastid.Prot'
'at5g66530.2'	'minor CHO metabolism.others'	'Plastid.Prot'
'at4g28730.1'	'redox.glutaredoxins'	'Plastid.Prot'
'at5g52520.1'	'protein.aa activation.bifunctional aminoacyl-tRNA synthetase'	'Plastid.Prot'
'at3g47520.1'	'TCA / org transformation.other organic acid transformatons.cyt MDH'	'Plastid.Prot'
'at3g47860.1'	'stress.abiotic'	'Plastid.Prot'
'at1g77060.1'	'RNA.regulation of transcription.unclassified'	'Plastid.Prot'
'at3g16950.1'	'TCA / org transformation.TCA.pyruvate DH.E3'	'Plastid.Prot'
'at5g17790.1'	'signalling.G-proteins'	'Plastid.Prot'
'at5g63420.1'	'development.unspecified'	'Plastid.Prot'
'at1g42960.1'	'not assigned.unknown'	'Plastid.Prot'
'at4g14680.1'	'S-assimilation.ATPS'	'Plastid.Prot'
'at3g28220.1'	'not assigned.no ontology'	'Plastid.Prot'
'at3g58010.1'	'not assigned.unknown'	'Plastid.Prot'
'at5g17990.1'	'amino acid metabolism.synthesis.aromatic aa.tryptophan.anthranilate phosphoribosyltransferase'	'Plastid.Prot'
'at1g48420.1'	'hormone metabolism.ethylene.synthesis-degradation'	'Plastid.Prot'
'at2g31670.1'	'not assigned.no ontology'	'Plastid.Prot'
'at1g75330.1'	'amino acid metabolism.synthesis.glutamate family.arginine.ornithine carbamoyltransferase'	'Plastid.Prot'
'atCg00820.1'	'protein.synthesis.ribosomal protein.prokaryotic.chloroplast.30S subunit.S19'	'Plastid.Prot'
'at1g58290.1'	'tetrapyrrole synthesis.glu-tRNA reductase'	'Plastid.Prot'
'at5g35790.1'	'OPP.oxidative PP.G6PD'	'Plastid.Prot'
'at1g51110.1'	'cell.organisation'	'Plastid.Prot'
'at2g36145.1'	'not assigned.unknown'	'Plastid.Prot'
'at2g24090.1'	'protein.synthesis.ribosomal protein.prokaryotic.unknown organellar.50S subunit.L35'	'Plastid.Prot'
'at4g35250.1'	'not assigned.no ontology'	'Plastid.Prot'
'at5g12040.2'	'not assigned.no ontology'	'Plastid.Prot'
'at4g14210.2'	'secondary metabolism.isoprenoids.carotenoids.phytoene dehydrogenase'	'Plastid.Prot'
'at1g06950.1'	'protein.targeting.chloroplast'	'Plastid.Prot'
'at5g13420.1'	'OPP.non-reductive PP.transaldolase'	'Plastid.Prot'
'at1g80380.3'	'PS.photorespiration.glycerate kinase'	'Plastid.Prot'
'at2g20890.1'	'protein.targeting'	'Plastid.Prot'
'at1g49970.1'	'protein.degradation.serine protease'	'Plastid.Prot'
'at1g31330.1'	'PS.lightreaction.photosystem I.PSI polypeptide subunits'	'Plastid.Prot'
'at5g04740.1'	'amino acid metabolism'	'Plastid.Prot'
'at2g47730.1'	'misc.glutathione S transferases'	'Plastid.Prot'
'at3g57050.2'	'amino acid metabolism.synthesis.aspartate family.methionine.cystathionine beta-lyase'	'Plastid.Prot'
'at1g09795.1'	'amino acid metabolism.synthesis.histidine.ATP phosphoribosyl transferase'	'Plastid.Prot'
'at5g24400.1'	'OPP.oxidative PP.6-phosphogluconolactonase'	'Plastid.Prot'
'at2g21330.1'	'PS.calvin cycle.aldolase'	'Plastid.Prot'
'at2g01140.1'	'PS.calvin cycle.aldolase'	'Plastid.Prot'
'at5g56500.2'	'protein.folding'	'Plastid.Prot'
'at3g62410.1'	'PS.calvin cycle'	'Plastid.Prot'
'at3g44620.1'	'protein.postranslational modification'	'Plastid.Prot'
'at1g66670.1'	'protein.degradation.serine protease'	'Plastid.Prot'
'at1g72640.2'	'not assigned.unknown'	'Plastid.Prot'
'at2g05990.2'	'lipid metabolism.FA synthesis and FA elongation.enoyl ACP reductase'	'Plastid.Prot'
'at2g17695.3'	'not assigned.unknown'	'Plastid.Prot'
'at4g24830.1'	'amino acid metabolism.synthesis.glutamate family.arginine.arginosuccinate synthase'	'Plastid.Prot'
'at5g09650.1'	'nucleotide metabolism.phosphotransfer and pyrophosphatases.misc'	'Plastid.Prot'
'at1g09340.1'	'not assigned.unknown'	'Plastid.Prot'
'at5g23020.1'	'secondary metabolism.sulfur-containing.glucosinolates.synthesis.aliphatic.methylthioalkylmalate synthase (MAM)'	'Plastid.Prot'
'at4g38970.1'	'PS.calvin cycle.aldolase'	'Plastid.Prot'
'at1g66430.1'	'major CHO metabolism.degradation.sucrose.fructokinase'	'Plastid.Prot'
'at1g54780.1'	'not assigned.no ontology'	'Plastid.Prot'
'at1g74030.1'	'glycolysis.cytosolic branch.enolase'	'Plastid.Prot'
'at2g26340.1'	'not assigned.unknown'	'Plastid.Prot'
'at4g04640.1'	'PS.lightreaction.ATP synthase.gamma chain'	'Plastid.Prot'
'at4g17040.1'	'protein.degradation.serine protease'	'Plastid.Prot'
'at4g09010.1'	'redox.ascorbate and glutathione.ascorbate'	'Plastid.Prot'
'at2g47400.1'	'PS.calvin cycle'	'Plastid.Prot'
'at1g15980.1'	'not assigned.unknown'	'Plastid.Prot'
'at1g04420.1'	'minor CHO metabolism.others'	'Plastid.Prot'
'at3g63170.1'	'not assigned.unknown'	'Plastid.Prot'
'at2g43750.2'	'amino acid metabolism.synthesis.serine-glycine-cysteine group.cysteine.OASTL'	'Plastid.Prot'
'at3g57560.1'	'nucleotide metabolism.phosphotransfer and pyrophosphatases.misc'	'Plastid.Prot'
'at5g53490.2'	'not assigned.no ontology'	'Plastid.Prot'
'at1g16080.1'	'not assigned.unknown'	'Plastid.Prot'
'at3g55040.1'	'misc.glutathione S transferases'	'Plastid.Prot'
'at2g37660.1'	'not assigned.unknown'	'Plastid.Prot'
'at1g65260.1'	'RNA.regulation of transcription.unclassified'	'Plastid.Prot'
'at5g13510.1'	'protein.synthesis.ribosomal protein.prokaryotic.chloroplast.50S subunit.L10'	'Plastid.Prot'
'at2g43710.2'	'lipid metabolism.FA synthesis and FA elongation.ACP desaturase'	'Plastid.Prot'
'at2g26670.1'	'tetrapyrrole synthesis.heme oxygenase'	'Plastid.Prot'
'at1g07320.4'	'protein.synthesis.ribosomal protein.prokaryotic.chloroplast.50S subunit.L4'	'Plastid.Prot'
'at1g77490.1'	'redox.ascorbate and glutathione.ascorbate'	'Plastid.Prot'
'at3g26070.1'	'cell.organisation'	'Plastid.Prot'
'at5g50920.1'	'protein.degradation.serine protease'	'Plastid.Prot'
'at4g31990.4'	'amino acid metabolism.synthesis.central amino acid metabolism.aspartate.aspartate aminotransferase'	'Plastid.Prot'
'at1g09130.2'	'protein.degradation.serine protease'	'Plastid.Prot'
'at2g27680.1'	'minor CHO metabolism.others'	'Plastid.Prot'
'at3g14110.2'	'tetrapyrrole synthesis.regulation'	'Plastid.Prot'
'at5g48220.1'	'amino acid metabolism.synthesis.aromatic aa.tryptophan.indole-3-glycerol phosphate synthase'	'Plastid.Prot'
'at4g09730.1'	'DNA.synthesis/chromatin structure'	'Plastid.Prot'
'at5g42080.3'	'signalling.G-proteins'	'Plastid.Prot'
'at1g12230.1'	'OPP.non-reductive PP.transaldolase'	'Plastid.Prot'
'at1g12410.1'	'protein.degradation.serine protease'	'Plastid.Prot'
'at1g51100.1'	'not assigned.unknown'	'Plastid.Prot'
'at3g01440.1'	'PS.lightreaction.photosystem II.PSII polypeptide subunits'	'Plastid.Prot'
'at5g16710.1'	'redox.ascorbate and glutathione.ascorbate'	'Plastid.Prot'
'at5g65220.1'	'protein.synthesis.ribosomal protein.prokaryotic.chloroplast.50S subunit.L29'	'Plastid.Prot'
'at3g10620.1'	'signalling.phosphinositides.bis(5''''-nucleosyl)-tetraphosphatase'	'Plastid.Prot'
'at3g02630.1'	'lipid metabolism.FA synthesis and FA elongation.ACP desaturase'	'Plastid.Prot'
'at4g39970.1'	'not assigned.no ontology'	'Plastid.Prot'
'at5g47840.1'	'nucleotide metabolism.phosphotransfer and pyrophosphatases.adenylate kinase'	'Plastid.Prot'
'at2g35410.1'	'RNA.RNA binding'	'Plastid.Prot'
'at5g08540.1'	'not assigned.unknown'	'Plastid.Prot'
'at1g29930.1'	'PS.lightreaction.photosystem II.LHC-II'	'Plastid.Prot'
'at2g05070.1'	'PS.lightreaction.photosystem II.LHC-II'	'Plastid.Prot'
'at2g34420.1'	'PS.lightreaction.photosystem II.LHC-II'	'Plastid.Prot'
'at1g21600.2'	'RNA.regulation of transcription'	'Plastid.Prot'
'at1g61520.2'	'PS.lightreaction.photosystem I.LHC-I'	'Plastid.Prot'
'at5g54270.1'	'PS.lightreaction.photosystem II.LHC-II'	'Plastid.Prot'
'atCg00020.1'	'PS.lightreaction.photosystem II.PSII polypeptide subunits'	'Plastid.Prot'
'atCg00270.1'	'PS.lightreaction.photosystem II.PSII polypeptide subunits'	'Plastid.Prot'
'at1g64190.1'	'OPP.oxidative PP.6-phosphogluconate dehydrogenase'	'Plastid.Prot'
'at1g74640.1'	'not assigned.unknown'	'Plastid.Prot'
'at5g63570.1'	'tetrapyrrole synthesis.GSA'	'Plastid.Prot'
'atCg00470.1'	'PS.lightreaction.ATP synthase.epsilon chain'	'Plastid.Prot'
'atCg00130.1'	'PS.lightreaction.ATP synthase.subunit B (ATPF)'	'Plastid.Prot'
'at4g32260.1'	'PS.lightreaction.ATP synthase.subunit B_ (ATPX)'	'Plastid.Prot'
'at4g10340.1'	'PS.lightreaction.photosystem II.LHC-II'	'Plastid.Prot'
'at1g08520.1'	'tetrapyrrole synthesis.magnesium chelatase'	'Plastid.Prot'
'at1g15820.1'	'PS.lightreaction.photosystem II.LHC-II'	'Plastid.Prot'
'at1g13280.1'	'hormone metabolism.jasmonate.synthesis-degradation.allene oxidase cyclase'	'Plastid.Prot'
'at4g11980.1'	'nucleotide metabolism.salvage.NUDIX hydrolases'	'Plastid.Prot'
'at5g42765.1'	'not assigned.unknown'	'Plastid.Prot'
'atCg00330.1'	'protein.synthesis.ribosomal protein.prokaryotic.chloroplast.30S subunit.S14'	'Plastid.Prot'
'at2g43950.3'	'not assigned.unknown'	'Plastid.Prot'
'at3g55010.2'	'nucleotide metabolism.synthesis.purine.AIR synthase'	'Plastid.Prot'
'at3g05350.1'	'protein.degradation'	'Plastid.Prot'
'at5g03370.1'	'not assigned.no ontology'	'Plastid.Prot'
'at4g22890.3'	'PS.lightreaction.cyclic electron flow-chlororespiration'	'Plastid.Prot'
'at5g65620.1'	'protein.degradation'	'Plastid.Prot'
'at3g29320.1'	'major CHO metabolism.degradation.starch.starch phosphorylase'	'Plastid.Prot'
'at5g04590.1'	'S-assimilation.sulfite redox'	'Plastid.Prot'
'at5g35170.2'	'nucleotide metabolism.phosphotransfer and pyrophosphatases.adenylate kinase'	'Plastid.Prot'
'at1g32220.1'	'not assigned.unknown'	'Plastid.Prot'
'at1g73060.1'	'not assigned.unknown'	'Plastid.Prot'
'at5g22620.3'	'glycolysis.unclear/dually targeted.phosphoglycerate mutase'	'Plastid.Prot'
'at2g17265.1'	'amino acid metabolism.synthesis.aspartate family.misc.homoserine.homoserine kinase'	'Plastid.Prot'
'at3g17810.1'	'nucleotide metabolism.degradation.pyrimidine.dihydrouracil dehydrogenase'	'Plastid.Prot'
'at3g08940.2'	'PS.lightreaction.photosystem II.LHC-II'	'Plastid.Prot'
'atCg00280.1'	'PS.lightreaction.photosystem II.PSII polypeptide subunits'	'Plastid.Prot'
'atCg00680.1'	'PS.lightreaction.photosystem II.PSII polypeptide subunits'	'Plastid.Prot'
'at2g47390.1'	'not assigned.unknown'	'Plastid.Prot'
'at5g04140.1'	'N-metabolism.ammonia metabolism.glutamate synthase.ferredoxin dependent'	'Plastid.Prot'
'at3g45140.1'	'hormone metabolism.jasmonate.synthesis-degradation.lipoxygenase'	'Plastid.Prot'
'atCg00430.1'	'PS.lightreaction.NADH DH'	'Plastid.Prot'
'at1g63770.4'	'protein.degradation'	'Plastid.Prot'
'at4g20850.1'	'protein.degradation.serine protease'	'Plastid.Prot'
'at4g30920.1'	'protein.degradation'	'Plastid.Prot'
'at5g27380.1'	'redox.ascorbate and glutathione.glutathione'	'Plastid.Prot'
'at3g63410.1'	'secondary metabolism.isoprenoids.tocopherol biosynthesis.MPBQ/MSBQ methyltransferase'	'Plastid.Prot'
'at5g67030.1'	'hormone metabolism.abscisic acid.synthesis-degradation.synthesis.zeaxanthin epoxidase'	'Plastid.Prot'
'at2g22230.1'	'lipid metabolism.FA synthesis and FA elongation.beta hydroxyacyl ACP dehydratase'	'Plastid.Prot'
'at5g14260.3'	'RNA.regulation of transcription.SET-domain transcriptional regulator family'	'Plastid.Prot'
'at3g60750.1'	'PS.calvin cycle.transketolase'	'Plastid.Prot'
'atCg00120.1'	'PS.lightreaction.ATP synthase.alpha subunit'	'Plastid.Prot'
'at2g35490.1'	'cell.organisation'	'Plastid.Prot'
'at1g70820.1'	'glycolysis.plastid branch.phosphoglucomutase (PGM)'	'Plastid.Prot'
'at5g27390.1'	'not assigned.unknown'	'Plastid.Prot'
'at3g61080.1'	'not assigned.no ontology'	'Plastid.Prot'
'at5g17170.1'	'protein.assembly and cofactor ligation'	'Plastid.Prot'
'at3g54050.2'	'PS.calvin cycle.FBPase'	'Plastid.Prot'
'at1g50200.1'	'protein.aa activation.alanine-tRNA ligase'	'Plastid.Prot'
'at4g33510.1'	'amino acid metabolism.synthesis.aromatic aa.chorismate.3-deoxy-D-arabino-heptulosonate 7-phosphate synthase'	'Plastid.Prot'
'at3g58610.3'	'amino acid metabolism.synthesis.branched chain group.common.ketol-acid reductoisomerase'	'Plastid.Prot'
'atCg00800.1'	'protein.synthesis.ribosomal protein.prokaryotic.chloroplast.30S subunit.S3'	'Plastid.Prot'
'at1g29900.1'	'nucleotide metabolism.synthesis.pyrimidine.carbamoyl phosphate synthetase'	'Plastid.Prot'
'at4g04770.1'	'protein.assembly and cofactor ligation'	'Plastid.Prot'
'at5g65780.1'	'amino acid metabolism.synthesis.branched chain group.common.branched-chain amino acid aminotransferase'	'Plastid.Prot'
'at5g53460.3'	'N-metabolism.ammonia metabolism.glutamate synthase.NADH dependent'	'Plastid.Prot'
'at3g59780.1'	'not assigned.unknown'	'Plastid.Prot'
'at2g40100.2'	'PS.lightreaction.photosystem II.LHC-II'	'Plastid.Prot'
'at4g24750.1'	'not assigned.unknown'	'Plastid.Prot'
'at3g54960.1'	'redox.thioredoxin.PDIL'	'Plastid.Prot'
'at4g21445.1'	'not assigned.unknown'	'Plastid.Prot'
'at3g20390.1'	'RNA.processing.ribonucleases'	'Plastid.Prot'
'at1g62180.2'	'S-assimilation.APR'	'Plastid.Prot'
'at4g08390.3'	'redox.ascorbate and glutathione.ascorbate'	'Plastid.Prot'
'at5g66470.1'	'not assigned.unknown'	'Plastid.Prot'
'at1g10510.1'	'development.unspecified'	'Plastid.Prot'
'at1g67700.1'	'protein.degradation'	'Plastid.Prot'
'at3g47470.1'	'PS.lightreaction.photosystem I.LHC-I'	'Plastid.Prot'
'at3g54660.1'	'redox.ascorbate and glutathione.glutathione'	'Plastid.Prot'
'at4g34200.1'	'amino acid metabolism.synthesis.serine-glycine-cysteine group.serine.phosphoglycerate dehydrogenase'	'Plastid.Prot'
'at2g41040.1'	'amino acid metabolism.synthesis.aspartate family.methionine.homocysteine S-methyltransferase'	'Plastid.Prot'
'at5g04130.1'	'DNA.synthesis/chromatin structure'	'Plastid.Prot'
'at1g11750.1'	'protein.degradation.serine protease'	'Plastid.Prot'
'at5g42650.1'	'hormone metabolism.jasmonate.synthesis-degradation.allene oxidase synthase'	'Plastid.Prot'
'at3g25770.1'	'hormone metabolism.jasmonate.synthesis-degradation.allene oxidase cyclase'	'Plastid.Prot'
'at4g22240.1'	'cell.organisation'	'Plastid.Prot'
'at1g72810.1'	'amino acid metabolism.synthesis.aspartate family.threonine.threonine synthase'	'Plastid.Prot'
'at5g51820.1'	'glycolysis.plastid branch.phosphoglucomutase (PGM)'	'Plastid.Prot'
'at5g19220.1'	'major CHO metabolism.synthesis.starch.AGPase'	'Plastid.Prot'
'at1g76730.1'	'C1-metabolism.5-formyltetrahydrofolate cyclo-ligase'	'Plastid.Prot'
'at5g64300.1'	'Co-factor and vitamine metabolism.riboflavin.GTP cyclohydrolase II'	'Plastid.Prot'
'at4g33680.1'	'amino acid metabolism.synthesis.aspartate family.lysine.LL-diaminopimelic acid aminotransferase'	'Plastid.Prot'
'at4g29840.1'	'amino acid metabolism.synthesis.aspartate family.threonine.threonine synthase'	'Plastid.Prot'
'at1g60990.3'	'not assigned.no ontology'	'Plastid.Prot'
'at2g37240.1'	'not assigned.no ontology'	'Plastid.Prot'
'at2g39080.1'	'not assigned.unknown'	'Plastid.Prot'
'at4g25100.5'	'redox.dismutases and catalases'	'Plastid.Prot'
'at1g11870.1'	'protein.aa activation.serine-tRNA ligase'	'Plastid.Prot'
'at2g21385.2'	'not assigned.unknown'	'Plastid.Prot'
'at3g01390.2'	'transport.p- and v-ATPases'	'Vac.Prot'
'at1g12240.1'	'major CHO metabolism.degradation.sucrose.invertases.vacuolar'	'Vac.Prot'
'at4g11150.1'	'transport.p- and v-ATPases.H+-transporting two-sector ATPase.subunit E'	'Vac.Prot'
'at1g12840.1'	'transport.p- and v-ATPases'	'Vac.Prot'
'at1g76030.1'	'transport.p- and v-ATPases.H+-transporting two-sector ATPase.subunit B'	'Vac.Prot'
'at3g18780.2'	'cell.organisation'	'Vac.Prot'
'Valine'	'Valine'	'Valine'
