# Supplementary material for: Integrative molecular profiling indicates a central role of transitory starch breakdown in establishing a stable C/N homeostasis during cold acclimation in two natural accessions of Arabidopsis thaliana
Source: BMC Plant Biol. 2015 Dec 1;15:284. doi: 10.1186/s12870-015-0668-1 (PMC4667452; doi:10.1186/s12870-015-0668-1)
Supplement: Additional file 9: — Table S6. Components of the acclimation-induced protein-protein interaction network of Rsch shown in Fig. 8b of the main document. (XLSX 392 kb) [file 12870_2015_668_MOESM9_ESM.xlsx]

## Sheet: Supplemental Table 5_Fig8b_Stri
#node1	node2	node1_string_id	node2_string_id	node1_external_id	node1_bin	node2_external_id	node2_bin	neighborhood	fusion	cooccurence	homology	coexpression	experimental	knowledge	textmining	combined_score
APS3	2001-04-01	133400	132532	AT4G14680.1	S-assimilation.ATPS	AT4G04610.1	S-assimilation.APR	0.642	0	0	0	0.859	0	0.941	0.618	0.998
SAL1	2001-04-01	142106	132532	AT5G63980.1	nucleotide metabolism.degradation	AT4G04610.1	S-assimilation.APR	0.349	0	0	0	0.346	0	0.906	0.269	0.968
ASP2	ADSS	138077	131438	AT5G19550.1	amino acid metabolism.synthesis.central amino acid metabolism.aspartate.aspartate aminotransferase	AT3G57610.1	nucleotide metabolism.synthesis.purine.adenylosuccinate synthase	0	0	0	0	0	0	0.9	0	0.9
ASP5	ADSS	135319	131438	AT4G31990.3	amino acid metabolism.synthesis.central amino acid metabolism.aspartate.aspartate aminotransferase	AT3G57610.1	nucleotide metabolism.synthesis.purine.adenylosuccinate synthase	0	0	0	0	0.152	0	0.9	0	0.911
AT4G24830	ADSS	134537	131438	AT4G24830.1	amino acid metabolism.synthesis.glutamate family.arginine.arginosuccinate synthase	AT3G57610.1	nucleotide metabolism.synthesis.purine.adenylosuccinate synthase	0.065	0	0	0	0.714	0	0.9	0.187	0.975
GLDP2	AGT	124267	123036	AT2G26080.1	PS.photorespiration.glycine cleavage.P subunit	AT2G13360.1	PS.photorespiration.aminotransferases peroxisomal	0	0	0	0	0.101	0	0.929	0.641	0.975
GOX1	AGT	128088	123036	AT3G14420.1	PS.photorespiration.glycolate oxydase	AT2G13360.1	PS.photorespiration.aminotransferases peroxisomal	0	0	0	0	0.736	0	0.909	0.089	0.977
GOX2	AGT	128087	123036	AT3G14415.2	PS.photorespiration.glycolate oxydase	AT2G13360.1	PS.photorespiration.aminotransferases peroxisomal	0	0	0	0	0.935	0.75	0.909	0.089	0.998
SHM1	AGT	135962	123036	AT4G37930.1	C1-metabolism.glycine hydroxymethyltransferase	AT2G13360.1	PS.photorespiration.aminotransferases peroxisomal	0	0	0	0	0.418	0	0.969	0.826	0.996
SHM3	AGT	135379	123036	AT4G32520.1	PS.photorespiration.serine hydroxymethyltransferase	AT2G13360.1	PS.photorespiration.aminotransferases peroxisomal	0	0	0	0	0	0	0.969	0.846	0.995
T14E10.210	AGT	131125	123036	AT3G54640.1	amino acid metabolism.synthesis.aromatic aa.tryptophan.tryptophan synthase	AT2G13360.1	PS.photorespiration.aminotransferases peroxisomal	0	0	0	0	0	0	0.9	0	0.9
TSB1	AGT	141132	123036	AT5G54810.1	amino acid metabolism.synthesis.aromatic aa.tryptophan.tryptophan synthase	AT2G13360.1	PS.photorespiration.aminotransferases peroxisomal	0	0	0	0	0	0	0.9	0	0.9
CPSRP54	AGY1	136507	132273	AT5G03940.1	protein.targeting.chloroplast	AT4G01800.2	protein.targeting.chloroplast	0	0	0	0	0.709	0	0	0.843	0.953
CHLM	ALB1	134563	116106	AT4G25080.1	tetrapyrrole synthesis.magnesium protoporphyrin IX methyltransferase	AT1G08520.1	tetrapyrrole synthesis.magnesium chelatase	0.083	0	0.404	0	0.648	0	0.946	0.782	0.997
FBA2	ALDH11A3	136068	124072	AT4G38970.1	PS.calvin cycle.aldolase	AT2G24270.4	glycolysis.cytosolic branch.non-phosphorylating glyceraldehyde 3-phosphate dehydrogenase (NPGAP-DH)	0	0	0	0	0.633	0	0.9	0.076	0.964
FBA5	ALDH11A3	134724	124072	AT4G26530.1	PS.calvin cycle.aldolase	AT2G24270.4	glycolysis.cytosolic branch.non-phosphorylating glyceraldehyde 3-phosphate dehydrogenase (NPGAP-DH)	0	0	0	0	0.074	0	0.9	0.076	0.906
FBA8	ALDH11A3	130944	124072	AT3G52930.1	glycolysis.unclear/dually targeted.aldolase	AT2G24270.4	glycolysis.cytosolic branch.non-phosphorylating glyceraldehyde 3-phosphate dehydrogenase (NPGAP-DH)	0	0	0	0	0.074	0	0.9	0.076	0.906
GAPC1	ALDH11A3	126980	124072	AT3G04120.1	glycolysis.cytosolic branch.glyceraldehyde 3-phosphate dehydrogenase (GAP-DH)	AT2G24270.4	glycolysis.cytosolic branch.non-phosphorylating glyceraldehyde 3-phosphate dehydrogenase (NPGAP-DH)	0	0	0	0	0.067	0	0.9	0.428	0.943
PGK1	ALDH11A3	127883	124072	AT3G12780.1	PS.calvin cycle.phosphoglycerate kinase	AT2G24270.4	glycolysis.cytosolic branch.non-phosphorylating glyceraldehyde 3-phosphate dehydrogenase (NPGAP-DH)	0	0	0	0	0.199	0	0.907	0.197	0.936
GLYR1	ALDH5F1	129297	122225	AT3G25530.1	OPP.oxidative PP.6-phosphogluconate dehydrogenase	AT1G79440.1	TCA / org transformation.other organic acid transformatons.misc	0.089	0	0	0	0	0	0.936	0.911	0.994
MDH	ALDH5F1	130358	122225	AT3G47520.1	TCA / org transformation.other organic acid transformatons.cyt MDH	AT1G79440.1	TCA / org transformation.other organic acid transformatons.misc	0	0	0	0	0	0.09	0.863	0.559	0.943
PMDH2	ALDH5F1	137070	122225	AT5G09660.4	gluconeogenesis / glyoxylate cycle.Malate DH	AT1G79440.1	TCA / org transformation.other organic acid transformatons.misc	0	0	0	0	0	0.09	0.863	0.245	0.9
RIBA2	ALDH5F1	123887	122225	AT2G22450.1	Co-factor and vitamine metabolism.riboflavin.GTP cyclohydrolase II	AT1G79440.1	TCA / org transformation.other organic acid transformatons.misc	0.069	0	0	0	0.906	0	0	0.178	0.921
GATB	AMI1	119183	116149	AT1G48520.1	tetrapyrrole synthesis.glu-tRNA synthetase	AT1G08980.1	misc.nitrilases, *nitrile lyases, berberine bridge enzymes, reticuline oxidases, troponine reductases	0.642	0	0.498	0	0.116	0.87	0	0.645	0.991
NDPK2	AMK2	142039	140370	AT5G63310.1	nucleotide metabolism.phosphotransfer and pyrophosphatases.nucleoside diphosphate kinase	AT5G47840.1	nucleotide metabolism.phosphotransfer and pyrophosphatases.adenylate kinase	0	0	0	0	0.178	0	0.906	0.164	0.931
AGT	AOAT2	123036	121321	AT2G13360.1	PS.photorespiration.aminotransferases peroxisomal	AT1G70580.1	PS.photorespiration.aminotransferases peroxisomal	0.069	0	0	0	0	0.201	0.9	0.814	0.984
GLDP2	AOAT2	124267	121321	AT2G26080.1	PS.photorespiration.glycine cleavage.P subunit	AT1G70580.1	PS.photorespiration.aminotransferases peroxisomal	0.065	0	0	0	0.299	0	0.92	0.191	0.953
GOX1	AOAT2	128088	121321	AT3G14420.1	PS.photorespiration.glycolate oxydase	AT1G70580.1	PS.photorespiration.aminotransferases peroxisomal	0.069	0	0	0	0	0	0.9	0	0.902
GOX2	AOAT2	128087	121321	AT3G14415.2	PS.photorespiration.glycolate oxydase	AT1G70580.1	PS.photorespiration.aminotransferases peroxisomal	0.069	0	0	0	0.116	0	0.9	0.37	0.941
GS2	AOAT2	139065	121321	AT5G35630.1	N-metabolism.ammonia metabolism.glutamine synthetase	AT1G70580.1	PS.photorespiration.aminotransferases peroxisomal	0.065	0	0	0	0	0	0.9	0.335	0.933
NAD-ME2	AOAT2	132133	121321	AT4G00570.1	TCA / org transformation.other organic acid transformatons.malic	AT1G70580.1	PS.photorespiration.aminotransferases peroxisomal	0	0	0	0	0.065	0	0.93	0.184	0.943
PPDK	AOAT2	133509	121321	AT4G15530.5	gluconeogenesis / glyoxylate cycle.pyruvate dikinase	AT1G70580.1	PS.photorespiration.aminotransferases peroxisomal	0	0	0	0	0	0	0.904	0	0.906
SHM1	AOAT2	135962	121321	AT4G37930.1	C1-metabolism.glycine hydroxymethyltransferase	AT1G70580.1	PS.photorespiration.aminotransferases peroxisomal	0	0	0	0	0.32	0	0.9	0.691	0.978
SHM3	AOAT2	135379	121321	AT4G32520.1	PS.photorespiration.serine hydroxymethyltransferase	AT1G70580.1	PS.photorespiration.aminotransferases peroxisomal	0	0	0	0	0.083	0	0.9	0.19	0.919
OPR3	AOC4	122836	116622	AT2G06050.1	hormone metabolism.jasmonate.synthesis-degradation.12-Oxo-PDA-reductase	AT1G13280.1	hormone metabolism.jasmonate.synthesis-degradation.allene oxidase cyclase	0	0	0	0	0	0	0.9	0.666	0.966
ENH1	AOR	137817	117709	AT5G17170.1	protein.assembly and cofactor ligation	AT1G23740.1	misc.oxidases - copper, flavone etc	0	0	0	0	0.901	0	0	0	0.903
FBA1	AOR	123774	117709	AT2G21330.1	PS.calvin cycle.aldolase	AT1G23740.1	misc.oxidases - copper, flavone etc	0	0	0	0	0.901	0	0	0	0.903
SDR1	AOR	131811	117709	AT3G61220.2	misc.short chain dehydrogenase/reductase (SDR)	AT1G23740.1	misc.oxidases - copper, flavone etc	0.069	0	0	0	0.554	0	0	0.873	0.945
TLP18.3	AOR	119835	117709	AT1G54780.1	not assigned.no ontology	AT1G23740.1	misc.oxidases - copper, flavone etc	0	0	0	0	0.918	0	0	0	0.92
ZKT	AOR	119906	117709	AT1G55480.1	not assigned.unknown	AT1G23740.1	misc.oxidases - copper, flavone etc	0	0	0	0	0.898	0	0	0	0.9
2001-04-01	APK	132532	123122	AT4G04610.1	S-assimilation.APR	AT2G14750.1	S-assimilation.AKN	0.642	0.085	0	0	0.877	0	0.97	0.907	0.999
APS1	APK	129015	123122	AT3G22890.1	S-assimilation.ATPS	AT2G14750.1	S-assimilation.AKN	0.642	0.223	0	0	0.999	0	0.968	0.883	0.999
APS3	APK	133400	123122	AT4G14680.1	S-assimilation.ATPS	AT2G14750.1	S-assimilation.AKN	0.642	0.209	0	0	0.999	0	0.968	0.776	0.999
NIR1	APK	123190	123122	AT2G15620.1	N-metabolism.nitrate metabolism.nitrite reductase	AT2G14750.1	S-assimilation.AKN	0.319	0	0	0	0.96	0	0.473	0.686	0.995
SAL1	APK	142106	123122	AT5G63980.1	nucleotide metabolism.degradation	AT2G14750.1	S-assimilation.AKN	0.642	0	0	0	0.634	0	0.15	0.626	0.955
2001-04-01	APS1	132532	129015	AT4G04610.1	S-assimilation.APR	AT3G22890.1	S-assimilation.ATPS	0.642	0	0	0	0.862	0	0.941	0.618	0.998
APS3	APS1	133400	129015	AT4G14680.1	S-assimilation.ATPS	AT3G22890.1	S-assimilation.ATPS	0	0	0.527	0.987	0.51	0	0.9	0.828	0.949
SAL1	APS1	142106	129015	AT5G63980.1	nucleotide metabolism.degradation	AT3G22890.1	S-assimilation.ATPS	0.169	0	0	0	0.116	0	0.9	0.269	0.94
SAL1	APS3	142106	133400	AT5G63980.1	nucleotide metabolism.degradation	AT4G14680.1	S-assimilation.ATPS	0.169	0	0	0	0.293	0	0.9	0.181	0.945
AMK2	APT1	140370	118026	AT5G47840.1	nucleotide metabolism.phosphotransfer and pyrophosphatases.adenylate kinase	AT1G27450.3	nucleotide metabolism.salvage.phosphoribosyltransferases.aprt	0	0	0	0	0.068	0	0.971	0.079	0.974
APT3	APT1	134291	118026	AT4G22570.1	nucleotide metabolism.salvage.phosphoribosyltransferases.aprt	AT1G27450.3	nucleotide metabolism.salvage.phosphoribosyltransferases.aprt	0	0	0.527	0.975	0	0.901	0	0	0.902
AT5G50370	APT1	140650	118026	AT5G50370.1	nucleotide metabolism.phosphotransfer and pyrophosphatases.adenylate kinase	AT1G27450.3	nucleotide metabolism.salvage.phosphoribosyltransferases.aprt	0	0	0	0	0.068	0	0.971	0.079	0.974
AMK2	APT3	140370	134291	AT5G47840.1	nucleotide metabolism.phosphotransfer and pyrophosphatases.adenylate kinase	AT4G22570.1	nucleotide metabolism.salvage.phosphoribosyltransferases.aprt	0	0	0	0	0.068	0	0.971	0.079	0.974
AT5G50370	APT3	140650	134291	AT5G50370.1	nucleotide metabolism.phosphotransfer and pyrophosphatases.adenylate kinase	AT4G22570.1	nucleotide metabolism.salvage.phosphoribosyltransferases.aprt	0	0	0	0	0.068	0	0.971	0.079	0.974
AT4G35090	APX1	135659	116035	AT4G35090.1	redox.dismutases and catalases	AT1G07890.1	redox.ascorbate and glutathione.ascorbate	0	0	0	0	0	0	0	0.913	0.915
DHAR1	APX1	117275	116035	AT1G19570.1	redox.ascorbate and glutathione.ascorbate	AT1G07890.1	redox.ascorbate and glutathione.ascorbate	0	0	0	0	0	0	0	0.97	0.97
MDAR1	APX1	130938	116035	AT3G52880.2	redox.ascorbate and glutathione	AT1G07890.1	redox.ascorbate and glutathione.ascorbate	0	0	0	0	0.174	0	0.9	0.61	0.965
MDAR6	APX1	120613	116035	AT1G63940.2	redox.ascorbate and glutathione.ascorbate	AT1G07890.1	redox.ascorbate and glutathione.ascorbate	0	0	0	0	0	0	0.9	0.341	0.932
MSD1	APX1	127683	116035	AT3G10920.1	redox.dismutases and catalases	AT1G07890.1	redox.ascorbate and glutathione.ascorbate	0	0	0	0	0.104	0	0.726	0.721	0.927
AT5G10920	ARGAH1	137206	132769	AT5G10920.1	amino acid metabolism.synthesis.glutamate family.arginine.argininosuccinate lyase	AT4G08900.1	amino acid metabolism.degradation.glutamate family.arginine	0	0	0	0	0	0	0.968	0.199	0.974
GS2	ASE2	139065	135623	AT5G35630.1	N-metabolism.ammonia metabolism.glutamine synthetase	AT4G34740.1	nucleotide metabolism.synthesis.purine.amidophosphoribosyltransferase	0.069	0	0	0	0	0	0.9	0.227	0.921
ALDH12A1	ASP2	141951	138077	AT5G62530.1	amino acid metabolism.degradation.glutamate family.proline	AT5G19550.1	amino acid metabolism.synthesis.central amino acid metabolism.aspartate.aspartate aminotransferase	0	0	0	0	0	0	0.9	0.082	0.904
AT5G58330	ASP2	141514	138077	AT5G58330.1	TCA / org transformation.other organic acid transformatons.cyt MDH	AT5G19550.1	amino acid metabolism.synthesis.central amino acid metabolism.aspartate.aspartate aminotransferase	0	0	0	0	0.138	0.077	0.932	0.615	0.977
ALDH12A1	ASP5	141951	135319	AT5G62530.1	amino acid metabolism.degradation.glutamate family.proline	AT4G31990.3	amino acid metabolism.synthesis.central amino acid metabolism.aspartate.aspartate aminotransferase	0	0	0	0	0.133	0	0.9	0.082	0.913
ASP2	ASP5	138077	135319	AT5G19550.1	amino acid metabolism.synthesis.central amino acid metabolism.aspartate.aspartate aminotransferase	AT4G31990.3	amino acid metabolism.synthesis.central amino acid metabolism.aspartate.aspartate aminotransferase	0	0	0.527	0.961	0	0	0.9	0.82	0.905
AT5G12040	ASP5	137322	135319	AT5G12040.1	not assigned.no ontology	AT4G31990.3	amino acid metabolism.synthesis.central amino acid metabolism.aspartate.aspartate aminotransferase	0	0	0	0	0.101	0	0.9	0	0.906
PMDH2	ASP5	137070	135319	AT5G09660.4	gluconeogenesis / glyoxylate cycle.Malate DH	AT4G31990.3	amino acid metabolism.synthesis.central amino acid metabolism.aspartate.aspartate aminotransferase	0	0	0	0	0.187	0.091	0.932	0.61	0.978
AT1G12230	AT1G01090.1	116511	115314	AT1G12230.2	OPP.non-reductive PP.transaldolase	AT1G01090.1	TCA / org transformation.TCA.pyruvate DH.E1	0	0	0	0	0.247	0	0.864	0.189	0.914
AT2G34590	AT1G01090.1	125176	115314	AT2G34590.1	lipid metabolism.FA synthesis and FA elongation.pyruvate DH	AT1G01090.1	TCA / org transformation.TCA.pyruvate DH.E1	0.642	0.434	0.527	0	0.668	0.928	0.946	0.819	0.999
AT3G60750	AT1G01090.1	131755	115314	AT3G60750.1	PS.calvin cycle.transketolase	AT1G01090.1	TCA / org transformation.TCA.pyruvate DH.E1	0	0	0	0	0.35	0	0.858	0.572	0.959
AT4G16155	AT1G01090.1	133587	115314	AT4G16155.1	lipid metabolism.FA synthesis and FA elongation.pyruvate DH	AT1G01090.1	TCA / org transformation.TCA.pyruvate DH.E1	0.642	0	0	0	0.385	0	0.968	0.802	0.998
AT4G26910	AT1G01090.1	134764	115314	AT4G26910.1	not assigned.no ontology	AT1G01090.1	TCA / org transformation.TCA.pyruvate DH.E1	0.642	0	0	0	0.143	0.569	0.712	0.552	0.979
EMB3003	AT1G01090.1	118703	115314	AT1G34430.1	TCA / org transformation.TCA.pyruvate DH.E2	AT1G01090.1	TCA / org transformation.TCA.pyruvate DH.E1	0.642	0	0.506	0	0.834	0.855	0.969	0.803	0.999
LPD1	AT1G01090.1	128366	115314	AT3G16950.2	TCA / org transformation.TCA.pyruvate DH.E3	AT1G01090.1	TCA / org transformation.TCA.pyruvate DH.E1	0.642	0	0	0	0.404	0	0.968	0.802	0.998
LTA2	AT1G01090.1	129342	115314	AT3G25860.1	lipid metabolism.FA synthesis and FA elongation.pyruvate DH	AT1G01090.1	TCA / org transformation.TCA.pyruvate DH.E1	0.642	0	0.493	0	0.794	0.855	0.712	0.78	0.999
MAB1	AT1G01090.1	140704	115314	AT5G50850.1	TCA / org transformation.TCA.pyruvate DH.E1	AT1G01090.1	TCA / org transformation.TCA.pyruvate DH.E1	0.642	0.561	0.526	0	0.234	0.975	0.946	0.661	0.999
NAD-ME2	AT1G01090.1	132133	115314	AT4G00570.1	TCA / org transformation.other organic acid transformatons.malic	AT1G01090.1	TCA / org transformation.TCA.pyruvate DH.E1	0	0	0	0	0.064	0	0.922	0.193	0.937
PKP-ALPHA	AT1G01090.1	129023	115314	AT3G22960.1	glycolysis.plastid branch.pyruvate kinase (PK)	AT1G01090.1	TCA / org transformation.TCA.pyruvate DH.E1	0	0	0	0	0.489	0	0.942	0.18	0.974
PPDK	AT1G01090.1	133509	115314	AT4G15530.5	gluconeogenesis / glyoxylate cycle.pyruvate dikinase	AT1G01090.1	TCA / org transformation.TCA.pyruvate DH.E1	0.141	0	0	0	0	0	0.907	0.064	0.921
PREP1	AT1G01090.1	128609	115314	AT3G19170.1	protein.degradation.metalloprotease	AT1G01090.1	TCA / org transformation.TCA.pyruvate DH.E1	0	0	0	0	0	0.928	0	0.29	0.946
AT1G18540	AT1G01100	117169	115315	AT1G18540.1	protein.synthesis.ribosomal protein.eukaryotic.60S subunit.L6	AT1G01100.1	protein.synthesis.ribosomal protein.eukaryotic.60S subunit.P1	0	0	0	0	0.95	0.883	0.9	0.137	0.999
AT1G27400	AT1G01100	118020	115315	AT1G27400.1	protein.synthesis.ribosomal protein.eukaryotic.60S subunit.L17	AT1G01100.1	protein.synthesis.ribosomal protein.eukaryotic.60S subunit.P1	0	0	0	0	0.997	0.866	0.9	0	0.999
AT1G41880	AT1G01100	118876	115315	AT1G41880.1	protein.synthesis.ribosomal protein.eukaryotic.60S subunit.L35A	AT1G01100.1	protein.synthesis.ribosomal protein.eukaryotic.60S subunit.P1	0	0	0	0	0.999	0.827	0.9	0.185	0.999
AT1G48830	AT1G01100	119215	115315	AT1G48830.1	protein.synthesis.ribosomal protein.eukaryotic.40S subunit.S7	AT1G01100.1	protein.synthesis.ribosomal protein.eukaryotic.60S subunit.P1	0	0	0	0	0.97	0.63	0.9	0.559	0.999
AT1G57660	AT1G01100	120074	115315	AT1G57860.1	protein.synthesis.ribosomal protein.eukaryotic.60S subunit.L21	AT1G01100.1	protein.synthesis.ribosomal protein.eukaryotic.60S subunit.P1	0	0	0	0	0.996	0.827	0.9	0.083	0.999
At1g58380	AT1G01100	120148	115315	AT1G59359.1	protein.synthesis.ribosomal protein.eukaryotic.40S subunit.S2	AT1G01100.1	protein.synthesis.ribosomal protein.eukaryotic.60S subunit.P1	0	0	0	0	0.941	0.296	0	0.083	0.958
AT1G67430	AT1G01100	120985	115315	AT1G67430.1	protein.synthesis.ribosomal protein.eukaryotic.60S subunit.L17	AT1G01100.1	protein.synthesis.ribosomal protein.eukaryotic.60S subunit.P1	0	0	0	0	0.997	0.866	0.9	0	0.999
AT2G05220	AT1G01100	122777	115315	AT2G05220.1	protein.synthesis.ribosomal protein.eukaryotic.40S subunit.S17	AT1G01100.1	protein.synthesis.ribosomal protein.eukaryotic.60S subunit.P1	0	0	0	0	0.955	0.544	0.9	0	0.997
AT2G19730	AT1G01100	123593	115315	AT2G19730.1	protein.synthesis.ribosomal protein.eukaryotic.60S subunit.L28	AT1G01100.1	protein.synthesis.ribosomal protein.eukaryotic.60S subunit.P1	0	0	0	0	0.991	0.717	0.9	0.188	0.999
AT2G27710	AT1G01100	124439	115315	AT2G27710.1	protein.synthesis.ribosomal protein.eukaryotic.60S subunit.P2	AT1G01100.1	protein.synthesis.ribosomal protein.eukaryotic.60S subunit.P1	0	0	0	0	0.999	0.852	0	0.963	0.999
AT2G27720	AT1G01100	124440	115315	AT2G27720.2	protein.synthesis.ribosomal protein.eukaryotic.60S subunit.P2	AT1G01100.1	protein.synthesis.ribosomal protein.eukaryotic.60S subunit.P1	0	0	0	0	0.999	0.852	0	0.931	0.999
AT2G41840	AT1G01100	125964	115315	AT2G41840.1	protein.synthesis.ribosomal protein.eukaryotic.40S subunit.S2	AT1G01100.1	protein.synthesis.ribosomal protein.eukaryotic.60S subunit.P1	0	0	0	0	0.981	0.296	0.9	0.083	0.998
AT2G44120	AT1G01100	126206	115315	AT2G44120.2	protein.synthesis.ribosomal protein.eukaryotic.60S subunit.L7	AT1G01100.1	protein.synthesis.ribosomal protein.eukaryotic.60S subunit.P1	0	0	0	0	0.957	0.76	0	0.125	0.99
AT2G45710	AT1G01100	126373	115315	AT2G45710.1	protein.synthesis.ribosomal protein.eukaryotic.40S subunit.S27	AT1G01100.1	protein.synthesis.ribosomal protein.eukaryotic.60S subunit.P1	0	0	0	0	0.998	0.237	0.9	0.074	0.999
AT2G47610	AT1G01100	126572	115315	AT2G47610.1	protein.synthesis.ribosomal protein.eukaryotic.60S subunit.L7A	AT1G01100.1	protein.synthesis.ribosomal protein.eukaryotic.60S subunit.P1	0	0	0	0	0.95	0.866	0	0.073	0.993
AT3G02080	AT1G01100	126757	115315	AT3G02080.1	protein.synthesis.ribosomal protein.eukaryotic.40S subunit.S19	AT1G01100.1	protein.synthesis.ribosomal protein.eukaryotic.60S subunit.P1	0.097	0	0	0	0.998	0.636	0.9	0.084	0.999
AT3G02560	AT1G01100	126810	115315	AT3G02560.1	protein.synthesis.ribosomal protein.eukaryotic.40S subunit.S7	AT1G01100.1	protein.synthesis.ribosomal protein.eukaryotic.60S subunit.P1	0	0	0	0	0.982	0.63	0.9	0.559	0.999
AT3G04840	AT1G01100	127058	115315	AT3G04840.1	protein.synthesis.ribosomal protein.eukaryotic.40S subunit.S3A	AT1G01100.1	protein.synthesis.ribosomal protein.eukaryotic.60S subunit.P1	0	0	0	0	0.993	0.714	0.9	0.18	0.999
AT3G04920	AT1G01100	127069	115315	AT3G04920.1	protein.synthesis.ribosomal protein.eukaryotic.40S subunit.S24	AT1G01100.1	protein.synthesis.ribosomal protein.eukaryotic.60S subunit.P1	0	0	0	0	0.973	0.646	0.9	0.076	0.999
AT3G05560	AT1G01100	127143	115315	AT3G05560.1	protein.synthesis.ribosomal protein.eukaryotic.60S subunit.L22	AT1G01100.1	protein.synthesis.ribosomal protein.eukaryotic.60S subunit.P1	0	0	0	0	0.95	0.827	0.9	0.106	0.999
AT3G09200	AT1G01100	127496	115315	AT3G09200.1	protein.synthesis.ribosomal protein.eukaryotic.60S subunit.P0	AT1G01100.1	protein.synthesis.ribosomal protein.eukaryotic.60S subunit.P1	0.642	0	0	0	0.999	0.902	0.9	0.639	0.999
AT3G09500	AT1G01100	127525	115315	AT3G09500.1	protein.synthesis.ribosomal protein.eukaryotic.60S subunit.L35	AT1G01100.1	protein.synthesis.ribosomal protein.eukaryotic.60S subunit.P1	0	0	0	0	0.99	0.782	0.9	0.19	0.999
AT3G09630	AT1G01100	127537	115315	AT3G09630.1	protein.synthesis.ribosomal protein.eukaryotic.60S subunit.L4/L1	AT1G01100.1	protein.synthesis.ribosomal protein.eukaryotic.60S subunit.P1	0	0	0	0	0.996	0.928	0.9	0	0.999
AT3G11510	AT1G01100	127748	115315	AT3G11510.1	protein.synthesis.ribosomal protein.eukaryotic.40S subunit.S14	AT1G01100.1	protein.synthesis.ribosomal protein.eukaryotic.60S subunit.P1	0	0	0	0	0.997	0.503	0.9	0	0.999
AT3G47370	AT1G01100	130343	115315	AT3G47370.1	protein.synthesis.ribosomal protein.eukaryotic.40S subunit.S20	AT1G01100.1	protein.synthesis.ribosomal protein.eukaryotic.60S subunit.P1	0	0	0	0	0.996	0.234	0.9	0	0.999
AT3G49910	AT1G01100	130619	115315	AT3G49910.1	protein.synthesis.ribosomal protein.eukaryotic.60S subunit.L26	AT1G01100.1	protein.synthesis.ribosomal protein.eukaryotic.60S subunit.P1	0	0	0	0	0.98	0.852	0.9	0.243	0.999
AT3G53740	AT1G01100	131035	115315	AT3G53740.2	protein.synthesis.ribosomal protein.eukaryotic.60S subunit.L36	AT1G01100.1	protein.synthesis.ribosomal protein.eukaryotic.60S subunit.P1	0	0	0	0	0.997	0.856	0.9	0.126	0.999
AT3G53870	AT1G01100	131048	115315	AT3G53870.1	protein.synthesis.ribosomal protein.eukaryotic.40S subunit.S3	AT1G01100.1	protein.synthesis.ribosomal protein.eukaryotic.60S subunit.P1	0	0	0	0	0.996	0.649	0.9	0.133	0.999
AT3G56340	AT1G01100	131308	115315	AT3G56340.1	protein.synthesis.ribosomal protein.eukaryotic.40S subunit.S26	AT1G01100.1	protein.synthesis.ribosomal protein.eukaryotic.60S subunit.P1	0	0	0	0	0.985	0.343	0.9	0	0.998
AT3G60245	AT1G01100	131702	115315	AT3G60245.1	protein.synthesis.ribosomal protein.eukaryotic.60S subunit.L37A	AT1G01100.1	protein.synthesis.ribosomal protein.eukaryotic.60S subunit.P1	0	0	0	0	0.998	0.895	0.9	0.123	0.999
AT3G62870	AT1G01100	131989	115315	AT3G62870.1	protein.synthesis.ribosomal protein.eukaryotic.60S subunit.L7A	AT1G01100.1	protein.synthesis.ribosomal protein.eukaryotic.60S subunit.P1	0	0	0	0	0.96	0.866	0	0.073	0.994
AT4G00810	AT1G01100	132160	115315	AT4G00810.1	protein.synthesis.ribosomal protein.eukaryotic.60S subunit.P1	AT1G01100.1	protein.synthesis.ribosomal protein.eukaryotic.60S subunit.P1	0	0	0	0.972	0.906	0	0.9	0	0.99
AT4G13170	AT1G01100	133214	115315	AT4G13170.1	protein.synthesis.ribosomal protein.eukaryotic.60S subunit.L13A	AT1G01100.1	protein.synthesis.ribosomal protein.eukaryotic.60S subunit.P1	0	0	0	0	0.911	0.827	0.9	0.57	0.999
AT4G15000	AT1G01100	133443	115315	AT4G15000.1	protein.synthesis.ribosomal protein.eukaryotic.60S subunit.L27	AT1G01100.1	protein.synthesis.ribosomal protein.eukaryotic.60S subunit.P1	0	0	0	0	0.998	0.856	0.9	0.083	0.999
AT4G18100	AT1G01100	133806	115315	AT4G18100.1	protein.synthesis.ribosomal protein.eukaryotic.60S subunit.L32	AT1G01100.1	protein.synthesis.ribosomal protein.eukaryotic.60S subunit.P1	0	0	0	0	0.999	0.908	0.9	0.136	0.999
AT4G27090	AT1G01100	134783	115315	AT4G27090.1	protein.synthesis.ribosomal protein.eukaryotic.60S subunit.L14	AT1G01100.1	protein.synthesis.ribosomal protein.eukaryotic.60S subunit.P1	0	0	0	0	0.997	0.895	0.9	0.133	0.999
AT4G29410	AT1G01100	135039	115315	AT4G29410.1	protein.synthesis.ribosomal protein.eukaryotic.60S subunit.L28	AT1G01100.1	protein.synthesis.ribosomal protein.eukaryotic.60S subunit.P1	0	0	0	0	0.982	0.717	0.9	0.188	0.999
AT5G02870	AT1G01100	136389	115315	AT5G02870.1	protein.synthesis.ribosomal protein.eukaryotic.60S subunit.L4/L1	AT1G01100.1	protein.synthesis.ribosomal protein.eukaryotic.60S subunit.P1	0	0	0	0	0.997	0.928	0.9	0	0.999
AT5G03850.1	AT1G01100	136497	115315	AT5G03850.1	protein.synthesis.ribosomal protein.eukaryotic.40S subunit.S28	AT1G01100.1	protein.synthesis.ribosomal protein.eukaryotic.60S subunit.P1	0	0	0	0	0.999	0.302	0	0.903	0.999
AT5G07090	AT1G01100	136835	115315	AT5G07090.1	protein.synthesis.ribosomal protein.eukaryotic.40S subunit.S4	AT1G01100.1	protein.synthesis.ribosomal protein.eukaryotic.60S subunit.P1	0	0	0	0	0.996	0.223	0.9	0	0.999
AT5G15200	AT1G01100	137608	115315	AT5G15200.1	protein.synthesis.ribosomal protein.eukaryotic.40S subunit.S9	AT1G01100.1	protein.synthesis.ribosomal protein.eukaryotic.60S subunit.P1	0	0	0	0	0.992	0.129	0	0	0.992
AT5G16130	AT1G01100	137706	115315	AT5G16130.1	protein.synthesis.ribosomal protein.eukaryotic.40S subunit.S7	AT1G01100.1	protein.synthesis.ribosomal protein.eukaryotic.60S subunit.P1	0	0	0	0	0.984	0.63	0.9	0.559	0.999
AT5G18380	AT1G01100	137945	115315	AT5G18380.1	protein.synthesis.ribosomal protein.eukaryotic.40S subunit.S16	AT1G01100.1	protein.synthesis.ribosomal protein.eukaryotic.60S subunit.P1	0	0	0	0	0.996	0.642	0.9	0.112	0.999
AT5G20290	AT1G01100	138156	115315	AT5G20290.1	protein.synthesis.ribosomal protein.eukaryotic.40S subunit.S8	AT1G01100.1	protein.synthesis.ribosomal protein.eukaryotic.60S subunit.P1	0	0	0	0	0.999	0.714	0.9	0.178	0.999
AT5G45775.2	AT1G01100	140146	115315	AT5G45775.2	protein.synthesis.ribosomal protein.eukaryotic.60S subunit.L11	AT1G01100.1	protein.synthesis.ribosomal protein.eukaryotic.60S subunit.P1	0	0	0	0	0.98	0.865	0	0.065	0.997
AT5G52650	AT1G01100	140892	115315	AT5G52650.1	protein.synthesis.ribosomal protein.eukaryotic.40S subunit.S10	AT1G01100.1	protein.synthesis.ribosomal protein.eukaryotic.60S subunit.P1	0	0	0	0	0.965	0.359	0.9	0	0.997
AT5G56670.1	AT1G01100	141333	115315	AT5G56670.1	protein.synthesis.ribosomal protein.eukaryotic.40S subunit.S30	AT1G01100.1	protein.synthesis.ribosomal protein.eukaryotic.60S subunit.P1	0	0	0	0	0.943	0.237	0	0	0.954
AT5G56710	AT1G01100	141337	115315	AT5G56710.1	protein.synthesis.ribosomal protein.eukaryotic.60S subunit.L31	AT1G01100.1	protein.synthesis.ribosomal protein.eukaryotic.60S subunit.P1	0.1	0	0	0	0.998	0.856	0.9	0.136	0.999
AT5G57290	AT1G01100	141400	115315	AT5G57290.1	protein.synthesis.ribosomal protein.eukaryotic.60S subunit.P3	AT1G01100.1	protein.synthesis.ribosomal protein.eukaryotic.60S subunit.P1	0	0	0	0	0.908	0	0	0.179	0.923
AT5G61170	AT1G01100	141811	115315	AT5G61170.1	protein.synthesis.ribosomal protein.eukaryotic.40S subunit.S19	AT1G01100.1	protein.synthesis.ribosomal protein.eukaryotic.60S subunit.P1	0.097	0	0	0	0.995	0.636	0.9	0.084	0.999
AT5G65220	AT1G01100	142245	115315	AT5G65220.1	protein.synthesis.ribosomal protein.prokaryotic.chloroplast.50S subunit.L29	AT1G01100.1	protein.synthesis.ribosomal protein.eukaryotic.60S subunit.P1	0	0	0	0	0.966	0.782	0	0.19	0.993
BBC1	AT1G01100	130518	115315	AT3G49010.1	protein.synthesis.ribosomal protein.eukaryotic.60S subunit.L13	AT1G01100.1	protein.synthesis.ribosomal protein.eukaryotic.60S subunit.P1	0	0	0	0	0.994	0.649	0.9	0.57	0.999
EMB1080	AT1G01100	130510	115315	AT3G48930.1	protein.synthesis.ribosomal protein.eukaryotic.40S subunit.S11	AT1G01100.1	protein.synthesis.ribosomal protein.eukaryotic.60S subunit.P1	0	0	0	0	0.966	0.63	0.9	0.065	0.998
EMB2296	AT1G01100	123418	115315	AT2G18020.1	protein.synthesis.ribosomal protein.eukaryotic.60S subunit.L8	AT1G01100.1	protein.synthesis.ribosomal protein.eukaryotic.60S subunit.P1	0	0	0	0	0.992	0.827	0.9	0.18	0.999
emb2386	AT1G01100	115491	115315	AT1G02780.1	protein.synthesis.ribosomal protein.eukaryotic.60S subunit.L19	AT1G01100.1	protein.synthesis.ribosomal protein.eukaryotic.60S subunit.P1	0	0	0	0	0.996	0.852	0.9	0.123	0.999
EMB3010	AT1G01100	137148	115315	AT5G10360.1	protein.synthesis.ribosomal protein.eukaryotic.40S subunit.S6	AT1G01100.1	protein.synthesis.ribosomal protein.eukaryotic.60S subunit.P1	0	0	0	0	0.987	0.407	0.9	0.375	0.999
EMB3136	AT1G01100	137437	115315	AT5G13510.1	protein.synthesis.ribosomal protein.prokaryotic.chloroplast.50S subunit.L10	AT1G01100.1	protein.synthesis.ribosomal protein.eukaryotic.60S subunit.P1	0.642	0	0	0	0.444	0.591	0	0.142	0.92
F19P19.29	AT1G01100	115646	115315	AT1G04270.1	protein.synthesis.ribosomal protein.eukaryotic.40S subunit.S15	AT1G01100.1	protein.synthesis.ribosomal protein.eukaryotic.60S subunit.P1	0	0	0	0	0.998	0.574	0.9	0.182	0.999
P40	AT1G01100	121500	115315	AT1G72370.1	protein.synthesis.ribosomal protein.eukaryotic.40S subunit.SA	AT1G01100.1	protein.synthesis.ribosomal protein.eukaryotic.60S subunit.P1	0	0	0	0	0.999	0.421	0.9	0	0.999
PGY1	AT1G01100	124423	115315	AT2G27530.1	protein.synthesis.ribosomal protein.eukaryotic.60S subunit.L10A	AT1G01100.1	protein.synthesis.ribosomal protein.eukaryotic.60S subunit.P1	0.642	0	0	0	0.986	0.856	0.9	0.089	0.999
RPL23AA	AT1G01100	125696	115315	AT2G39460.1	protein.synthesis.ribosomal protein.eukaryotic.60S subunit.L23A	AT1G01100.1	protein.synthesis.ribosomal protein.eukaryotic.60S subunit.P1	0	0	0	0	0.974	0.908	0	0.085	0.997
RPL34	AT1G01100	121223	115315	AT1G69620.1	protein.synthesis.ribosomal protein.eukaryotic.60S subunit.L34	AT1G01100.1	protein.synthesis.ribosomal protein.eukaryotic.60S subunit.P1	0	0	0	0	0.989	0.856	0.9	0	0.999
RPL5B	AT1G01100	139473	115315	AT5G39740.1	protein.synthesis.ribosomal protein.eukaryotic.60S subunit.L5	AT1G01100.1	protein.synthesis.ribosomal protein.eukaryotic.60S subunit.P1	0	0	0	0	0.992	0.908	0.9	0.139	0.999
RPS18C	AT1G01100	132858	115315	AT4G09800.1	protein.synthesis.ribosomal protein.eukaryotic.40S subunit.S18	AT1G01100.1	protein.synthesis.ribosomal protein.eukaryotic.60S subunit.P1	0	0	0	0	0.995	0	0	0.187	0.996
RPS5B	AT1G01100	125469	115315	AT2G37270.1	protein.synthesis.ribosomal protein.eukaryotic.40S subunit.S5	AT1G01100.1	protein.synthesis.ribosomal protein.eukaryotic.60S subunit.P1	0	0	0	0	0.935	0.499	0.9	0	0.996
RPS6A	AT1G01100	135287	115315	AT4G31700.1	protein.synthesis.ribosomal protein.eukaryotic.40S subunit.S6	AT1G01100.1	protein.synthesis.ribosomal protein.eukaryotic.60S subunit.P1	0	0	0	0	0.98	0.407	0.9	0.426	0.999
CLPC1	AT1G09130	140712	116164	AT5G50920.1	protein.degradation.serine protease	AT1G09130.3	protein.degradation.serine protease	0	0	0	0	0.171	0.337	0	0.924	0.956
CLPR4	AT1G09130	133691	116164	AT4G17040.1	protein.degradation.serine protease	AT1G09130.3	protein.degradation.serine protease	0	0	0.527	0.862	0.47	0.787	0	0.929	0.906
AT1G64190	AT1G12230	120642	116511	AT1G64190.1	OPP.oxidative PP.6-phosphogluconate dehydrogenase	AT1G12230.2	OPP.non-reductive PP.transaldolase	0.092	0	0	0	0.754	0	0	0.627	0.909
AT2G34590	AT1G12230	125176	116511	AT2G34590.1	lipid metabolism.FA synthesis and FA elongation.pyruvate DH	AT1G12230.2	OPP.non-reductive PP.transaldolase	0	0	0	0	0.194	0	0.885	0.137	0.917
AT3G60750	AT1G12230	131755	116511	AT3G60750.1	PS.calvin cycle.transketolase	AT1G12230.2	OPP.non-reductive PP.transaldolase	0.642	0	0	0	0.434	0.638	0.971	0.645	0.999
ENO1	AT1G12230	121672	116511	AT1G74030.1	glycolysis.cytosolic branch.enolase	AT1G12230.2	OPP.non-reductive PP.transaldolase	0	0	0	0	0.241	0	0.8	0.56	0.927
ENOC	AT1G12230	124625	116511	AT2G29560.1	glycolysis.cytosolic branch.enolase	AT1G12230.2	OPP.non-reductive PP.transaldolase	0	0	0	0	0.241	0	0.8	0.56	0.927
FBA2	AT1G12230	136068	116511	AT4G38970.1	PS.calvin cycle.aldolase	AT1G12230.2	OPP.non-reductive PP.transaldolase	0	0	0	0	0.084	0	0.9	0.19	0.919
FBA5	AT1G12230	134724	116511	AT4G26530.1	PS.calvin cycle.aldolase	AT1G12230.2	OPP.non-reductive PP.transaldolase	0	0	0	0	0.084	0	0.9	0.19	0.919
FBA8	AT1G12230	130944	116511	AT3G52930.1	glycolysis.unclear/dually targeted.aldolase	AT1G12230.2	OPP.non-reductive PP.transaldolase	0	0	0	0	0.084	0	0.9	0.19	0.919
G6PD1	AT1G12230	139086	116511	AT5G35790.1	OPP.oxidative PP.G6PD	AT1G12230.2	OPP.non-reductive PP.transaldolase	0.642	0	0	0	0.124	0.753	0	0.582	0.963
G6PD5	AT1G12230	129506	116511	AT3G27300.1	OPP.oxidative PP.G6PD	AT1G12230.2	OPP.non-reductive PP.transaldolase	0.642	0	0	0	0.124	0.753	0	0.582	0.963
LOS2	AT1G12230	125383	116511	AT2G36530.1	glycolysis.cytosolic branch.enolase	AT1G12230.2	OPP.non-reductive PP.transaldolase	0	0	0	0	0.241	0	0.8	0.56	0.927
MAB1	AT1G12230	140704	116511	AT5G50850.1	TCA / org transformation.TCA.pyruvate DH.E1	AT1G12230.2	OPP.non-reductive PP.transaldolase	0	0	0	0	0.068	0	0.885	0.137	0.902
PDE345	AT1G12230	122395	116511	AT2G01140.1	PS.calvin cycle.aldolase	AT1G12230.2	OPP.non-reductive PP.transaldolase	0	0	0	0	0.084	0	0.9	0.19	0.919
TIM	AT1G12230	123755	116511	AT2G21170.1	PS.calvin cycle.TPI	AT1G12230.2	OPP.non-reductive PP.transaldolase	0	0	0	0	0.181	0	0.8	0.581	0.927
TRA2	AT1G12230	137428	116511	AT5G13420.1	OPP.non-reductive PP.transaldolase	AT1G12230.2	OPP.non-reductive PP.transaldolase	0	0	0	0	0	0	0.8	0.647	0.926
AT2G27680	AT1G12250	124436	116514	AT2G27680.1	minor CHO metabolism.others	AT1G12250.1	not assigned.no ontology.pentatricopeptide (PPR) repeat-containing protein	0	0	0	0	0.73	0	0	0.645	0.902
IMD2	AT1G14810	122337	116790	AT1G80560.1	amino acid metabolism.synthesis.branched chain group.leucine specific.3-isopropylmalate dehydrogenase	AT1G14810.1	amino acid metabolism.synthesis.aspartate family.misc.homoserine.aspartate semialdehyde dehydrogenase	0.642	0	0	0	0.598	0	0	0.56	0.932
AT1G74070	AT1G18170	121678	117132	AT1G74070.1	cell.cycle.peptidylprolyl isomerase	AT1G18170.1	protein.folding	0	0	0	0	0.29	0	0	0.883	0.915
AT1G27400	AT1G18540	118020	117169	AT1G27400.1	protein.synthesis.ribosomal protein.eukaryotic.60S subunit.L17	AT1G18540.1	protein.synthesis.ribosomal protein.eukaryotic.60S subunit.L6	0.095	0	0	0	0.999	0.93	0.9	0.558	0.999
AT1G41880	AT1G18540	118876	117169	AT1G41880.1	protein.synthesis.ribosomal protein.eukaryotic.60S subunit.L35A	AT1G18540.1	protein.synthesis.ribosomal protein.eukaryotic.60S subunit.L6	0	0	0	0	0.999	0.902	0.9	0.187	0.999
AT1G48830	AT1G18540	119215	117169	AT1G48830.1	protein.synthesis.ribosomal protein.eukaryotic.40S subunit.S7	AT1G18540.1	protein.synthesis.ribosomal protein.eukaryotic.60S subunit.L6	0	0	0	0	0.999	0.772	0.9	0.196	0.999
AT1G57660	AT1G18540	120074	117169	AT1G57860.1	protein.synthesis.ribosomal protein.eukaryotic.60S subunit.L21	AT1G18540.1	protein.synthesis.ribosomal protein.eukaryotic.60S subunit.L6	0	0	0	0	0.993	0.902	0.9	0.18	0.999
At1g58380	AT1G18540	120148	117169	AT1G59359.1	protein.synthesis.ribosomal protein.eukaryotic.40S subunit.S2	AT1G18540.1	protein.synthesis.ribosomal protein.eukaryotic.60S subunit.L6	0.252	0	0	0	0.998	0.758	0	0.576	0.999
AT1G67430	AT1G18540	120985	117169	AT1G67430.1	protein.synthesis.ribosomal protein.eukaryotic.60S subunit.L17	AT1G18540.1	protein.synthesis.ribosomal protein.eukaryotic.60S subunit.L6	0.095	0	0	0	0.999	0.93	0.9	0.558	0.999
AT2G05220	AT1G18540	122777	117169	AT2G05220.1	protein.synthesis.ribosomal protein.eukaryotic.40S subunit.S17	AT1G18540.1	protein.synthesis.ribosomal protein.eukaryotic.60S subunit.L6	0	0	0	0	0.988	0.821	0.9	0.178	0.999
AT2G19730	AT1G18540	123593	117169	AT2G19730.1	protein.synthesis.ribosomal protein.eukaryotic.60S subunit.L28	AT1G18540.1	protein.synthesis.ribosomal protein.eukaryotic.60S subunit.L6	0	0	0	0	0.998	0.929	0.9	0.891	0.999
AT2G27710	AT1G18540	124439	117169	AT2G27710.1	protein.synthesis.ribosomal protein.eukaryotic.60S subunit.P2	AT1G18540.1	protein.synthesis.ribosomal protein.eukaryotic.60S subunit.L6	0	0	0	0	0.999	0.846	0	0.139	0.999
AT2G27720	AT1G18540	124440	117169	AT2G27720.2	protein.synthesis.ribosomal protein.eukaryotic.60S subunit.P2	AT1G18540.1	protein.synthesis.ribosomal protein.eukaryotic.60S subunit.L6	0	0	0	0	0.999	0.846	0	0.139	0.999
AT2G41840	AT1G18540	125964	117169	AT2G41840.1	protein.synthesis.ribosomal protein.eukaryotic.40S subunit.S2	AT1G18540.1	protein.synthesis.ribosomal protein.eukaryotic.60S subunit.L6	0.252	0	0	0	0.999	0.758	0.9	0.922	0.999
AT2G44120	AT1G18540	126206	117169	AT2G44120.2	protein.synthesis.ribosomal protein.eukaryotic.60S subunit.L7	AT1G18540.1	protein.synthesis.ribosomal protein.eukaryotic.60S subunit.L6	0.259	0	0	0	0.994	0.902	0	0.177	0.999
AT2G45710	AT1G18540	126373	117169	AT2G45710.1	protein.synthesis.ribosomal protein.eukaryotic.40S subunit.S27	AT1G18540.1	protein.synthesis.ribosomal protein.eukaryotic.60S subunit.L6	0	0	0	0	0.992	0.374	0.9	0.179	0.999
AT2G47610	AT1G18540	126572	117169	AT2G47610.1	protein.synthesis.ribosomal protein.eukaryotic.60S subunit.L7A	AT1G18540.1	protein.synthesis.ribosomal protein.eukaryotic.60S subunit.L6	0	0	0	0	0.996	0.93	0	0.083	0.999
AT3G02080	AT1G18540	126757	117169	AT3G02080.1	protein.synthesis.ribosomal protein.eukaryotic.40S subunit.S19	AT1G18540.1	protein.synthesis.ribosomal protein.eukaryotic.60S subunit.L6	0	0	0	0	0.995	0.281	0.9	0.191	0.999
AT3G02560	AT1G18540	126810	117169	AT3G02560.1	protein.synthesis.ribosomal protein.eukaryotic.40S subunit.S7	AT1G18540.1	protein.synthesis.ribosomal protein.eukaryotic.60S subunit.L6	0	0	0	0	0.999	0.772	0.9	0.196	0.999
AT3G04840	AT1G18540	127058	117169	AT3G04840.1	protein.synthesis.ribosomal protein.eukaryotic.40S subunit.S3A	AT1G18540.1	protein.synthesis.ribosomal protein.eukaryotic.60S subunit.L6	0	0	0	0	0.999	0.865	0.9	0.779	0.999
AT3G04920	AT1G18540	127069	117169	AT3G04920.1	protein.synthesis.ribosomal protein.eukaryotic.40S subunit.S24	AT1G18540.1	protein.synthesis.ribosomal protein.eukaryotic.60S subunit.L6	0	0	0	0	0.961	0.893	0.9	0.122	0.999
AT3G05560	AT1G18540	127143	117169	AT3G05560.1	protein.synthesis.ribosomal protein.eukaryotic.60S subunit.L22	AT1G18540.1	protein.synthesis.ribosomal protein.eukaryotic.60S subunit.L6	0	0	0	0	0.981	0.928	0.9	0.189	0.999
AT3G09200	AT1G18540	127496	117169	AT3G09200.1	protein.synthesis.ribosomal protein.eukaryotic.60S subunit.P0	AT1G18540.1	protein.synthesis.ribosomal protein.eukaryotic.60S subunit.L6	0	0	0	0	0.999	0.926	0.9	0.185	0.999
AT3G09500	AT1G18540	127525	117169	AT3G09500.1	protein.synthesis.ribosomal protein.eukaryotic.60S subunit.L35	AT1G18540.1	protein.synthesis.ribosomal protein.eukaryotic.60S subunit.L6	0.07	0	0	0	0.988	0.88	0.9	0.082	0.999
AT3G09630	AT1G18540	127537	117169	AT3G09630.1	protein.synthesis.ribosomal protein.eukaryotic.60S subunit.L4/L1	AT1G18540.1	protein.synthesis.ribosomal protein.eukaryotic.60S subunit.L6	0.069	0	0	0	0.999	0.93	0.9	0.853	0.999
AT3G11510	AT1G18540	127748	117169	AT3G11510.1	protein.synthesis.ribosomal protein.eukaryotic.40S subunit.S14	AT1G18540.1	protein.synthesis.ribosomal protein.eukaryotic.60S subunit.L6	0.099	0	0	0	0.997	0.846	0.9	0.626	0.999
AT3G47370	AT1G18540	130343	117169	AT3G47370.1	protein.synthesis.ribosomal protein.eukaryotic.40S subunit.S20	AT1G18540.1	protein.synthesis.ribosomal protein.eukaryotic.60S subunit.L6	0	0	0	0	0.998	0.807	0.9	0.141	0.999
AT3G49910	AT1G18540	130619	117169	AT3G49910.1	protein.synthesis.ribosomal protein.eukaryotic.60S subunit.L26	AT1G18540.1	protein.synthesis.ribosomal protein.eukaryotic.60S subunit.L6	0.112	0	0	0	0.999	0.93	0.9	0.172	0.999
AT3G53740	AT1G18540	131035	117169	AT3G53740.2	protein.synthesis.ribosomal protein.eukaryotic.60S subunit.L36	AT1G18540.1	protein.synthesis.ribosomal protein.eukaryotic.60S subunit.L6	0	0	0	0	0.996	0.928	0.9	0.639	0.999
AT3G53870	AT1G18540	131048	117169	AT3G53870.1	protein.synthesis.ribosomal protein.eukaryotic.40S subunit.S3	AT1G18540.1	protein.synthesis.ribosomal protein.eukaryotic.60S subunit.L6	0.095	0	0	0	0.999	0.851	0.9	0.586	0.999
AT3G56340	AT1G18540	131308	117169	AT3G56340.1	protein.synthesis.ribosomal protein.eukaryotic.40S subunit.S26	AT1G18540.1	protein.synthesis.ribosomal protein.eukaryotic.60S subunit.L6	0	0	0	0	0.999	0.208	0.9	0.084	0.999
AT3G60245	AT1G18540	131702	117169	AT3G60245.1	protein.synthesis.ribosomal protein.eukaryotic.60S subunit.L37A	AT1G18540.1	protein.synthesis.ribosomal protein.eukaryotic.60S subunit.L6	0	0	0	0	0.989	0.93	0.9	0	0.999
AT3G62870	AT1G18540	131989	117169	AT3G62870.1	protein.synthesis.ribosomal protein.eukaryotic.60S subunit.L7A	AT1G18540.1	protein.synthesis.ribosomal protein.eukaryotic.60S subunit.L6	0	0	0	0	0.996	0.93	0	0.083	0.999
AT4G00810	AT1G18540	132160	117169	AT4G00810.1	protein.synthesis.ribosomal protein.eukaryotic.60S subunit.P1	AT1G18540.1	protein.synthesis.ribosomal protein.eukaryotic.60S subunit.L6	0	0	0	0	0.915	0.883	0.9	0.137	0.999
AT4G13170	AT1G18540	133214	117169	AT4G13170.1	protein.synthesis.ribosomal protein.eukaryotic.60S subunit.L13A	AT1G18540.1	protein.synthesis.ribosomal protein.eukaryotic.60S subunit.L6	0.065	0	0	0	0.996	0.902	0.9	0.142	0.999
AT4G15000	AT1G18540	133443	117169	AT4G15000.1	protein.synthesis.ribosomal protein.eukaryotic.60S subunit.L27	AT1G18540.1	protein.synthesis.ribosomal protein.eukaryotic.60S subunit.L6	0	0	0	0	0.999	0.928	0.9	0.215	0.999
AT4G18100	AT1G18540	133806	117169	AT4G18100.1	protein.synthesis.ribosomal protein.eukaryotic.60S subunit.L32	AT1G18540.1	protein.synthesis.ribosomal protein.eukaryotic.60S subunit.L6	0.162	0	0	0	0.999	0.93	0.9	0.082	0.999
AT4G27090	AT1G18540	134783	117169	AT4G27090.1	protein.synthesis.ribosomal protein.eukaryotic.60S subunit.L14	AT1G18540.1	protein.synthesis.ribosomal protein.eukaryotic.60S subunit.L6	0	0	0	0	0.997	0.93	0.9	0.924	0.999
AT4G29410	AT1G18540	135039	117169	AT4G29410.1	protein.synthesis.ribosomal protein.eukaryotic.60S subunit.L28	AT1G18540.1	protein.synthesis.ribosomal protein.eukaryotic.60S subunit.L6	0	0	0	0	0.998	0.929	0.9	0.582	0.999
AT5G02870	AT1G18540	136389	117169	AT5G02870.1	protein.synthesis.ribosomal protein.eukaryotic.60S subunit.L4/L1	AT1G18540.1	protein.synthesis.ribosomal protein.eukaryotic.60S subunit.L6	0.069	0	0	0	0.999	0.93	0.9	0.822	0.999
AT5G03850.1	AT1G18540	136497	117169	AT5G03850.1	protein.synthesis.ribosomal protein.eukaryotic.40S subunit.S28	AT1G18540.1	protein.synthesis.ribosomal protein.eukaryotic.60S subunit.L6	0	0	0	0	0.992	0.272	0	0.179	0.995
AT5G07090	AT1G18540	136835	117169	AT5G07090.1	protein.synthesis.ribosomal protein.eukaryotic.40S subunit.S4	AT1G18540.1	protein.synthesis.ribosomal protein.eukaryotic.60S subunit.L6	0.102	0	0	0	0.999	0.831	0.9	0.142	0.999
AT5G08180	AT1G18540	136950	117169	AT5G08180.1	protein.synthesis.ribosomal protein.eukaryotic.60S subunit.L7/L30/S12	AT1G18540.1	protein.synthesis.ribosomal protein.eukaryotic.60S subunit.L6	0	0	0	0	0.821	0.577	0	0.083	0.926
AT5G15200	AT1G18540	137608	117169	AT5G15200.1	protein.synthesis.ribosomal protein.eukaryotic.40S subunit.S9	AT1G18540.1	protein.synthesis.ribosomal protein.eukaryotic.60S subunit.L6	0.069	0	0	0	0.999	0.335	0	0.179	0.999
AT5G16130	AT1G18540	137706	117169	AT5G16130.1	protein.synthesis.ribosomal protein.eukaryotic.40S subunit.S7	AT1G18540.1	protein.synthesis.ribosomal protein.eukaryotic.60S subunit.L6	0	0	0	0	0.999	0.772	0.9	0.196	0.999
AT5G18380	AT1G18540	137945	117169	AT5G18380.1	protein.synthesis.ribosomal protein.eukaryotic.40S subunit.S16	AT1G18540.1	protein.synthesis.ribosomal protein.eukaryotic.60S subunit.L6	0.065	0	0	0	0.992	0.848	0.9	0.179	0.999
AT5G20290	AT1G18540	138156	117169	AT5G20290.1	protein.synthesis.ribosomal protein.eukaryotic.40S subunit.S8	AT1G18540.1	protein.synthesis.ribosomal protein.eukaryotic.60S subunit.L6	0	0	0	0	0.999	0.903	0.9	0.931	0.999
AT5G45775.2	AT1G18540	140146	117169	AT5G45775.2	protein.synthesis.ribosomal protein.eukaryotic.60S subunit.L11	AT1G18540.1	protein.synthesis.ribosomal protein.eukaryotic.60S subunit.L6	0.12	0	0	0	0.966	0.902	0	0.189	0.997
AT5G52650	AT1G18540	140892	117169	AT5G52650.1	protein.synthesis.ribosomal protein.eukaryotic.40S subunit.S10	AT1G18540.1	protein.synthesis.ribosomal protein.eukaryotic.60S subunit.L6	0	0	0	0	0.968	0.21	0.9	0.082	0.997
AT5G56670.1	AT1G18540	141333	117169	AT5G56670.1	protein.synthesis.ribosomal protein.eukaryotic.40S subunit.S30	AT1G18540.1	protein.synthesis.ribosomal protein.eukaryotic.60S subunit.L6	0	0	0	0	0.921	0.512	0	0	0.959
AT5G56710	AT1G18540	141337	117169	AT5G56710.1	protein.synthesis.ribosomal protein.eukaryotic.60S subunit.L31	AT1G18540.1	protein.synthesis.ribosomal protein.eukaryotic.60S subunit.L6	0	0	0	0	0.998	0.928	0.9	0.186	0.999
AT5G61170	AT1G18540	141811	117169	AT5G61170.1	protein.synthesis.ribosomal protein.eukaryotic.40S subunit.S19	AT1G18540.1	protein.synthesis.ribosomal protein.eukaryotic.60S subunit.L6	0	0	0	0	0.998	0.281	0.9	0.191	0.999
AT5G65220	AT1G18540	142245	117169	AT5G65220.1	protein.synthesis.ribosomal protein.prokaryotic.chloroplast.50S subunit.L29	AT1G18540.1	protein.synthesis.ribosomal protein.eukaryotic.60S subunit.L6	0.07	0	0	0	0.965	0.88	0	0.082	0.996
BBC1	AT1G18540	130518	117169	AT3G49010.1	protein.synthesis.ribosomal protein.eukaryotic.60S subunit.L13	AT1G18540.1	protein.synthesis.ribosomal protein.eukaryotic.60S subunit.L6	0	0	0	0	0.999	0.928	0.9	0.189	0.999
EMB1080	AT1G18540	130510	117169	AT3G48930.1	protein.synthesis.ribosomal protein.eukaryotic.40S subunit.S11	AT1G18540.1	protein.synthesis.ribosomal protein.eukaryotic.60S subunit.L6	0.101	0	0	0	0.992	0.864	0.9	0.617	0.999
EMB2296	AT1G18540	123418	117169	AT2G18020.1	protein.synthesis.ribosomal protein.eukaryotic.60S subunit.L8	AT1G18540.1	protein.synthesis.ribosomal protein.eukaryotic.60S subunit.L6	0.07	0	0	0	0.999	0.902	0.9	0.12	0.999
EMB3010	AT1G18540	137148	117169	AT5G10360.1	protein.synthesis.ribosomal protein.eukaryotic.40S subunit.S6	AT1G18540.1	protein.synthesis.ribosomal protein.eukaryotic.60S subunit.L6	0	0	0	0	0.999	0.897	0.9	0.633	0.999
P40	AT1G18540	121500	117169	AT1G72370.1	protein.synthesis.ribosomal protein.eukaryotic.40S subunit.SA	AT1G18540.1	protein.synthesis.ribosomal protein.eukaryotic.60S subunit.L6	0	0	0	0	0.999	0.153	0.9	0	0.999
PGY1	AT1G18540	124423	117169	AT2G27530.1	protein.synthesis.ribosomal protein.eukaryotic.60S subunit.L10A	AT1G18540.1	protein.synthesis.ribosomal protein.eukaryotic.60S subunit.L6	0	0	0	0	0.987	0.928	0.9	0.081	0.999
RPL23AA	AT1G18540	125696	117169	AT2G39460.1	protein.synthesis.ribosomal protein.eukaryotic.60S subunit.L23A	AT1G18540.1	protein.synthesis.ribosomal protein.eukaryotic.60S subunit.L6	0.069	0	0	0	0.994	0.93	0	0.19	0.999
RPL34	AT1G18540	121223	117169	AT1G69620.1	protein.synthesis.ribosomal protein.eukaryotic.60S subunit.L34	AT1G18540.1	protein.synthesis.ribosomal protein.eukaryotic.60S subunit.L6	0.321	0	0	0	0.996	0.928	0.9	0.563	0.999
RPL5B	AT1G18540	139473	117169	AT5G39740.1	protein.synthesis.ribosomal protein.eukaryotic.60S subunit.L5	AT1G18540.1	protein.synthesis.ribosomal protein.eukaryotic.60S subunit.L6	0.25	0	0	0	0.999	0.93	0.9	0.555	0.999
RPS18C	AT1G18540	132858	117169	AT4G09800.1	protein.synthesis.ribosomal protein.eukaryotic.40S subunit.S18	AT1G18540.1	protein.synthesis.ribosomal protein.eukaryotic.60S subunit.L6	0.101	0	0	0	0.994	0	0	0.076	0.995
RPS5B	AT1G18540	125469	117169	AT2G37270.1	protein.synthesis.ribosomal protein.eukaryotic.40S subunit.S5	AT1G18540.1	protein.synthesis.ribosomal protein.eukaryotic.60S subunit.L6	0	0	0	0	0.959	0.774	0.9	0.64	0.999
RPS6A	AT1G18540	135287	117169	AT4G31700.1	protein.synthesis.ribosomal protein.eukaryotic.40S subunit.S6	AT1G18540.1	protein.synthesis.ribosomal protein.eukaryotic.60S subunit.L6	0	0	0	0	0.999	0.897	0.9	0.633	0.999
RPS7.2	AT1G18540	142593	117169	ATCG01240.1	protein.synthesis.ribosomal protein.prokaryotic.chloroplast.30S subunit.S7	AT1G18540.1	protein.synthesis.ribosomal protein.eukaryotic.60S subunit.L6	0	0	0	0	0.797	0.774	0	0.64	0.982
IMD3	AT1G21440	118392	117464	AT1G31180.1	amino acid metabolism.synthesis.branched chain group.leucine specific.3-isopropylmalate dehydrogenase	AT1G21440.1	not assigned.no ontology	0	0	0	0	0.908	0	0	0.073	0.911
AT1G41880	AT1G27400	118876	118020	AT1G41880.1	protein.synthesis.ribosomal protein.eukaryotic.60S subunit.L35A	AT1G27400.1	protein.synthesis.ribosomal protein.eukaryotic.60S subunit.L17	0	0	0	0	0.999	0.928	0.9	0.175	0.999
AT1G48830	AT1G27400	119215	118020	AT1G48830.1	protein.synthesis.ribosomal protein.eukaryotic.40S subunit.S7	AT1G27400.1	protein.synthesis.ribosomal protein.eukaryotic.60S subunit.L17	0	0	0	0	0.999	0.566	0.9	0.178	0.999
AT1G57660	AT1G27400	120074	118020	AT1G57860.1	protein.synthesis.ribosomal protein.eukaryotic.60S subunit.L21	AT1G27400.1	protein.synthesis.ribosomal protein.eukaryotic.60S subunit.L17	0	0	0	0	0.993	0.928	0.9	0.464	0.999
At1g58380	AT1G27400	120148	118020	AT1G59359.1	protein.synthesis.ribosomal protein.eukaryotic.40S subunit.S2	AT1G27400.1	protein.synthesis.ribosomal protein.eukaryotic.60S subunit.L17	0.642	0	0	0	0.999	0.85	0	0.552	0.999
AT1G67430	AT1G27400	120985	118020	AT1G67430.1	protein.synthesis.ribosomal protein.eukaryotic.60S subunit.L17	AT1G27400.1	protein.synthesis.ribosomal protein.eukaryotic.60S subunit.L17	0	0	0.527	0.989	0.93	0	0.9	0	0.992
AT2G05220	AT1G27400	122777	118020	AT2G05220.1	protein.synthesis.ribosomal protein.eukaryotic.40S subunit.S17	AT1G27400.1	protein.synthesis.ribosomal protein.eukaryotic.60S subunit.L17	0	0	0	0	0.997	0.529	0.9	0.552	0.999
AT2G19730	AT1G27400	123593	118020	AT2G19730.1	protein.synthesis.ribosomal protein.eukaryotic.60S subunit.L28	AT1G27400.1	protein.synthesis.ribosomal protein.eukaryotic.60S subunit.L17	0	0	0	0	0.998	0.933	0.9	0.083	0.999
AT2G27710	AT1G27400	124439	118020	AT2G27710.1	protein.synthesis.ribosomal protein.eukaryotic.60S subunit.P2	AT1G27400.1	protein.synthesis.ribosomal protein.eukaryotic.60S subunit.L17	0	0	0	0	0.994	0.861	0	0	0.999
AT2G27720	AT1G27400	124440	118020	AT2G27720.2	protein.synthesis.ribosomal protein.eukaryotic.60S subunit.P2	AT1G27400.1	protein.synthesis.ribosomal protein.eukaryotic.60S subunit.L17	0	0	0	0	0.977	0.861	0	0	0.996
AT2G41840	AT1G27400	125964	118020	AT2G41840.1	protein.synthesis.ribosomal protein.eukaryotic.40S subunit.S2	AT1G27400.1	protein.synthesis.ribosomal protein.eukaryotic.60S subunit.L17	0.642	0	0	0	0.999	0.85	0.9	0.552	0.999
AT2G44120	AT1G27400	126206	118020	AT2G44120.2	protein.synthesis.ribosomal protein.eukaryotic.60S subunit.L7	AT1G27400.1	protein.synthesis.ribosomal protein.eukaryotic.60S subunit.L17	0.642	0	0	0	0.999	0.928	0	0.552	0.999
AT2G45710	AT1G27400	126373	118020	AT2G45710.1	protein.synthesis.ribosomal protein.eukaryotic.40S subunit.S27	AT1G27400.1	protein.synthesis.ribosomal protein.eukaryotic.60S subunit.L17	0	0	0	0	0.99	0.345	0.9	0.552	0.999
AT2G47610	AT1G27400	126572	118020	AT2G47610.1	protein.synthesis.ribosomal protein.eukaryotic.60S subunit.L7A	AT1G27400.1	protein.synthesis.ribosomal protein.eukaryotic.60S subunit.L17	0.07	0	0.2	0	0.995	0.943	0	0.552	0.999
AT3G02080	AT1G27400	126757	118020	AT3G02080.1	protein.synthesis.ribosomal protein.eukaryotic.40S subunit.S19	AT1G27400.1	protein.synthesis.ribosomal protein.eukaryotic.60S subunit.L17	0	0	0	0	0.999	0.911	0.9	0.552	0.999
AT3G02560	AT1G27400	126810	118020	AT3G02560.1	protein.synthesis.ribosomal protein.eukaryotic.40S subunit.S7	AT1G27400.1	protein.synthesis.ribosomal protein.eukaryotic.60S subunit.L17	0	0	0	0	0.999	0.566	0.9	0.178	0.999
AT3G04840	AT1G27400	127058	118020	AT3G04840.1	protein.synthesis.ribosomal protein.eukaryotic.40S subunit.S3A	AT1G27400.1	protein.synthesis.ribosomal protein.eukaryotic.60S subunit.L17	0	0	0	0	0.999	0.929	0.9	0.14	0.999
AT3G04920	AT1G27400	127069	118020	AT3G04920.1	protein.synthesis.ribosomal protein.eukaryotic.40S subunit.S24	AT1G27400.1	protein.synthesis.ribosomal protein.eukaryotic.60S subunit.L17	0	0	0	0	0.98	0.928	0.9	0	0.999
AT3G05560	AT1G27400	127143	118020	AT3G05560.1	protein.synthesis.ribosomal protein.eukaryotic.60S subunit.L22	AT1G27400.1	protein.synthesis.ribosomal protein.eukaryotic.60S subunit.L17	0	0	0	0	0.959	0.93	0.9	0.175	0.999
AT3G09200	AT1G27400	127496	118020	AT3G09200.1	protein.synthesis.ribosomal protein.eukaryotic.60S subunit.P0	AT1G27400.1	protein.synthesis.ribosomal protein.eukaryotic.60S subunit.L17	0.308	0	0	0	0.999	0.929	0.9	0.552	0.999
AT3G09500	AT1G27400	127525	118020	AT3G09500.1	protein.synthesis.ribosomal protein.eukaryotic.60S subunit.L35	AT1G27400.1	protein.synthesis.ribosomal protein.eukaryotic.60S subunit.L17	0.642	0	0	0	0.999	0.921	0.9	0.552	0.999
AT3G09630	AT1G27400	127537	118020	AT3G09630.1	protein.synthesis.ribosomal protein.eukaryotic.60S subunit.L4/L1	AT1G27400.1	protein.synthesis.ribosomal protein.eukaryotic.60S subunit.L17	0.642	0	0	0	0.999	0.943	0.9	0.773	0.999
AT3G11510	AT1G27400	127748	118020	AT3G11510.1	protein.synthesis.ribosomal protein.eukaryotic.40S subunit.S14	AT1G27400.1	protein.synthesis.ribosomal protein.eukaryotic.60S subunit.L17	0.642	0	0	0	0.999	0.566	0.9	0.552	0.999
AT3G47370	AT1G27400	130343	118020	AT3G47370.1	protein.synthesis.ribosomal protein.eukaryotic.40S subunit.S20	AT1G27400.1	protein.synthesis.ribosomal protein.eukaryotic.60S subunit.L17	0.642	0	0	0	0.999	0.907	0.9	0.827	0.999
AT3G49910	AT1G27400	130619	118020	AT3G49910.1	protein.synthesis.ribosomal protein.eukaryotic.60S subunit.L26	AT1G27400.1	protein.synthesis.ribosomal protein.eukaryotic.60S subunit.L17	0.642	0	0	0	0.999	0.943	0.9	0.552	0.999
AT3G53740	AT1G27400	131035	118020	AT3G53740.2	protein.synthesis.ribosomal protein.eukaryotic.60S subunit.L36	AT1G27400.1	protein.synthesis.ribosomal protein.eukaryotic.60S subunit.L17	0	0	0	0	0.974	0.93	0.9	0.674	0.999
AT3G53870	AT1G27400	131048	118020	AT3G53870.1	protein.synthesis.ribosomal protein.eukaryotic.40S subunit.S3	AT1G27400.1	protein.synthesis.ribosomal protein.eukaryotic.60S subunit.L17	0.642	0	0	0	0.999	0.928	0.9	0.552	0.999
AT3G54210	AT1G27400	131083	118020	AT3G54210.1	protein.synthesis.ribosomal protein.prokaryotic.chloroplast.50S subunit.L17	AT1G27400.1	protein.synthesis.ribosomal protein.eukaryotic.60S subunit.L17	0.642	0	0	0	0.822	0.772	0	0.552	0.992
AT3G56340	AT1G27400	131308	118020	AT3G56340.1	protein.synthesis.ribosomal protein.eukaryotic.40S subunit.S26	AT1G27400.1	protein.synthesis.ribosomal protein.eukaryotic.60S subunit.L17	0	0	0	0	0.998	0.307	0.9	0	0.999
AT3G60245	AT1G27400	131702	118020	AT3G60245.1	protein.synthesis.ribosomal protein.eukaryotic.60S subunit.L37A	AT1G27400.1	protein.synthesis.ribosomal protein.eukaryotic.60S subunit.L17	0	0	0	0	0.998	0.943	0.9	0.552	0.999
AT3G62870	AT1G27400	131989	118020	AT3G62870.1	protein.synthesis.ribosomal protein.eukaryotic.60S subunit.L7A	AT1G27400.1	protein.synthesis.ribosomal protein.eukaryotic.60S subunit.L17	0.07	0	0	0	0.992	0.943	0	0.827	0.999
AT4G00810	AT1G27400	132160	118020	AT4G00810.1	protein.synthesis.ribosomal protein.eukaryotic.60S subunit.P1	AT1G27400.1	protein.synthesis.ribosomal protein.eukaryotic.60S subunit.L17	0	0	0	0	0.996	0.866	0.9	0	0.999
AT4G13170	AT1G27400	133214	118020	AT4G13170.1	protein.synthesis.ribosomal protein.eukaryotic.60S subunit.L13A	AT1G27400.1	protein.synthesis.ribosomal protein.eukaryotic.60S subunit.L17	0.264	0	0	0	0.999	0.928	0.9	0.552	0.999
AT4G15000	AT1G27400	133443	118020	AT4G15000.1	protein.synthesis.ribosomal protein.eukaryotic.60S subunit.L27	AT1G27400.1	protein.synthesis.ribosomal protein.eukaryotic.60S subunit.L17	0.095	0	0	0	0.999	0.93	0.9	0.083	0.999
AT4G18100	AT1G27400	133806	118020	AT4G18100.1	protein.synthesis.ribosomal protein.eukaryotic.60S subunit.L32	AT1G27400.1	protein.synthesis.ribosomal protein.eukaryotic.60S subunit.L17	0.642	0	0	0	0.999	0.943	0.9	0.552	0.999
AT4G27090	AT1G27400	134783	118020	AT4G27090.1	protein.synthesis.ribosomal protein.eukaryotic.60S subunit.L14	AT1G27400.1	protein.synthesis.ribosomal protein.eukaryotic.60S subunit.L17	0.095	0	0	0	0.995	0.942	0.9	0.118	0.999
AT4G29410	AT1G27400	135039	118020	AT4G29410.1	protein.synthesis.ribosomal protein.eukaryotic.60S subunit.L28	AT1G27400.1	protein.synthesis.ribosomal protein.eukaryotic.60S subunit.L17	0	0	0	0	0.998	0.933	0.9	0.083	0.999
AT5G02870	AT1G27400	136389	118020	AT5G02870.1	protein.synthesis.ribosomal protein.eukaryotic.60S subunit.L4/L1	AT1G27400.1	protein.synthesis.ribosomal protein.eukaryotic.60S subunit.L17	0.642	0	0	0	0.999	0.943	0.9	0.735	0.999
AT5G03850.1	AT1G27400	136497	118020	AT5G03850.1	protein.synthesis.ribosomal protein.eukaryotic.40S subunit.S28	AT1G27400.1	protein.synthesis.ribosomal protein.eukaryotic.60S subunit.L17	0	0	0	0	0.967	0.636	0	0.16	0.989
AT5G07090	AT1G27400	136835	118020	AT5G07090.1	protein.synthesis.ribosomal protein.eukaryotic.40S subunit.S4	AT1G27400.1	protein.synthesis.ribosomal protein.eukaryotic.60S subunit.L17	0.642	0	0.248	0	0.999	0.874	0.9	0	0.999
AT5G08180	AT1G27400	136950	118020	AT5G08180.1	protein.synthesis.ribosomal protein.eukaryotic.60S subunit.L7/L30/S12	AT1G27400.1	protein.synthesis.ribosomal protein.eukaryotic.60S subunit.L17	0.07	0	0	0	0.846	0.647	0	0.552	0.974
AT5G15200	AT1G27400	137608	118020	AT5G15200.1	protein.synthesis.ribosomal protein.eukaryotic.40S subunit.S9	AT1G27400.1	protein.synthesis.ribosomal protein.eukaryotic.60S subunit.L17	0.642	0	0	0	0.996	0.367	0	0.552	0.999
AT5G16130	AT1G27400	137706	118020	AT5G16130.1	protein.synthesis.ribosomal protein.eukaryotic.40S subunit.S7	AT1G27400.1	protein.synthesis.ribosomal protein.eukaryotic.60S subunit.L17	0	0	0	0	0.999	0.566	0.9	0.178	0.999
AT5G18380	AT1G27400	137945	118020	AT5G18380.1	protein.synthesis.ribosomal protein.eukaryotic.40S subunit.S16	AT1G27400.1	protein.synthesis.ribosomal protein.eukaryotic.60S subunit.L17	0.262	0	0	0	0.999	0.91	0.9	0.552	0.999
AT5G20290	AT1G27400	138156	118020	AT5G20290.1	protein.synthesis.ribosomal protein.eukaryotic.40S subunit.S8	AT1G27400.1	protein.synthesis.ribosomal protein.eukaryotic.60S subunit.L17	0	0	0	0	0.998	0.928	0.9	0.552	0.999
AT5G45775.2	AT1G27400	140146	118020	AT5G45775.2	protein.synthesis.ribosomal protein.eukaryotic.60S subunit.L11	AT1G27400.1	protein.synthesis.ribosomal protein.eukaryotic.60S subunit.L17	0.642	0	0	0	0.999	0.928	0	0.552	0.999
AT5G52650	AT1G27400	140892	118020	AT5G52650.1	protein.synthesis.ribosomal protein.eukaryotic.40S subunit.S10	AT1G27400.1	protein.synthesis.ribosomal protein.eukaryotic.60S subunit.L17	0	0	0	0	0.972	0	0.9	0	0.997
AT5G56670.1	AT1G27400	141333	118020	AT5G56670.1	protein.synthesis.ribosomal protein.eukaryotic.40S subunit.S30	AT1G27400.1	protein.synthesis.ribosomal protein.eukaryotic.60S subunit.L17	0	0	0	0	0.992	0.566	0	0	0.996
AT5G56710	AT1G27400	141337	118020	AT5G56710.1	protein.synthesis.ribosomal protein.eukaryotic.60S subunit.L31	AT1G27400.1	protein.synthesis.ribosomal protein.eukaryotic.60S subunit.L17	0	0	0	0	0.999	0.93	0.9	0.187	0.999
AT5G61170	AT1G27400	141811	118020	AT5G61170.1	protein.synthesis.ribosomal protein.eukaryotic.40S subunit.S19	AT1G27400.1	protein.synthesis.ribosomal protein.eukaryotic.60S subunit.L17	0	0	0	0	0.999	0.911	0.9	0.552	0.999
AT5G65220	AT1G27400	142245	118020	AT5G65220.1	protein.synthesis.ribosomal protein.prokaryotic.chloroplast.50S subunit.L29	AT1G27400.1	protein.synthesis.ribosomal protein.eukaryotic.60S subunit.L17	0.642	0	0	0	0.999	0.921	0	0.552	0.999
ATCG00790.1	AT1G27400	142568	118020	ATCG00790.1	protein.synthesis.ribosomal protein.prokaryotic.chloroplast.50S subunit.L16	AT1G27400.1	protein.synthesis.ribosomal protein.eukaryotic.60S subunit.L17	0.642	0	0	0	0.999	0.735	0	0.552	0.999
BBC1	AT1G27400	130518	118020	AT3G49010.1	protein.synthesis.ribosomal protein.eukaryotic.60S subunit.L13	AT1G27400.1	protein.synthesis.ribosomal protein.eukaryotic.60S subunit.L17	0	0	0	0	0.999	0.93	0.9	0.083	0.999
EMB1080	AT1G27400	130510	118020	AT3G48930.1	protein.synthesis.ribosomal protein.eukaryotic.40S subunit.S11	AT1G27400.1	protein.synthesis.ribosomal protein.eukaryotic.60S subunit.L17	0.642	0	0	0	0.999	0.901	0.9	0.552	0.999
emb1473	AT1G27400	122141	118020	AT1G78630.1	protein.synthesis.ribosomal protein.prokaryotic.chloroplast.50S subunit.L13	AT1G27400.1	protein.synthesis.ribosomal protein.eukaryotic.60S subunit.L17	0.264	0	0	0	0.982	0.703	0	0.552	0.998
emb2184	AT1G27400	121806	118020	AT1G75350.1	protein.synthesis.ribosomal protein.prokaryotic.chloroplast.50S subunit.L31	AT1G27400.1	protein.synthesis.ribosomal protein.eukaryotic.60S subunit.L17	0.102	0	0	0	0.128	0.904	0	0.474	0.956
EMB2296	AT1G27400	123418	118020	AT2G18020.1	protein.synthesis.ribosomal protein.eukaryotic.60S subunit.L8	AT1G27400.1	protein.synthesis.ribosomal protein.eukaryotic.60S subunit.L17	0.642	0	0	0	0.999	0.928	0.9	0.552	0.999
emb2726	AT1G27400	135000	118020	AT4G29060.1	protein.synthesis.elongation	AT1G27400.1	protein.synthesis.ribosomal protein.eukaryotic.60S subunit.L17	0.101	0	0	0	0.846	0	0	0.559	0.935
EMB3010	AT1G27400	137148	118020	AT5G10360.1	protein.synthesis.ribosomal protein.eukaryotic.40S subunit.S6	AT1G27400.1	protein.synthesis.ribosomal protein.eukaryotic.60S subunit.L17	0	0	0	0	0.999	0.929	0.9	0.178	0.999
EMB3136	AT1G27400	137437	118020	AT5G13510.1	protein.synthesis.ribosomal protein.prokaryotic.chloroplast.50S subunit.L10	AT1G27400.1	protein.synthesis.ribosomal protein.eukaryotic.60S subunit.L17	0.308	0	0	0	0.908	0.703	0	0.552	0.99
P40	AT1G27400	121500	118020	AT1G72370.1	protein.synthesis.ribosomal protein.eukaryotic.40S subunit.SA	AT1G27400.1	protein.synthesis.ribosomal protein.eukaryotic.60S subunit.L17	0.095	0	0	0	0.999	0.57	0.9	0.552	0.999
PGY1	AT1G27400	124423	118020	AT2G27530.1	protein.synthesis.ribosomal protein.eukaryotic.60S subunit.L10A	AT1G27400.1	protein.synthesis.ribosomal protein.eukaryotic.60S subunit.L17	0.293	0	0	0	0.999	0.93	0.9	0.552	0.999
PRPL35	AT1G27400	124054	118020	AT2G24090.1	protein.synthesis.ribosomal protein.prokaryotic.unknown organellar.50S subunit.L35	AT1G27400.1	protein.synthesis.ribosomal protein.eukaryotic.60S subunit.L17	0	0	0	0	0.431	0.896	0	0.272	0.954
RPL2.2	AT1G27400	142598	118020	ATCG01310.1	protein.synthesis.ribosomal protein.prokaryotic.chloroplast.50S subunit.L2	AT1G27400.1	protein.synthesis.ribosomal protein.eukaryotic.60S subunit.L17	0.642	0	0	0	0.999	0.651	0	0.552	0.999
RPL23AA	AT1G27400	125696	118020	AT2G39460.1	protein.synthesis.ribosomal protein.eukaryotic.60S subunit.L23A	AT1G27400.1	protein.synthesis.ribosomal protein.eukaryotic.60S subunit.L17	0.642	0	0	0	0.999	0.943	0	0.552	0.999
RPL27	AT1G27400	139599	118020	AT5G40950.1	protein.synthesis.ribosomal protein.prokaryotic.chloroplast.50S subunit.L27	AT1G27400.1	protein.synthesis.ribosomal protein.eukaryotic.60S subunit.L17	0	0	0	0	0.693	0.772	0	0.552	0.966
RPL34	AT1G27400	121223	118020	AT1G69620.1	protein.synthesis.ribosomal protein.eukaryotic.60S subunit.L34	AT1G27400.1	protein.synthesis.ribosomal protein.eukaryotic.60S subunit.L17	0.251	0	0	0	0.998	0.93	0.9	0.27	0.999
RPL5B	AT1G27400	139473	118020	AT5G39740.1	protein.synthesis.ribosomal protein.eukaryotic.60S subunit.L5	AT1G27400.1	protein.synthesis.ribosomal protein.eukaryotic.60S subunit.L17	0.642	0	0	0	0.999	0.943	0.9	0.552	0.999
rps14	AT1G27400	142530	118020	ATCG00330.1	protein.synthesis.ribosomal protein.prokaryotic.chloroplast.30S subunit.S14	AT1G27400.1	protein.synthesis.ribosomal protein.eukaryotic.60S subunit.L17	0.642	0	0	0	0.981	0	0	0.552	0.996
RPS18C	AT1G27400	132858	118020	AT4G09800.1	protein.synthesis.ribosomal protein.eukaryotic.40S subunit.S18	AT1G27400.1	protein.synthesis.ribosomal protein.eukaryotic.60S subunit.L17	0.642	0	0	0	0.999	0.463	0	0.552	0.999
rps19	AT1G27400	142571	118020	ATCG00820.1	protein.synthesis.ribosomal protein.prokaryotic.chloroplast.30S subunit.S19	AT1G27400.1	protein.synthesis.ribosomal protein.eukaryotic.60S subunit.L17	0.642	0	0	0	0.999	0.24	0	0.552	0.999
RPS5B	AT1G27400	125469	118020	AT2G37270.1	protein.synthesis.ribosomal protein.eukaryotic.40S subunit.S5	AT1G27400.1	protein.synthesis.ribosomal protein.eukaryotic.60S subunit.L17	0.642	0	0	0	0.995	0.827	0.9	0.552	0.999
RPS6A	AT1G27400	135287	118020	AT4G31700.1	protein.synthesis.ribosomal protein.eukaryotic.40S subunit.S6	AT1G27400.1	protein.synthesis.ribosomal protein.eukaryotic.60S subunit.L17	0	0	0	0	0.999	0.929	0.9	0.178	0.999
RPS7.2	AT1G27400	142593	118020	ATCG01240.1	protein.synthesis.ribosomal protein.prokaryotic.chloroplast.30S subunit.S7	AT1G27400.1	protein.synthesis.ribosomal protein.eukaryotic.60S subunit.L17	0.642	0	0	0	0.982	0.827	0	0.552	0.999
AGT	AT1G32470	123036	118522	AT2G13360.1	PS.photorespiration.aminotransferases peroxisomal	AT1G32470.1	PS.photorespiration.glycine cleavage.H protein	0	0	0	0	0.352	0	0.9	0.082	0.936
AOAT2	AT1G32470	121321	118522	AT1G70580.1	PS.photorespiration.aminotransferases peroxisomal	AT1G32470.1	PS.photorespiration.glycine cleavage.H protein	0	0	0	0	0.099	0	0.9	0.083	0.91
AT4G16155	AT1G32470	133587	118522	AT4G16155.1	lipid metabolism.FA synthesis and FA elongation.pyruvate DH	AT1G32470.1	PS.photorespiration.glycine cleavage.H protein	0.431	0	0.254	0	0.423	0	0.288	0.643	0.926
ATPC1	AT1G32470	132537	118522	AT4G04640.1	PS.lightreaction.ATP synthase.gamma chain	AT1G32470.1	PS.photorespiration.glycine cleavage.H protein	0	0	0	0	0.903	0	0	0	0.905
CSP41A	AT1G32470	132020	118522	AT3G63140.1	RNA.regulation of transcription.unclassified	AT1G32470.1	PS.photorespiration.glycine cleavage.H protein	0	0	0	0	0.937	0	0	0	0.939
emb2184	AT1G32470	121806	118522	AT1G75350.1	protein.synthesis.ribosomal protein.prokaryotic.chloroplast.50S subunit.L31	AT1G32470.1	PS.photorespiration.glycine cleavage.H protein	0	0	0	0	0.902	0	0	0	0.904
FBA2	AT1G32470	136068	118522	AT4G38970.1	PS.calvin cycle.aldolase	AT1G32470.1	PS.photorespiration.glycine cleavage.H protein	0	0	0	0	0.92	0	0	0	0.921
GAPA	AT1G32470	129432	118522	AT3G26650.1	PS.calvin cycle.GAP	AT1G32470.1	PS.photorespiration.glycine cleavage.H protein	0	0	0	0	0.919	0	0	0.084	0.925
GAPB	AT1G32470	118893	118522	AT1G42970.1	PS.calvin cycle.GAP	AT1G32470.1	PS.photorespiration.glycine cleavage.H protein	0	0	0	0	0.949	0	0	0.084	0.953
GLDP2	AT1G32470	124267	118522	AT2G26080.1	PS.photorespiration.glycine cleavage.P subunit	AT1G32470.1	PS.photorespiration.glycine cleavage.H protein	0.643	0	0	0	0.993	0.296	0.335	0.857	0.999
HPR	AT1G32470	121051	118522	AT1G68010.2	PS.photorespiration.hydroxypyruvate reductase	AT1G32470.1	PS.photorespiration.glycine cleavage.H protein	0	0	0	0	0.903	0	0	0	0.905
PDE334	AT1G32470	135348	118522	AT4G32260.1	PS.lightreaction.ATP synthase.subunit B_ (ATPX)	AT1G32470.1	PS.photorespiration.glycine cleavage.H protein	0	0	0	0	0.899	0	0	0	0.901
PETC	AT1G32470	132446	118522	AT4G03280.1	PS.lightreaction.cytochrome b6/f	AT1G32470.1	PS.photorespiration.glycine cleavage.H protein	0	0	0	0	0.904	0	0	0	0.906
PPL1	AT1G32470	131200	118522	AT3G55330.1	PS.lightreaction.photosystem II.PSII polypeptide subunits	AT1G32470.1	PS.photorespiration.glycine cleavage.H protein	0	0	0	0	0.932	0	0	0	0.932
PRXQ	AT1G32470	129364	118522	AT3G26060.2	redox.peroxiredoxin	AT1G32470.1	PS.photorespiration.glycine cleavage.H protein	0	0	0	0	0.949	0	0	0	0.95
SHM1	AT1G32470	135962	118522	AT4G37930.1	C1-metabolism.glycine hydroxymethyltransferase	AT1G32470.1	PS.photorespiration.glycine cleavage.H protein	0.31	0	0	0	0.862	0	0.9	0.815	0.998
SHM3	AT1G32470	135379	118522	AT4G32520.1	PS.photorespiration.serine hydroxymethyltransferase	AT1G32470.1	PS.photorespiration.glycine cleavage.H protein	0.31	0	0	0	0.138	0	0.9	0.635	0.975
AT1G48830	AT1G41880	119215	118876	AT1G48830.1	protein.synthesis.ribosomal protein.eukaryotic.40S subunit.S7	AT1G41880.1	protein.synthesis.ribosomal protein.eukaryotic.60S subunit.L35A	0	0	0	0	0.999	0	0.9	0.557	0.999
AT1G57660	AT1G41880	120074	118876	AT1G57860.1	protein.synthesis.ribosomal protein.eukaryotic.60S subunit.L21	AT1G41880.1	protein.synthesis.ribosomal protein.eukaryotic.60S subunit.L35A	0	0	0	0	0.999	0.873	0.9	0.076	0.999
At1g58380	AT1G41880	120148	118876	AT1G59359.1	protein.synthesis.ribosomal protein.eukaryotic.40S subunit.S2	AT1G41880.1	protein.synthesis.ribosomal protein.eukaryotic.60S subunit.L35A	0	0	0	0	0.992	0	0	0.181	0.993
AT1G67430	AT1G41880	120985	118876	AT1G67430.1	protein.synthesis.ribosomal protein.eukaryotic.60S subunit.L17	AT1G41880.1	protein.synthesis.ribosomal protein.eukaryotic.60S subunit.L35A	0	0	0	0	0.998	0.928	0.9	0.175	0.999
AT2G05220	AT1G41880	122777	118876	AT2G05220.1	protein.synthesis.ribosomal protein.eukaryotic.40S subunit.S17	AT1G41880.1	protein.synthesis.ribosomal protein.eukaryotic.60S subunit.L35A	0	0	0	0	0.999	0.378	0.9	0.604	0.999
AT2G19730	AT1G41880	123593	118876	AT2G19730.1	protein.synthesis.ribosomal protein.eukaryotic.60S subunit.L28	AT1G41880.1	protein.synthesis.ribosomal protein.eukaryotic.60S subunit.L35A	0	0	0	0	0.999	0.921	0.9	0.154	0.999
AT2G27710	AT1G41880	124439	118876	AT2G27710.1	protein.synthesis.ribosomal protein.eukaryotic.60S subunit.P2	AT1G41880.1	protein.synthesis.ribosomal protein.eukaryotic.60S subunit.L35A	0	0	0	0	0.999	0.797	0	0.186	0.999
AT2G27720	AT1G41880	124440	118876	AT2G27720.2	protein.synthesis.ribosomal protein.eukaryotic.60S subunit.P2	AT1G41880.1	protein.synthesis.ribosomal protein.eukaryotic.60S subunit.L35A	0	0	0	0	0.999	0.797	0	0.186	0.999
AT2G41840	AT1G41880	125964	118876	AT2G41840.1	protein.synthesis.ribosomal protein.eukaryotic.40S subunit.S2	AT1G41880.1	protein.synthesis.ribosomal protein.eukaryotic.60S subunit.L35A	0	0	0	0	0.994	0	0.9	0.181	0.999
AT2G44120	AT1G41880	126206	118876	AT2G44120.2	protein.synthesis.ribosomal protein.eukaryotic.60S subunit.L7	AT1G41880.1	protein.synthesis.ribosomal protein.eukaryotic.60S subunit.L35A	0	0	0	0	0.986	0.872	0	0	0.998
AT2G45710	AT1G41880	126373	118876	AT2G45710.1	protein.synthesis.ribosomal protein.eukaryotic.40S subunit.S27	AT1G41880.1	protein.synthesis.ribosomal protein.eukaryotic.60S subunit.L35A	0	0	0	0	0.999	0	0.9	0.132	0.999
AT2G47610	AT1G41880	126572	118876	AT2G47610.1	protein.synthesis.ribosomal protein.eukaryotic.60S subunit.L7A	AT1G41880.1	protein.synthesis.ribosomal protein.eukaryotic.60S subunit.L35A	0	0	0	0	0.988	0.928	0	0.14	0.999
AT3G02080	AT1G41880	126757	118876	AT3G02080.1	protein.synthesis.ribosomal protein.eukaryotic.40S subunit.S19	AT1G41880.1	protein.synthesis.ribosomal protein.eukaryotic.60S subunit.L35A	0	0	0	0	0.999	0	0.9	0.594	0.999
AT3G02560	AT1G41880	126810	118876	AT3G02560.1	protein.synthesis.ribosomal protein.eukaryotic.40S subunit.S7	AT1G41880.1	protein.synthesis.ribosomal protein.eukaryotic.60S subunit.L35A	0	0	0	0	0.999	0	0.9	0.557	0.999
AT3G04840	AT1G41880	127058	118876	AT3G04840.1	protein.synthesis.ribosomal protein.eukaryotic.40S subunit.S3A	AT1G41880.1	protein.synthesis.ribosomal protein.eukaryotic.60S subunit.L35A	0	0	0	0	0.999	0	0.9	0.123	0.999
AT3G04920	AT1G41880	127069	118876	AT3G04920.1	protein.synthesis.ribosomal protein.eukaryotic.40S subunit.S24	AT1G41880.1	protein.synthesis.ribosomal protein.eukaryotic.60S subunit.L35A	0	0	0	0	0.973	0.819	0.9	0.641	0.999
AT3G05560	AT1G41880	127143	118876	AT3G05560.1	protein.synthesis.ribosomal protein.eukaryotic.60S subunit.L22	AT1G41880.1	protein.synthesis.ribosomal protein.eukaryotic.60S subunit.L35A	0	0	0	0	0.967	0.902	0.9	0	0.999
AT3G09200	AT1G41880	127496	118876	AT3G09200.1	protein.synthesis.ribosomal protein.eukaryotic.60S subunit.P0	AT1G41880.1	protein.synthesis.ribosomal protein.eukaryotic.60S subunit.L35A	0	0	0	0	0.995	0.866	0.9	0	0.999
AT3G09500	AT1G41880	127525	118876	AT3G09500.1	protein.synthesis.ribosomal protein.eukaryotic.60S subunit.L35	AT1G41880.1	protein.synthesis.ribosomal protein.eukaryotic.60S subunit.L35A	0	0	0	0	0.999	0.853	0.9	0.072	0.999
AT3G09630	AT1G41880	127537	118876	AT3G09630.1	protein.synthesis.ribosomal protein.eukaryotic.60S subunit.L4/L1	AT1G41880.1	protein.synthesis.ribosomal protein.eukaryotic.60S subunit.L35A	0	0	0	0	0.999	0.928	0.9	0.124	0.999
AT3G11510	AT1G41880	127748	118876	AT3G11510.1	protein.synthesis.ribosomal protein.eukaryotic.40S subunit.S14	AT1G41880.1	protein.synthesis.ribosomal protein.eukaryotic.60S subunit.L35A	0	0	0	0	0.999	0.446	0.9	0.586	0.999
AT3G47370	AT1G41880	130343	118876	AT3G47370.1	protein.synthesis.ribosomal protein.eukaryotic.40S subunit.S20	AT1G41880.1	protein.synthesis.ribosomal protein.eukaryotic.60S subunit.L35A	0	0	0	0	0.999	0	0.9	0.141	0.999
AT3G49910	AT1G41880	130619	118876	AT3G49910.1	protein.synthesis.ribosomal protein.eukaryotic.60S subunit.L26	AT1G41880.1	protein.synthesis.ribosomal protein.eukaryotic.60S subunit.L35A	0	0	0	0	0.999	0.928	0.9	0.13	0.999
AT3G53740	AT1G41880	131035	118876	AT3G53740.2	protein.synthesis.ribosomal protein.eukaryotic.60S subunit.L36	AT1G41880.1	protein.synthesis.ribosomal protein.eukaryotic.60S subunit.L35A	0	0	0	0	0.999	0.902	0.9	0.624	0.999
AT3G53870	AT1G41880	131048	118876	AT3G53870.1	protein.synthesis.ribosomal protein.eukaryotic.40S subunit.S3	AT1G41880.1	protein.synthesis.ribosomal protein.eukaryotic.60S subunit.L35A	0	0	0	0	0.999	0	0.9	0.186	0.999
AT3G56340	AT1G41880	131308	118876	AT3G56340.1	protein.synthesis.ribosomal protein.eukaryotic.40S subunit.S26	AT1G41880.1	protein.synthesis.ribosomal protein.eukaryotic.60S subunit.L35A	0	0	0	0	0.999	0	0.9	0.58	0.999
AT3G60245	AT1G41880	131702	118876	AT3G60245.1	protein.synthesis.ribosomal protein.eukaryotic.60S subunit.L37A	AT1G41880.1	protein.synthesis.ribosomal protein.eukaryotic.60S subunit.L35A	0	0	0.325	0	0.999	0.928	0.9	0.131	0.999
AT3G62870	AT1G41880	131989	118876	AT3G62870.1	protein.synthesis.ribosomal protein.eukaryotic.60S subunit.L7A	AT1G41880.1	protein.synthesis.ribosomal protein.eukaryotic.60S subunit.L35A	0	0	0	0	0.99	0.928	0	0.14	0.999
AT4G00810	AT1G41880	132160	118876	AT4G00810.1	protein.synthesis.ribosomal protein.eukaryotic.60S subunit.P1	AT1G41880.1	protein.synthesis.ribosomal protein.eukaryotic.60S subunit.L35A	0	0	0	0	0.999	0.827	0.9	0.185	0.999
AT4G13170	AT1G41880	133214	118876	AT4G13170.1	protein.synthesis.ribosomal protein.eukaryotic.60S subunit.L13A	AT1G41880.1	protein.synthesis.ribosomal protein.eukaryotic.60S subunit.L35A	0	0	0	0	0.997	0.873	0.9	0	0.999
AT4G15000	AT1G41880	133443	118876	AT4G15000.1	protein.synthesis.ribosomal protein.eukaryotic.60S subunit.L27	AT1G41880.1	protein.synthesis.ribosomal protein.eukaryotic.60S subunit.L35A	0	0	0	0	0.999	0.902	0.9	0.137	0.999
AT4G18100	AT1G41880	133806	118876	AT4G18100.1	protein.synthesis.ribosomal protein.eukaryotic.60S subunit.L32	AT1G41880.1	protein.synthesis.ribosomal protein.eukaryotic.60S subunit.L35A	0	0	0	0	0.999	0.928	0.9	0.188	0.999
AT4G27090	AT1G41880	134783	118876	AT4G27090.1	protein.synthesis.ribosomal protein.eukaryotic.60S subunit.L14	AT1G41880.1	protein.synthesis.ribosomal protein.eukaryotic.60S subunit.L35A	0	0	0	0	0.999	0.928	0.9	0.619	0.999
AT4G29410	AT1G41880	135039	118876	AT4G29410.1	protein.synthesis.ribosomal protein.eukaryotic.60S subunit.L28	AT1G41880.1	protein.synthesis.ribosomal protein.eukaryotic.60S subunit.L35A	0	0	0	0	0.999	0.921	0.9	0.154	0.999
AT5G02870	AT1G41880	136389	118876	AT5G02870.1	protein.synthesis.ribosomal protein.eukaryotic.60S subunit.L4/L1	AT1G41880.1	protein.synthesis.ribosomal protein.eukaryotic.60S subunit.L35A	0	0	0	0	0.999	0.928	0.9	0.124	0.999
AT5G03850.1	AT1G41880	136497	118876	AT5G03850.1	protein.synthesis.ribosomal protein.eukaryotic.40S subunit.S28	AT1G41880.1	protein.synthesis.ribosomal protein.eukaryotic.60S subunit.L35A	0	0	0	0	0.999	0	0	0.142	0.999
AT5G07090	AT1G41880	136835	118876	AT5G07090.1	protein.synthesis.ribosomal protein.eukaryotic.40S subunit.S4	AT1G41880.1	protein.synthesis.ribosomal protein.eukaryotic.60S subunit.L35A	0	0	0	0	0.999	0	0.9	0	0.999
AT5G08180	AT1G41880	136950	118876	AT5G08180.1	protein.synthesis.ribosomal protein.eukaryotic.60S subunit.L7/L30/S12	AT1G41880.1	protein.synthesis.ribosomal protein.eukaryotic.60S subunit.L35A	0	0	0	0	0.901	0.655	0	0.083	0.966
AT5G15200	AT1G41880	137608	118876	AT5G15200.1	protein.synthesis.ribosomal protein.eukaryotic.40S subunit.S9	AT1G41880.1	protein.synthesis.ribosomal protein.eukaryotic.60S subunit.L35A	0	0	0	0	0.997	0	0	0	0.998
AT5G16130	AT1G41880	137706	118876	AT5G16130.1	protein.synthesis.ribosomal protein.eukaryotic.40S subunit.S7	AT1G41880.1	protein.synthesis.ribosomal protein.eukaryotic.60S subunit.L35A	0	0	0	0	0.999	0	0.9	0.557	0.999
AT5G18380	AT1G41880	137945	118876	AT5G18380.1	protein.synthesis.ribosomal protein.eukaryotic.40S subunit.S16	AT1G41880.1	protein.synthesis.ribosomal protein.eukaryotic.60S subunit.L35A	0	0	0	0	0.999	0	0.9	0.083	0.999
AT5G20290	AT1G41880	138156	118876	AT5G20290.1	protein.synthesis.ribosomal protein.eukaryotic.40S subunit.S8	AT1G41880.1	protein.synthesis.ribosomal protein.eukaryotic.60S subunit.L35A	0	0	0	0	0.999	0	0.9	0.581	0.999
AT5G45775.2	AT1G41880	140146	118876	AT5G45775.2	protein.synthesis.ribosomal protein.eukaryotic.60S subunit.L11	AT1G41880.1	protein.synthesis.ribosomal protein.eukaryotic.60S subunit.L35A	0	0	0	0	0.98	0.873	0	0.615	0.998
AT5G52650	AT1G41880	140892	118876	AT5G52650.1	protein.synthesis.ribosomal protein.eukaryotic.40S subunit.S10	AT1G41880.1	protein.synthesis.ribosomal protein.eukaryotic.60S subunit.L35A	0	0	0	0	0.972	0	0.9	0.62	0.998
AT5G56670.1	AT1G41880	141333	118876	AT5G56670.1	protein.synthesis.ribosomal protein.eukaryotic.40S subunit.S30	AT1G41880.1	protein.synthesis.ribosomal protein.eukaryotic.60S subunit.L35A	0	0	0	0	0.999	0	0	0	0.999
AT5G56710	AT1G41880	141337	118876	AT5G56710.1	protein.synthesis.ribosomal protein.eukaryotic.60S subunit.L31	AT1G41880.1	protein.synthesis.ribosomal protein.eukaryotic.60S subunit.L35A	0	0	0	0	0.999	0.902	0.9	0.158	0.999
AT5G61170	AT1G41880	141811	118876	AT5G61170.1	protein.synthesis.ribosomal protein.eukaryotic.40S subunit.S19	AT1G41880.1	protein.synthesis.ribosomal protein.eukaryotic.60S subunit.L35A	0	0	0	0	0.999	0	0.9	0.594	0.999
AT5G65220	AT1G41880	142245	118876	AT5G65220.1	protein.synthesis.ribosomal protein.prokaryotic.chloroplast.50S subunit.L29	AT1G41880.1	protein.synthesis.ribosomal protein.eukaryotic.60S subunit.L35A	0	0	0	0	0.999	0.853	0	0.072	0.999
BBC1	AT1G41880	130518	118876	AT3G49010.1	protein.synthesis.ribosomal protein.eukaryotic.60S subunit.L13	AT1G41880.1	protein.synthesis.ribosomal protein.eukaryotic.60S subunit.L35A	0	0	0	0	0.999	0.902	0.9	0	0.999
EMB1080	AT1G41880	130510	118876	AT3G48930.1	protein.synthesis.ribosomal protein.eukaryotic.40S subunit.S11	AT1G41880.1	protein.synthesis.ribosomal protein.eukaryotic.60S subunit.L35A	0	0	0	0	0.998	0	0.9	0.586	0.999
emb1473	AT1G41880	122141	118876	AT1G78630.1	protein.synthesis.ribosomal protein.prokaryotic.chloroplast.50S subunit.L13	AT1G41880.1	protein.synthesis.ribosomal protein.eukaryotic.60S subunit.L35A	0	0	0	0	0.809	0.741	0	0.1	0.952
EMB2296	AT1G41880	123418	118876	AT2G18020.1	protein.synthesis.ribosomal protein.eukaryotic.60S subunit.L8	AT1G41880.1	protein.synthesis.ribosomal protein.eukaryotic.60S subunit.L35A	0	0	0	0	0.999	0.873	0.9	0.124	0.999
EMB3010	AT1G41880	137148	118876	AT5G10360.1	protein.synthesis.ribosomal protein.eukaryotic.40S subunit.S6	AT1G41880.1	protein.synthesis.ribosomal protein.eukaryotic.60S subunit.L35A	0	0	0	0	0.998	0	0.9	0.184	0.999
EMB3136	AT1G41880	137437	118876	AT5G13510.1	protein.synthesis.ribosomal protein.prokaryotic.chloroplast.50S subunit.L10	AT1G41880.1	protein.synthesis.ribosomal protein.eukaryotic.60S subunit.L35A	0	0	0	0	0.772	0.727	0	0	0.935
P40	AT1G41880	121500	118876	AT1G72370.1	protein.synthesis.ribosomal protein.eukaryotic.40S subunit.SA	AT1G41880.1	protein.synthesis.ribosomal protein.eukaryotic.60S subunit.L35A	0	0	0	0	0.999	0	0.9	0.08	0.999
PGY1	AT1G41880	124423	118876	AT2G27530.1	protein.synthesis.ribosomal protein.eukaryotic.60S subunit.L10A	AT1G41880.1	protein.synthesis.ribosomal protein.eukaryotic.60S subunit.L35A	0	0	0	0	0.992	0.898	0.9	0.097	0.999
RPL2.2	AT1G41880	142598	118876	ATCG01310.1	protein.synthesis.ribosomal protein.prokaryotic.chloroplast.50S subunit.L2	AT1G41880.1	protein.synthesis.ribosomal protein.eukaryotic.60S subunit.L35A	0	0	0	0	0.777	0.686	0	0.073	0.929
RPL23AA	AT1G41880	125696	118876	AT2G39460.1	protein.synthesis.ribosomal protein.eukaryotic.60S subunit.L23A	AT1G41880.1	protein.synthesis.ribosomal protein.eukaryotic.60S subunit.L35A	0	0	0	0	0.989	0.928	0	0.083	0.999
RPL34	AT1G41880	121223	118876	AT1G69620.1	protein.synthesis.ribosomal protein.eukaryotic.60S subunit.L34	AT1G41880.1	protein.synthesis.ribosomal protein.eukaryotic.60S subunit.L35A	0	0	0	0	0.999	0.902	0.9	0.151	0.999
RPL5B	AT1G41880	139473	118876	AT5G39740.1	protein.synthesis.ribosomal protein.eukaryotic.60S subunit.L5	AT1G41880.1	protein.synthesis.ribosomal protein.eukaryotic.60S subunit.L35A	0	0	0	0	0.999	0.928	0.9	0.632	0.999
RPS18C	AT1G41880	132858	118876	AT4G09800.1	protein.synthesis.ribosomal protein.eukaryotic.40S subunit.S18	AT1G41880.1	protein.synthesis.ribosomal protein.eukaryotic.60S subunit.L35A	0	0	0	0	0.999	0.342	0	0.181	0.999
rps19	AT1G41880	142571	118876	ATCG00820.1	protein.synthesis.ribosomal protein.prokaryotic.chloroplast.30S subunit.S19	AT1G41880.1	protein.synthesis.ribosomal protein.eukaryotic.60S subunit.L35A	0	0	0	0	0.999	0	0	0.181	0.999
RPS5B	AT1G41880	125469	118876	AT2G37270.1	protein.synthesis.ribosomal protein.eukaryotic.40S subunit.S5	AT1G41880.1	protein.synthesis.ribosomal protein.eukaryotic.60S subunit.L35A	0	0	0	0	0.939	0	0.9	0.079	0.994
RPS6A	AT1G41880	135287	118876	AT4G31700.1	protein.synthesis.ribosomal protein.eukaryotic.40S subunit.S6	AT1G41880.1	protein.synthesis.ribosomal protein.eukaryotic.60S subunit.L35A	0	0	0	0	0.999	0	0.9	0.184	0.999
AT1G57660	AT1G48830	120074	119215	AT1G57860.1	protein.synthesis.ribosomal protein.eukaryotic.60S subunit.L21	AT1G48830.1	protein.synthesis.ribosomal protein.eukaryotic.40S subunit.S7	0	0	0	0	0.999	0.41	0.9	0.109	0.999
At1g58380	AT1G48830	120148	119215	AT1G59359.1	protein.synthesis.ribosomal protein.eukaryotic.40S subunit.S2	AT1G48830.1	protein.synthesis.ribosomal protein.eukaryotic.40S subunit.S7	0	0	0	0	0.984	0.849	0	0.105	0.997
AT1G67430	AT1G48830	120985	119215	AT1G67430.1	protein.synthesis.ribosomal protein.eukaryotic.60S subunit.L17	AT1G48830.1	protein.synthesis.ribosomal protein.eukaryotic.40S subunit.S7	0	0	0	0	0.999	0.566	0.9	0.178	0.999
AT2G05220	AT1G48830	122777	119215	AT2G05220.1	protein.synthesis.ribosomal protein.eukaryotic.40S subunit.S17	AT1G48830.1	protein.synthesis.ribosomal protein.eukaryotic.40S subunit.S7	0	0	0	0	0.985	0.902	0.9	0.189	0.999
AT2G19730	AT1G48830	123593	119215	AT2G19730.1	protein.synthesis.ribosomal protein.eukaryotic.60S subunit.L28	AT1G48830.1	protein.synthesis.ribosomal protein.eukaryotic.40S subunit.S7	0	0	0	0	0.999	0	0.9	0.074	0.999
AT2G27710	AT1G48830	124439	119215	AT2G27710.1	protein.synthesis.ribosomal protein.eukaryotic.60S subunit.P2	AT1G48830.1	protein.synthesis.ribosomal protein.eukaryotic.40S subunit.S7	0	0	0	0	0.965	0.844	0	0.824	0.999
AT2G27720	AT1G48830	124440	119215	AT2G27720.2	protein.synthesis.ribosomal protein.eukaryotic.60S subunit.P2	AT1G48830.1	protein.synthesis.ribosomal protein.eukaryotic.40S subunit.S7	0	0	0	0	0.942	0.844	0	0.866	0.998
AT2G41840	AT1G48830	125964	119215	AT2G41840.1	protein.synthesis.ribosomal protein.eukaryotic.40S subunit.S2	AT1G48830.1	protein.synthesis.ribosomal protein.eukaryotic.40S subunit.S7	0	0	0	0	0.992	0.849	0.9	0.105	0.999
AT2G44120	AT1G48830	126206	119215	AT2G44120.2	protein.synthesis.ribosomal protein.eukaryotic.60S subunit.L7	AT1G48830.1	protein.synthesis.ribosomal protein.eukaryotic.40S subunit.S7	0	0	0	0	0.983	0.76	0	0.189	0.996
AT2G45710	AT1G48830	126373	119215	AT2G45710.1	protein.synthesis.ribosomal protein.eukaryotic.40S subunit.S27	AT1G48830.1	protein.synthesis.ribosomal protein.eukaryotic.40S subunit.S7	0	0	0	0	0.999	0.902	0.9	0.085	0.999
AT2G47610	AT1G48830	126572	119215	AT2G47610.1	protein.synthesis.ribosomal protein.eukaryotic.60S subunit.L7A	AT1G48830.1	protein.synthesis.ribosomal protein.eukaryotic.40S subunit.S7	0	0	0	0	0.989	0.721	0	0.137	0.997
AT3G02080	AT1G48830	126757	119215	AT3G02080.1	protein.synthesis.ribosomal protein.eukaryotic.40S subunit.S19	AT1G48830.1	protein.synthesis.ribosomal protein.eukaryotic.40S subunit.S7	0	0	0	0	0.999	0.928	0.9	0.6	0.999
AT3G02560	AT1G48830	126810	119215	AT3G02560.1	protein.synthesis.ribosomal protein.eukaryotic.40S subunit.S7	AT1G48830.1	protein.synthesis.ribosomal protein.eukaryotic.40S subunit.S7	0	0	0	0.983	0.728	0	0.9	0	0.971
AT3G04840	AT1G48830	127058	119215	AT3G04840.1	protein.synthesis.ribosomal protein.eukaryotic.40S subunit.S3A	AT1G48830.1	protein.synthesis.ribosomal protein.eukaryotic.40S subunit.S7	0	0	0	0	0.999	0.93	0.9	0.15	0.999
AT3G04920	AT1G48830	127069	119215	AT3G04920.1	protein.synthesis.ribosomal protein.eukaryotic.40S subunit.S24	AT1G48830.1	protein.synthesis.ribosomal protein.eukaryotic.40S subunit.S7	0	0	0	0	0.93	0.93	0.9	0.587	0.999
AT3G05560	AT1G48830	127143	119215	AT3G05560.1	protein.synthesis.ribosomal protein.eukaryotic.60S subunit.L22	AT1G48830.1	protein.synthesis.ribosomal protein.eukaryotic.40S subunit.S7	0	0	0	0	0.928	0	0.9	0.129	0.993
AT3G09200	AT1G48830	127496	119215	AT3G09200.1	protein.synthesis.ribosomal protein.eukaryotic.60S subunit.P0	AT1G48830.1	protein.synthesis.ribosomal protein.eukaryotic.40S subunit.S7	0	0	0	0	0.972	0.201	0.9	0.421	0.998
AT3G09500	AT1G48830	127525	119215	AT3G09500.1	protein.synthesis.ribosomal protein.eukaryotic.60S subunit.L35	AT1G48830.1	protein.synthesis.ribosomal protein.eukaryotic.40S subunit.S7	0	0	0	0	0.998	0.845	0.9	0.611	0.999
AT3G09630	AT1G48830	127537	119215	AT3G09630.1	protein.synthesis.ribosomal protein.eukaryotic.60S subunit.L4/L1	AT1G48830.1	protein.synthesis.ribosomal protein.eukaryotic.40S subunit.S7	0	0	0	0	0.999	0.89	0.9	0.118	0.999
AT3G11510	AT1G48830	127748	119215	AT3G11510.1	protein.synthesis.ribosomal protein.eukaryotic.40S subunit.S14	AT1G48830.1	protein.synthesis.ribosomal protein.eukaryotic.40S subunit.S7	0	0	0	0	0.999	0.928	0.9	0.181	0.999
AT3G47370	AT1G48830	130343	119215	AT3G47370.1	protein.synthesis.ribosomal protein.eukaryotic.40S subunit.S20	AT1G48830.1	protein.synthesis.ribosomal protein.eukaryotic.40S subunit.S7	0	0	0	0	0.999	0.902	0.9	0.19	0.999
AT3G49910	AT1G48830	130619	119215	AT3G49910.1	protein.synthesis.ribosomal protein.eukaryotic.60S subunit.L26	AT1G48830.1	protein.synthesis.ribosomal protein.eukaryotic.40S subunit.S7	0	0	0	0	0.998	0.564	0.9	0.08	0.999
AT3G53740	AT1G48830	131035	119215	AT3G53740.2	protein.synthesis.ribosomal protein.eukaryotic.60S subunit.L36	AT1G48830.1	protein.synthesis.ribosomal protein.eukaryotic.40S subunit.S7	0	0	0	0	0.997	0.498	0.9	0.6	0.999
AT3G53870	AT1G48830	131048	119215	AT3G53870.1	protein.synthesis.ribosomal protein.eukaryotic.40S subunit.S3	AT1G48830.1	protein.synthesis.ribosomal protein.eukaryotic.40S subunit.S7	0	0	0	0	0.999	0.928	0.9	0.188	0.999
AT3G56340	AT1G48830	131308	119215	AT3G56340.1	protein.synthesis.ribosomal protein.eukaryotic.40S subunit.S26	AT1G48830.1	protein.synthesis.ribosomal protein.eukaryotic.40S subunit.S7	0	0	0	0	0.997	0.928	0.9	0.562	0.999
AT3G60245	AT1G48830	131702	119215	AT3G60245.1	protein.synthesis.ribosomal protein.eukaryotic.60S subunit.L37A	AT1G48830.1	protein.synthesis.ribosomal protein.eukaryotic.40S subunit.S7	0	0	0	0	0.997	0.369	0.9	0	0.999
AT3G62870	AT1G48830	131989	119215	AT3G62870.1	protein.synthesis.ribosomal protein.eukaryotic.60S subunit.L7A	AT1G48830.1	protein.synthesis.ribosomal protein.eukaryotic.40S subunit.S7	0	0	0	0	0.98	0.721	0	0.137	0.995
AT4G00810	AT1G48830	132160	119215	AT4G00810.1	protein.synthesis.ribosomal protein.eukaryotic.60S subunit.P1	AT1G48830.1	protein.synthesis.ribosomal protein.eukaryotic.40S subunit.S7	0	0	0	0	0.973	0.63	0.9	0.559	0.999
AT4G13170	AT1G48830	133214	119215	AT4G13170.1	protein.synthesis.ribosomal protein.eukaryotic.60S subunit.L13A	AT1G48830.1	protein.synthesis.ribosomal protein.eukaryotic.40S subunit.S7	0	0	0	0	0.946	0.47	0.9	0.136	0.997
AT4G15000	AT1G48830	133443	119215	AT4G15000.1	protein.synthesis.ribosomal protein.eukaryotic.60S subunit.L27	AT1G48830.1	protein.synthesis.ribosomal protein.eukaryotic.40S subunit.S7	0	0	0	0	0.999	0.505	0.9	0.083	0.999
AT4G18100	AT1G48830	133806	119215	AT4G18100.1	protein.synthesis.ribosomal protein.eukaryotic.60S subunit.L32	AT1G48830.1	protein.synthesis.ribosomal protein.eukaryotic.40S subunit.S7	0	0	0	0	0.999	0.714	0.9	0	0.999
AT4G27090	AT1G48830	134783	119215	AT4G27090.1	protein.synthesis.ribosomal protein.eukaryotic.60S subunit.L14	AT1G48830.1	protein.synthesis.ribosomal protein.eukaryotic.40S subunit.S7	0	0	0	0	0.995	0.796	0.9	0.18	0.999
AT4G29410	AT1G48830	135039	119215	AT4G29410.1	protein.synthesis.ribosomal protein.eukaryotic.60S subunit.L28	AT1G48830.1	protein.synthesis.ribosomal protein.eukaryotic.40S subunit.S7	0	0	0	0	0.999	0	0.9	0.074	0.999
AT5G02870	AT1G48830	136389	119215	AT5G02870.1	protein.synthesis.ribosomal protein.eukaryotic.60S subunit.L4/L1	AT1G48830.1	protein.synthesis.ribosomal protein.eukaryotic.40S subunit.S7	0	0	0	0	0.999	0.89	0.9	0.118	0.999
AT5G03850.1	AT1G48830	136497	119215	AT5G03850.1	protein.synthesis.ribosomal protein.eukaryotic.40S subunit.S28	AT1G48830.1	protein.synthesis.ribosomal protein.eukaryotic.40S subunit.S7	0	0	0	0	0.987	0.928	0	0.186	0.999
AT5G07090	AT1G48830	136835	119215	AT5G07090.1	protein.synthesis.ribosomal protein.eukaryotic.40S subunit.S4	AT1G48830.1	protein.synthesis.ribosomal protein.eukaryotic.40S subunit.S7	0	0	0	0	0.999	0.928	0.9	0.2	0.999
AT5G08180	AT1G48830	136950	119215	AT5G08180.1	protein.synthesis.ribosomal protein.eukaryotic.60S subunit.L7/L30/S12	AT1G48830.1	protein.synthesis.ribosomal protein.eukaryotic.40S subunit.S7	0	0	0	0	0.693	0.721	0	0.137	0.921
AT5G15200	AT1G48830	137608	119215	AT5G15200.1	protein.synthesis.ribosomal protein.eukaryotic.40S subunit.S9	AT1G48830.1	protein.synthesis.ribosomal protein.eukaryotic.40S subunit.S7	0	0	0	0	0.998	0.928	0	0.149	0.999
AT5G16130	AT1G48830	137706	119215	AT5G16130.1	protein.synthesis.ribosomal protein.eukaryotic.40S subunit.S7	AT1G48830.1	protein.synthesis.ribosomal protein.eukaryotic.40S subunit.S7	0	0	0	0.982	0.894	0	0.9	0	0.988
AT5G18380	AT1G48830	137945	119215	AT5G18380.1	protein.synthesis.ribosomal protein.eukaryotic.40S subunit.S16	AT1G48830.1	protein.synthesis.ribosomal protein.eukaryotic.40S subunit.S7	0	0	0	0	0.999	0.928	0.9	0.084	0.999
AT5G20290	AT1G48830	138156	119215	AT5G20290.1	protein.synthesis.ribosomal protein.eukaryotic.40S subunit.S8	AT1G48830.1	protein.synthesis.ribosomal protein.eukaryotic.40S subunit.S7	0	0	0	0	0.999	0.93	0.9	0.594	0.999
AT5G45775.2	AT1G48830	140146	119215	AT5G45775.2	protein.synthesis.ribosomal protein.eukaryotic.60S subunit.L11	AT1G48830.1	protein.synthesis.ribosomal protein.eukaryotic.40S subunit.S7	0	0	0	0	0.831	0.854	0	0.19	0.978
AT5G52650	AT1G48830	140892	119215	AT5G52650.1	protein.synthesis.ribosomal protein.eukaryotic.40S subunit.S10	AT1G48830.1	protein.synthesis.ribosomal protein.eukaryotic.40S subunit.S7	0	0	0	0	0.954	0.928	0.9	0.851	0.999
AT5G56670.1	AT1G48830	141333	119215	AT5G56670.1	protein.synthesis.ribosomal protein.eukaryotic.40S subunit.S30	AT1G48830.1	protein.synthesis.ribosomal protein.eukaryotic.40S subunit.S7	0	0	0	0	0.999	0.928	0	0.073	0.999
AT5G56710	AT1G48830	141337	119215	AT5G56710.1	protein.synthesis.ribosomal protein.eukaryotic.60S subunit.L31	AT1G48830.1	protein.synthesis.ribosomal protein.eukaryotic.40S subunit.S7	0	0	0	0	0.999	0.866	0.9	0.083	0.999
AT5G61170	AT1G48830	141811	119215	AT5G61170.1	protein.synthesis.ribosomal protein.eukaryotic.40S subunit.S19	AT1G48830.1	protein.synthesis.ribosomal protein.eukaryotic.40S subunit.S7	0	0	0	0	0.999	0.928	0.9	0.6	0.999
AT5G65220	AT1G48830	142245	119215	AT5G65220.1	protein.synthesis.ribosomal protein.prokaryotic.chloroplast.50S subunit.L29	AT1G48830.1	protein.synthesis.ribosomal protein.eukaryotic.40S subunit.S7	0	0	0	0	0.996	0.845	0	0.611	0.999
BBC1	AT1G48830	130518	119215	AT3G49010.1	protein.synthesis.ribosomal protein.eukaryotic.60S subunit.L13	AT1G48830.1	protein.synthesis.ribosomal protein.eukaryotic.40S subunit.S7	0	0	0	0	0.999	0.89	0.9	0.615	0.999
EMB1080	AT1G48830	130510	119215	AT3G48930.1	protein.synthesis.ribosomal protein.eukaryotic.40S subunit.S11	AT1G48830.1	protein.synthesis.ribosomal protein.eukaryotic.40S subunit.S7	0	0	0	0	0.998	0.928	0.9	0.188	0.999
EMB2296	AT1G48830	123418	119215	AT2G18020.1	protein.synthesis.ribosomal protein.eukaryotic.60S subunit.L8	AT1G48830.1	protein.synthesis.ribosomal protein.eukaryotic.40S subunit.S7	0	0	0	0	0.999	0.458	0.9	0.178	0.999
EMB3010	AT1G48830	137148	119215	AT5G10360.1	protein.synthesis.ribosomal protein.eukaryotic.40S subunit.S6	AT1G48830.1	protein.synthesis.ribosomal protein.eukaryotic.40S subunit.S7	0	0	0	0	0.999	0.93	0.9	0.587	0.999
P40	AT1G48830	121500	119215	AT1G72370.1	protein.synthesis.ribosomal protein.eukaryotic.40S subunit.SA	AT1G48830.1	protein.synthesis.ribosomal protein.eukaryotic.40S subunit.S7	0	0	0	0	0.999	0.928	0.9	0	0.999
PGY1	AT1G48830	124423	119215	AT2G27530.1	protein.synthesis.ribosomal protein.eukaryotic.60S subunit.L10A	AT1G48830.1	protein.synthesis.ribosomal protein.eukaryotic.40S subunit.S7	0	0	0	0	0.995	0.373	0.9	0.322	0.999
RPL23AA	AT1G48830	125696	119215	AT2G39460.1	protein.synthesis.ribosomal protein.eukaryotic.60S subunit.L23A	AT1G48830.1	protein.synthesis.ribosomal protein.eukaryotic.40S subunit.S7	0	0	0	0	0.984	0.913	0	0.187	0.998
RPL34	AT1G48830	121223	119215	AT1G69620.1	protein.synthesis.ribosomal protein.eukaryotic.60S subunit.L34	AT1G48830.1	protein.synthesis.ribosomal protein.eukaryotic.40S subunit.S7	0	0	0	0	0.997	0	0.9	0.084	0.999
RPL5B	AT1G48830	139473	119215	AT5G39740.1	protein.synthesis.ribosomal protein.eukaryotic.60S subunit.L5	AT1G48830.1	protein.synthesis.ribosomal protein.eukaryotic.40S subunit.S7	0	0	0	0	0.999	0.844	0.9	0.581	0.999
rps14	AT1G48830	142530	119215	ATCG00330.1	protein.synthesis.ribosomal protein.prokaryotic.chloroplast.30S subunit.S14	AT1G48830.1	protein.synthesis.ribosomal protein.eukaryotic.40S subunit.S7	0	0	0	0	0.784	0.772	0	0.083	0.95
RPS18C	AT1G48830	132858	119215	AT4G09800.1	protein.synthesis.ribosomal protein.eukaryotic.40S subunit.S18	AT1G48830.1	protein.synthesis.ribosomal protein.eukaryotic.40S subunit.S7	0	0	0	0	0.999	0.88	0	0.18	0.999
rps19	AT1G48830	142571	119215	ATCG00820.1	protein.synthesis.ribosomal protein.prokaryotic.chloroplast.30S subunit.S19	AT1G48830.1	protein.synthesis.ribosomal protein.eukaryotic.40S subunit.S7	0	0	0	0	0.999	0.723	0	0.083	0.999
RPS5B	AT1G48830	125469	119215	AT2G37270.1	protein.synthesis.ribosomal protein.eukaryotic.40S subunit.S5	AT1G48830.1	protein.synthesis.ribosomal protein.eukaryotic.40S subunit.S7	0	0	0	0	0.938	0.862	0.9	0.467	0.999
RPS6A	AT1G48830	135287	119215	AT4G31700.1	protein.synthesis.ribosomal protein.eukaryotic.40S subunit.S6	AT1G48830.1	protein.synthesis.ribosomal protein.eukaryotic.40S subunit.S7	0	0	0	0	0.999	0.93	0.9	0.587	0.999
RPS7.2	AT1G48830	142593	119215	ATCG01240.1	protein.synthesis.ribosomal protein.prokaryotic.chloroplast.30S subunit.S7	AT1G48830.1	protein.synthesis.ribosomal protein.eukaryotic.40S subunit.S7	0	0	0	0	0.797	0.862	0	0.142	0.973
IMPA-1	AT1G52380	127279	119572	AT3G06720.1	protein.targeting.nucleus	AT1G52380.1	signalling.G-proteins	0	0	0	0	0.073	0.713	0	0.802	0.944
RAN-1	AT1G52380	138126	119572	AT5G20010.1	signalling.G-proteins	AT1G52380.1	signalling.G-proteins	0	0	0	0	0.199	0.977	0.528	0.781	0.997
AT5G55220	AT1G56050	141178	119970	AT5G55220.1	protein.folding	AT1G56050.1	signalling.G-proteins	0	0	0	0	0.881	0	0	0.679	0.962
At1g58380	AT1G57660	120148	120074	AT1G59359.1	protein.synthesis.ribosomal protein.eukaryotic.40S subunit.S2	AT1G57860.1	protein.synthesis.ribosomal protein.eukaryotic.60S subunit.L21	0	0	0	0	0.981	0.772	0	0.281	0.996
AT1G67430	AT1G57660	120985	120074	AT1G67430.1	protein.synthesis.ribosomal protein.eukaryotic.60S subunit.L17	AT1G57860.1	protein.synthesis.ribosomal protein.eukaryotic.60S subunit.L21	0	0	0	0	0.993	0.928	0.9	0.464	0.999
AT2G05220	AT1G57660	122777	120074	AT2G05220.1	protein.synthesis.ribosomal protein.eukaryotic.40S subunit.S17	AT1G57860.1	protein.synthesis.ribosomal protein.eukaryotic.60S subunit.L21	0	0	0	0	0.994	0.783	0.9	0.515	0.999
AT2G19730	AT1G57660	123593	120074	AT2G19730.1	protein.synthesis.ribosomal protein.eukaryotic.60S subunit.L28	AT1G57860.1	protein.synthesis.ribosomal protein.eukaryotic.60S subunit.L21	0	0	0	0	0.999	0.921	0.9	0.597	0.999
AT2G27710	AT1G57660	124439	120074	AT2G27710.1	protein.synthesis.ribosomal protein.eukaryotic.60S subunit.P2	AT1G57860.1	protein.synthesis.ribosomal protein.eukaryotic.60S subunit.L21	0	0	0	0	0.991	0.782	0	0.081	0.998
AT2G27720	AT1G57660	124440	120074	AT2G27720.2	protein.synthesis.ribosomal protein.eukaryotic.60S subunit.P2	AT1G57860.1	protein.synthesis.ribosomal protein.eukaryotic.60S subunit.L21	0	0	0	0	0.99	0.782	0	0.081	0.998
AT2G41840	AT1G57660	125964	120074	AT2G41840.1	protein.synthesis.ribosomal protein.eukaryotic.40S subunit.S2	AT1G57860.1	protein.synthesis.ribosomal protein.eukaryotic.60S subunit.L21	0	0	0	0	0.986	0.772	0.9	0.924	0.999
AT2G44120	AT1G57660	126206	120074	AT2G44120.2	protein.synthesis.ribosomal protein.eukaryotic.60S subunit.L7	AT1G57860.1	protein.synthesis.ribosomal protein.eukaryotic.60S subunit.L21	0	0	0	0	0.99	0.872	0	0.625	0.999
AT2G45710	AT1G57660	126373	120074	AT2G45710.1	protein.synthesis.ribosomal protein.eukaryotic.40S subunit.S27	AT1G57860.1	protein.synthesis.ribosomal protein.eukaryotic.60S subunit.L21	0	0	0	0	0.998	0.453	0.9	0.588	0.999
AT2G47610	AT1G57660	126572	120074	AT2G47610.1	protein.synthesis.ribosomal protein.eukaryotic.60S subunit.L7A	AT1G57860.1	protein.synthesis.ribosomal protein.eukaryotic.60S subunit.L21	0	0	0	0	0.867	0.928	0	0.274	0.992
AT3G02080	AT1G57660	126757	120074	AT3G02080.1	protein.synthesis.ribosomal protein.eukaryotic.40S subunit.S19	AT1G57860.1	protein.synthesis.ribosomal protein.eukaryotic.60S subunit.L21	0.102	0	0	0	0.999	0.648	0.9	0.492	0.999
AT3G02560	AT1G57660	126810	120074	AT3G02560.1	protein.synthesis.ribosomal protein.eukaryotic.40S subunit.S7	AT1G57860.1	protein.synthesis.ribosomal protein.eukaryotic.60S subunit.L21	0	0	0	0	0.999	0.41	0.9	0.109	0.999
AT3G04840	AT1G57660	127058	120074	AT3G04840.1	protein.synthesis.ribosomal protein.eukaryotic.40S subunit.S3A	AT1G57860.1	protein.synthesis.ribosomal protein.eukaryotic.60S subunit.L21	0.1	0	0	0	0.999	0.903	0.9	0.136	0.999
AT3G04920	AT1G57660	127069	120074	AT3G04920.1	protein.synthesis.ribosomal protein.eukaryotic.40S subunit.S24	AT1G57860.1	protein.synthesis.ribosomal protein.eukaryotic.60S subunit.L21	0	0	0	0	0.907	0.867	0.9	0.123	0.998
AT3G05560	AT1G57660	127143	120074	AT3G05560.1	protein.synthesis.ribosomal protein.eukaryotic.60S subunit.L22	AT1G57860.1	protein.synthesis.ribosomal protein.eukaryotic.60S subunit.L21	0	0	0	0	0.825	0.902	0.9	0.646	0.999
AT3G09200	AT1G57660	127496	120074	AT3G09200.1	protein.synthesis.ribosomal protein.eukaryotic.60S subunit.P0	AT1G57860.1	protein.synthesis.ribosomal protein.eukaryotic.60S subunit.L21	0	0	0	0	0.85	0.9	0.9	0.08	0.998
AT3G09500	AT1G57660	127525	120074	AT3G09500.1	protein.synthesis.ribosomal protein.eukaryotic.60S subunit.L35	AT1G57860.1	protein.synthesis.ribosomal protein.eukaryotic.60S subunit.L21	0	0	0	0	0.996	0.853	0.9	0.125	0.999
AT3G09630	AT1G57660	127537	120074	AT3G09630.1	protein.synthesis.ribosomal protein.eukaryotic.60S subunit.L4/L1	AT1G57860.1	protein.synthesis.ribosomal protein.eukaryotic.60S subunit.L21	0	0	0	0	0.956	0.928	0.9	0.645	0.999
AT3G11510	AT1G57660	127748	120074	AT3G11510.1	protein.synthesis.ribosomal protein.eukaryotic.40S subunit.S14	AT1G57860.1	protein.synthesis.ribosomal protein.eukaryotic.60S subunit.L21	0	0	0	0	0.999	0.446	0.9	0	0.999
AT3G47370	AT1G57660	130343	120074	AT3G47370.1	protein.synthesis.ribosomal protein.eukaryotic.40S subunit.S20	AT1G57860.1	protein.synthesis.ribosomal protein.eukaryotic.60S subunit.L21	0	0	0	0	0.997	0.585	0.9	0.583	0.999
AT3G49910	AT1G57660	130619	120074	AT3G49910.1	protein.synthesis.ribosomal protein.eukaryotic.60S subunit.L26	AT1G57860.1	protein.synthesis.ribosomal protein.eukaryotic.60S subunit.L21	0	0	0	0	0.999	0.928	0.9	0.186	0.999
AT3G53740	AT1G57660	131035	120074	AT3G53740.2	protein.synthesis.ribosomal protein.eukaryotic.60S subunit.L36	AT1G57860.1	protein.synthesis.ribosomal protein.eukaryotic.60S subunit.L21	0	0	0	0	0.993	0.902	0.9	0.083	0.999
AT3G53870	AT1G57660	131048	120074	AT3G53870.1	protein.synthesis.ribosomal protein.eukaryotic.40S subunit.S3	AT1G57860.1	protein.synthesis.ribosomal protein.eukaryotic.60S subunit.L21	0	0	0	0	0.999	0.87	0.9	0.532	0.999
AT3G56340	AT1G57660	131308	120074	AT3G56340.1	protein.synthesis.ribosomal protein.eukaryotic.40S subunit.S26	AT1G57860.1	protein.synthesis.ribosomal protein.eukaryotic.60S subunit.L21	0	0	0	0	0.985	0.344	0.9	0.594	0.999
AT3G60245	AT1G57660	131702	120074	AT3G60245.1	protein.synthesis.ribosomal protein.eukaryotic.60S subunit.L37A	AT1G57860.1	protein.synthesis.ribosomal protein.eukaryotic.60S subunit.L21	0.185	0	0	0	0.991	0.928	0.9	0.271	0.999
AT3G62870	AT1G57660	131989	120074	AT3G62870.1	protein.synthesis.ribosomal protein.eukaryotic.60S subunit.L7A	AT1G57860.1	protein.synthesis.ribosomal protein.eukaryotic.60S subunit.L21	0	0	0	0	0.899	0.928	0	0.274	0.994
AT4G00810	AT1G57660	132160	120074	AT4G00810.1	protein.synthesis.ribosomal protein.eukaryotic.60S subunit.P1	AT1G57860.1	protein.synthesis.ribosomal protein.eukaryotic.60S subunit.L21	0	0	0	0	0.996	0.827	0.9	0.083	0.999
AT4G13170	AT1G57660	133214	120074	AT4G13170.1	protein.synthesis.ribosomal protein.eukaryotic.60S subunit.L13A	AT1G57860.1	protein.synthesis.ribosomal protein.eukaryotic.60S subunit.L21	0	0	0	0	0.99	0.873	0.9	0.128	0.999
AT4G15000	AT1G57660	133443	120074	AT4G15000.1	protein.synthesis.ribosomal protein.eukaryotic.60S subunit.L27	AT1G57860.1	protein.synthesis.ribosomal protein.eukaryotic.60S subunit.L21	0	0	0	0	0.996	0.902	0.9	0.179	0.999
AT4G18100	AT1G57660	133806	120074	AT4G18100.1	protein.synthesis.ribosomal protein.eukaryotic.60S subunit.L32	AT1G57860.1	protein.synthesis.ribosomal protein.eukaryotic.60S subunit.L21	0	0	0	0	0.998	0.928	0.9	0.556	0.999
AT4G27090	AT1G57660	134783	120074	AT4G27090.1	protein.synthesis.ribosomal protein.eukaryotic.60S subunit.L14	AT1G57860.1	protein.synthesis.ribosomal protein.eukaryotic.60S subunit.L21	0	0	0	0	0.998	0.928	0.9	0.561	0.999
AT4G29410	AT1G57660	135039	120074	AT4G29410.1	protein.synthesis.ribosomal protein.eukaryotic.60S subunit.L28	AT1G57860.1	protein.synthesis.ribosomal protein.eukaryotic.60S subunit.L21	0	0	0	0	0.999	0.921	0.9	0.957	0.999
AT5G02870	AT1G57660	136389	120074	AT5G02870.1	protein.synthesis.ribosomal protein.eukaryotic.60S subunit.L4/L1	AT1G57860.1	protein.synthesis.ribosomal protein.eukaryotic.60S subunit.L21	0	0	0	0	0.968	0.928	0.9	0.645	0.999
AT5G03850.1	AT1G57660	136497	120074	AT5G03850.1	protein.synthesis.ribosomal protein.eukaryotic.40S subunit.S28	AT1G57860.1	protein.synthesis.ribosomal protein.eukaryotic.60S subunit.L21	0	0	0	0	0.985	0.624	0	0.585	0.997
AT5G07090	AT1G57660	136835	120074	AT5G07090.1	protein.synthesis.ribosomal protein.eukaryotic.40S subunit.S4	AT1G57860.1	protein.synthesis.ribosomal protein.eukaryotic.60S subunit.L21	0	0	0.353	0	0.997	0.277	0.9	0.08	0.999
AT5G08180	AT1G57660	136950	120074	AT5G08180.1	protein.synthesis.ribosomal protein.eukaryotic.60S subunit.L7/L30/S12	AT1G57860.1	protein.synthesis.ribosomal protein.eukaryotic.60S subunit.L21	0	0	0	0	0.663	0.657	0	0.274	0.911
AT5G15200	AT1G57660	137608	120074	AT5G15200.1	protein.synthesis.ribosomal protein.eukaryotic.40S subunit.S9	AT1G57860.1	protein.synthesis.ribosomal protein.eukaryotic.60S subunit.L21	0	0	0	0	0.989	0	0	0.158	0.99
AT5G16130	AT1G57660	137706	120074	AT5G16130.1	protein.synthesis.ribosomal protein.eukaryotic.40S subunit.S7	AT1G57860.1	protein.synthesis.ribosomal protein.eukaryotic.60S subunit.L21	0	0	0	0	0.999	0.41	0.9	0.109	0.999
AT5G18380	AT1G57660	137945	120074	AT5G18380.1	protein.synthesis.ribosomal protein.eukaryotic.40S subunit.S16	AT1G57860.1	protein.synthesis.ribosomal protein.eukaryotic.60S subunit.L21	0	0	0	0	0.999	0.863	0.9	0.084	0.999
AT5G20290	AT1G57660	138156	120074	AT5G20290.1	protein.synthesis.ribosomal protein.eukaryotic.40S subunit.S8	AT1G57860.1	protein.synthesis.ribosomal protein.eukaryotic.60S subunit.L21	0	0	0.346	0	0.999	0.714	0.9	0.514	0.999
AT5G45775.2	AT1G57660	140146	120074	AT5G45775.2	protein.synthesis.ribosomal protein.eukaryotic.60S subunit.L11	AT1G57860.1	protein.synthesis.ribosomal protein.eukaryotic.60S subunit.L21	0	0	0	0	0.912	0.873	0	0.646	0.995
AT5G52650	AT1G57660	140892	120074	AT5G52650.1	protein.synthesis.ribosomal protein.eukaryotic.40S subunit.S10	AT1G57860.1	protein.synthesis.ribosomal protein.eukaryotic.60S subunit.L21	0	0	0	0	0.879	0	0.9	0.187	0.989
AT5G56670.1	AT1G57660	141333	120074	AT5G56670.1	protein.synthesis.ribosomal protein.eukaryotic.40S subunit.S30	AT1G57860.1	protein.synthesis.ribosomal protein.eukaryotic.60S subunit.L21	0	0	0	0	0.999	0.544	0	0	0.999
AT5G56710	AT1G57660	141337	120074	AT5G56710.1	protein.synthesis.ribosomal protein.eukaryotic.60S subunit.L31	AT1G57860.1	protein.synthesis.ribosomal protein.eukaryotic.60S subunit.L21	0.17	0	0	0	0.999	0.902	0.9	0.189	0.999
AT5G61170	AT1G57660	141811	120074	AT5G61170.1	protein.synthesis.ribosomal protein.eukaryotic.40S subunit.S19	AT1G57860.1	protein.synthesis.ribosomal protein.eukaryotic.60S subunit.L21	0.102	0	0	0	0.999	0.648	0.9	0.492	0.999
AT5G65220	AT1G57660	142245	120074	AT5G65220.1	protein.synthesis.ribosomal protein.prokaryotic.chloroplast.50S subunit.L29	AT1G57860.1	protein.synthesis.ribosomal protein.eukaryotic.60S subunit.L21	0	0	0	0	0.992	0.853	0	0.125	0.999
ATCG00790.1	AT1G57660	142568	120074	ATCG00790.1	protein.synthesis.ribosomal protein.prokaryotic.chloroplast.50S subunit.L16	AT1G57860.1	protein.synthesis.ribosomal protein.eukaryotic.60S subunit.L21	0.07	0	0	0	0.694	0.759	0	0.512	0.962
BBC1	AT1G57660	130518	120074	AT3G49010.1	protein.synthesis.ribosomal protein.eukaryotic.60S subunit.L13	AT1G57860.1	protein.synthesis.ribosomal protein.eukaryotic.60S subunit.L21	0	0	0	0	0.989	0.902	0.9	0.639	0.999
EMB1080	AT1G57660	130510	120074	AT3G48930.1	protein.synthesis.ribosomal protein.eukaryotic.40S subunit.S11	AT1G57860.1	protein.synthesis.ribosomal protein.eukaryotic.60S subunit.L21	0	0	0	0	0.953	0.571	0.9	0.079	0.997
emb1473	AT1G57660	122141	120074	AT1G78630.1	protein.synthesis.ribosomal protein.prokaryotic.chloroplast.50S subunit.L13	AT1G57860.1	protein.synthesis.ribosomal protein.eukaryotic.60S subunit.L21	0	0	0	0	0.775	0.741	0	0.073	0.942
EMB2296	AT1G57660	123418	120074	AT2G18020.1	protein.synthesis.ribosomal protein.eukaryotic.60S subunit.L8	AT1G57860.1	protein.synthesis.ribosomal protein.eukaryotic.60S subunit.L21	0	0	0	0	0.961	0.873	0.9	0.641	0.999
EMB3010	AT1G57660	137148	120074	AT5G10360.1	protein.synthesis.ribosomal protein.eukaryotic.40S subunit.S6	AT1G57860.1	protein.synthesis.ribosomal protein.eukaryotic.60S subunit.L21	0	0	0	0	0.999	0.896	0.9	0.294	0.999
P40	AT1G57660	121500	120074	AT1G72370.1	protein.synthesis.ribosomal protein.eukaryotic.40S subunit.SA	AT1G57860.1	protein.synthesis.ribosomal protein.eukaryotic.60S subunit.L21	0	0	0	0	0.999	0.322	0.9	0.86	0.999
PGY1	AT1G57660	124423	120074	AT2G27530.1	protein.synthesis.ribosomal protein.eukaryotic.60S subunit.L10A	AT1G57860.1	protein.synthesis.ribosomal protein.eukaryotic.60S subunit.L21	0	0	0	0	0.952	0.902	0.9	0.822	0.999
RPL2.2	AT1G57660	142598	120074	ATCG01310.1	protein.synthesis.ribosomal protein.prokaryotic.chloroplast.50S subunit.L2	AT1G57860.1	protein.synthesis.ribosomal protein.eukaryotic.60S subunit.L21	0	0	0	0	0.66	0.687	0	0.552	0.948
RPL23AA	AT1G57660	125696	120074	AT2G39460.1	protein.synthesis.ribosomal protein.eukaryotic.60S subunit.L23A	AT1G57860.1	protein.synthesis.ribosomal protein.eukaryotic.60S subunit.L21	0	0	0	0	0.916	0.928	0	0.07	0.994
RPL34	AT1G57660	121223	120074	AT1G69620.1	protein.synthesis.ribosomal protein.eukaryotic.60S subunit.L34	AT1G57860.1	protein.synthesis.ribosomal protein.eukaryotic.60S subunit.L21	0	0	0	0	0.991	0.902	0.9	0.557	0.999
RPL5B	AT1G57660	139473	120074	AT5G39740.1	protein.synthesis.ribosomal protein.eukaryotic.60S subunit.L5	AT1G57860.1	protein.synthesis.ribosomal protein.eukaryotic.60S subunit.L21	0	0	0	0	0.998	0.928	0.9	0.643	0.999
RPS18C	AT1G57660	132858	120074	AT4G09800.1	protein.synthesis.ribosomal protein.eukaryotic.40S subunit.S18	AT1G57860.1	protein.synthesis.ribosomal protein.eukaryotic.60S subunit.L21	0	0	0	0	0.997	0	0	0	0.997
rps19	AT1G57660	142571	120074	ATCG00820.1	protein.synthesis.ribosomal protein.prokaryotic.chloroplast.30S subunit.S19	AT1G57860.1	protein.synthesis.ribosomal protein.eukaryotic.60S subunit.L21	0	0	0	0	0.999	0.09	0	0	0.999
RPS5B	AT1G57660	125469	120074	AT2G37270.1	protein.synthesis.ribosomal protein.eukaryotic.40S subunit.S5	AT1G57860.1	protein.synthesis.ribosomal protein.eukaryotic.60S subunit.L21	0	0	0	0	0.867	0.762	0.9	0.564	0.998
RPS6A	AT1G57660	135287	120074	AT4G31700.1	protein.synthesis.ribosomal protein.eukaryotic.40S subunit.S6	AT1G57860.1	protein.synthesis.ribosomal protein.eukaryotic.60S subunit.L21	0	0	0	0	0.999	0.896	0.9	0.294	0.999
RPS7.2	AT1G57660	142593	120074	ATCG01240.1	protein.synthesis.ribosomal protein.prokaryotic.chloroplast.30S subunit.S7	AT1G57860.1	protein.synthesis.ribosomal protein.eukaryotic.60S subunit.L21	0	0	0	0	0.767	0.762	0	0.564	0.973
AT1G67430	At1g58380	120985	120148	AT1G67430.1	protein.synthesis.ribosomal protein.eukaryotic.60S subunit.L17	AT1G59359.1	protein.synthesis.ribosomal protein.eukaryotic.40S subunit.S2	0.642	0	0	0	0.999	0.85	0	0.552	0.999
AT2G05220	At1g58380	122777	120148	AT2G05220.1	protein.synthesis.ribosomal protein.eukaryotic.40S subunit.S17	AT1G59359.1	protein.synthesis.ribosomal protein.eukaryotic.40S subunit.S2	0	0	0	0	0.981	0.808	0	0.552	0.998
AT2G19730	At1g58380	123593	120148	AT2G19730.1	protein.synthesis.ribosomal protein.eukaryotic.60S subunit.L28	AT1G59359.1	protein.synthesis.ribosomal protein.eukaryotic.40S subunit.S2	0	0	0	0	0.92	0.09	0	0.178	0.934
AT2G27710	At1g58380	124439	120148	AT2G27710.1	protein.synthesis.ribosomal protein.eukaryotic.60S subunit.P2	AT1G59359.1	protein.synthesis.ribosomal protein.eukaryotic.40S subunit.S2	0	0	0	0	0.999	0.42	0	0.077	0.999
AT2G27720	At1g58380	124440	120148	AT2G27720.2	protein.synthesis.ribosomal protein.eukaryotic.60S subunit.P2	AT1G59359.1	protein.synthesis.ribosomal protein.eukaryotic.40S subunit.S2	0	0	0	0	0.999	0.42	0	0.077	0.999
AT2G44120	At1g58380	126206	120148	AT2G44120.2	protein.synthesis.ribosomal protein.eukaryotic.60S subunit.L7	AT1G59359.1	protein.synthesis.ribosomal protein.eukaryotic.40S subunit.S2	0.642	0	0	0	0.999	0.461	0	0.552	0.999
AT2G45710	At1g58380	126373	120148	AT2G45710.1	protein.synthesis.ribosomal protein.eukaryotic.40S subunit.S27	AT1G59359.1	protein.synthesis.ribosomal protein.eukaryotic.40S subunit.S2	0	0	0	0	0.94	0.808	0	0.552	0.994
AT2G47610	At1g58380	126572	120148	AT2G47610.1	protein.synthesis.ribosomal protein.eukaryotic.60S subunit.L7A	AT1G59359.1	protein.synthesis.ribosomal protein.eukaryotic.40S subunit.S2	0	0	0	0	0.99	0.578	0	0.552	0.997
AT3G02080	At1g58380	126757	120148	AT3G02080.1	protein.synthesis.ribosomal protein.eukaryotic.40S subunit.S19	AT1G59359.1	protein.synthesis.ribosomal protein.eukaryotic.40S subunit.S2	0	0	0	0	0.947	0.849	0	0.552	0.996
AT3G02560	At1g58380	126810	120148	AT3G02560.1	protein.synthesis.ribosomal protein.eukaryotic.40S subunit.S7	AT1G59359.1	protein.synthesis.ribosomal protein.eukaryotic.40S subunit.S2	0	0	0	0	0.984	0.849	0	0.105	0.997
AT3G04840	At1g58380	127058	120148	AT3G04840.1	protein.synthesis.ribosomal protein.eukaryotic.40S subunit.S3A	AT1G59359.1	protein.synthesis.ribosomal protein.eukaryotic.40S subunit.S2	0	0	0	0	0.999	0.887	0	0.575	0.999
AT3G04920	At1g58380	127069	120148	AT3G04920.1	protein.synthesis.ribosomal protein.eukaryotic.40S subunit.S24	AT1G59359.1	protein.synthesis.ribosomal protein.eukaryotic.40S subunit.S2	0	0	0	0	0.822	0.887	0	0.074	0.979
AT3G09200	At1g58380	127496	120148	AT3G09200.1	protein.synthesis.ribosomal protein.eukaryotic.60S subunit.P0	AT1G59359.1	protein.synthesis.ribosomal protein.eukaryotic.40S subunit.S2	0.254	0	0	0	0.999	0.629	0	0.552	0.999
AT3G09500	At1g58380	127525	120148	AT3G09500.1	protein.synthesis.ribosomal protein.eukaryotic.60S subunit.L35	AT1G59359.1	protein.synthesis.ribosomal protein.eukaryotic.40S subunit.S2	0.642	0	0	0	0.999	0	0	0.551	0.999
AT3G09630	At1g58380	127537	120148	AT3G09630.1	protein.synthesis.ribosomal protein.eukaryotic.60S subunit.L4/L1	AT1G59359.1	protein.synthesis.ribosomal protein.eukaryotic.40S subunit.S2	0.642	0	0	0	0.999	0.394	0	0.552	0.999
AT3G11510	At1g58380	127748	120148	AT3G11510.1	protein.synthesis.ribosomal protein.eukaryotic.40S subunit.S14	AT1G59359.1	protein.synthesis.ribosomal protein.eukaryotic.40S subunit.S2	0.642	0	0	0	0.998	0.849	0	0.552	0.999
AT3G47370	At1g58380	130343	120148	AT3G47370.1	protein.synthesis.ribosomal protein.eukaryotic.40S subunit.S20	AT1G59359.1	protein.synthesis.ribosomal protein.eukaryotic.40S subunit.S2	0.642	0	0	0	0.999	0.808	0	0.552	0.999
AT3G49910	At1g58380	130619	120148	AT3G49910.1	protein.synthesis.ribosomal protein.eukaryotic.60S subunit.L26	AT1G59359.1	protein.synthesis.ribosomal protein.eukaryotic.40S subunit.S2	0.642	0	0	0	0.999	0.088	0	0.552	0.999
AT3G53870	At1g58380	131048	120148	AT3G53870.1	protein.synthesis.ribosomal protein.eukaryotic.40S subunit.S3	AT1G59359.1	protein.synthesis.ribosomal protein.eukaryotic.40S subunit.S2	0.642	0	0	0	0.999	0.849	0	0.642	0.999
AT3G54210	At1g58380	131083	120148	AT3G54210.1	protein.synthesis.ribosomal protein.prokaryotic.chloroplast.50S subunit.L17	AT1G59359.1	protein.synthesis.ribosomal protein.eukaryotic.40S subunit.S2	0.642	0	0	0	0.806	0	0	0.552	0.966
AT3G56340	At1g58380	131308	120148	AT3G56340.1	protein.synthesis.ribosomal protein.eukaryotic.40S subunit.S26	AT1G59359.1	protein.synthesis.ribosomal protein.eukaryotic.40S subunit.S2	0	0	0	0	0.941	0.849	0	0.181	0.992
AT3G60245	At1g58380	131702	120148	AT3G60245.1	protein.synthesis.ribosomal protein.eukaryotic.60S subunit.L37A	AT1G59359.1	protein.synthesis.ribosomal protein.eukaryotic.40S subunit.S2	0	0	0	0	0.829	0.305	0	0.552	0.942
AT3G62870	At1g58380	131989	120148	AT3G62870.1	protein.synthesis.ribosomal protein.eukaryotic.60S subunit.L7A	AT1G59359.1	protein.synthesis.ribosomal protein.eukaryotic.40S subunit.S2	0	0	0	0	0.99	0.578	0	0.552	0.997
AT4G00810	At1g58380	132160	120148	AT4G00810.1	protein.synthesis.ribosomal protein.eukaryotic.60S subunit.P1	AT1G59359.1	protein.synthesis.ribosomal protein.eukaryotic.40S subunit.S2	0	0	0	0	0.941	0.296	0	0.083	0.958
AT4G13170	At1g58380	133214	120148	AT4G13170.1	protein.synthesis.ribosomal protein.eukaryotic.60S subunit.L13A	AT1G59359.1	protein.synthesis.ribosomal protein.eukaryotic.40S subunit.S2	0.31	0	0	0	0.989	0	0	0.552	0.996
AT4G15000	At1g58380	133443	120148	AT4G15000.1	protein.synthesis.ribosomal protein.eukaryotic.60S subunit.L27	AT1G59359.1	protein.synthesis.ribosomal protein.eukaryotic.40S subunit.S2	0.252	0	0	0	0.99	0.372	0	0.083	0.995
AT4G18100	At1g58380	133806	120148	AT4G18100.1	protein.synthesis.ribosomal protein.eukaryotic.60S subunit.L32	AT1G59359.1	protein.synthesis.ribosomal protein.eukaryotic.40S subunit.S2	0.642	0	0	0	0.999	0.55	0	0.552	0.999
AT4G27090	At1g58380	134783	120148	AT4G27090.1	protein.synthesis.ribosomal protein.eukaryotic.60S subunit.L14	AT1G59359.1	protein.synthesis.ribosomal protein.eukaryotic.40S subunit.S2	0.252	0	0	0	0.982	0.859	0	0.557	0.999
AT4G29410	At1g58380	135039	120148	AT4G29410.1	protein.synthesis.ribosomal protein.eukaryotic.60S subunit.L28	AT1G59359.1	protein.synthesis.ribosomal protein.eukaryotic.40S subunit.S2	0	0	0	0	0.92	0.09	0	0.178	0.934
AT5G02870	At1g58380	136389	120148	AT5G02870.1	protein.synthesis.ribosomal protein.eukaryotic.60S subunit.L4/L1	AT1G59359.1	protein.synthesis.ribosomal protein.eukaryotic.40S subunit.S2	0.642	0	0	0	0.999	0.394	0	0.552	0.999
AT5G03850.1	At1g58380	136497	120148	AT5G03850.1	protein.synthesis.ribosomal protein.eukaryotic.40S subunit.S28	AT1G59359.1	protein.synthesis.ribosomal protein.eukaryotic.40S subunit.S2	0	0	0	0	0.802	0.849	0	0.592	0.986
AT5G07090	At1g58380	136835	120148	AT5G07090.1	protein.synthesis.ribosomal protein.eukaryotic.40S subunit.S4	AT1G59359.1	protein.synthesis.ribosomal protein.eukaryotic.40S subunit.S2	0.642	0	0.209	0	0.999	0.849	0	0	0.999
AT5G15200	At1g58380	137608	120148	AT5G15200.1	protein.synthesis.ribosomal protein.eukaryotic.40S subunit.S9	AT1G59359.1	protein.synthesis.ribosomal protein.eukaryotic.40S subunit.S2	0.642	0	0	0	0.998	0.849	0	0.623	0.999
AT5G16130	At1g58380	137706	120148	AT5G16130.1	protein.synthesis.ribosomal protein.eukaryotic.40S subunit.S7	AT1G59359.1	protein.synthesis.ribosomal protein.eukaryotic.40S subunit.S2	0	0	0	0	0.984	0.849	0	0.105	0.997
AT5G18380	At1g58380	137945	120148	AT5G18380.1	protein.synthesis.ribosomal protein.eukaryotic.40S subunit.S16	AT1G59359.1	protein.synthesis.ribosomal protein.eukaryotic.40S subunit.S2	0.309	0	0	0	0.995	0.849	0	0.568	0.999
AT5G20290	At1g58380	138156	120148	AT5G20290.1	protein.synthesis.ribosomal protein.eukaryotic.40S subunit.S8	AT1G59359.1	protein.synthesis.ribosomal protein.eukaryotic.40S subunit.S2	0	0	0	0	0.999	0.887	0	0.552	0.999
AT5G45775.2	At1g58380	140146	120148	AT5G45775.2	protein.synthesis.ribosomal protein.eukaryotic.60S subunit.L11	AT1G59359.1	protein.synthesis.ribosomal protein.eukaryotic.40S subunit.S2	0.642	0	0	0	0.999	0.77	0	0.552	0.999
AT5G52650	At1g58380	140892	120148	AT5G52650.1	protein.synthesis.ribosomal protein.eukaryotic.40S subunit.S10	AT1G59359.1	protein.synthesis.ribosomal protein.eukaryotic.40S subunit.S2	0	0	0	0	0.957	0.849	0	0.174	0.994
AT5G56670.1	At1g58380	141333	120148	AT5G56670.1	protein.synthesis.ribosomal protein.eukaryotic.40S subunit.S30	AT1G59359.1	protein.synthesis.ribosomal protein.eukaryotic.40S subunit.S2	0	0	0	0	0.953	0.849	0	0	0.992
AT5G56710	At1g58380	141337	120148	AT5G56710.1	protein.synthesis.ribosomal protein.eukaryotic.60S subunit.L31	AT1G59359.1	protein.synthesis.ribosomal protein.eukaryotic.40S subunit.S2	0	0	0	0	0.977	0.318	0	0.121	0.985
AT5G61170	At1g58380	141811	120148	AT5G61170.1	protein.synthesis.ribosomal protein.eukaryotic.40S subunit.S19	AT1G59359.1	protein.synthesis.ribosomal protein.eukaryotic.40S subunit.S2	0	0	0	0	0.947	0.849	0	0.552	0.996
AT5G65220	At1g58380	142245	120148	AT5G65220.1	protein.synthesis.ribosomal protein.prokaryotic.chloroplast.50S subunit.L29	AT1G59359.1	protein.synthesis.ribosomal protein.eukaryotic.40S subunit.S2	0.642	0	0	0	0.999	0	0	0.551	0.999
ATCG00790.1	At1g58380	142568	120148	ATCG00790.1	protein.synthesis.ribosomal protein.prokaryotic.chloroplast.50S subunit.L16	AT1G59359.1	protein.synthesis.ribosomal protein.eukaryotic.40S subunit.S2	0.642	0	0	0	0.999	0.15	0	0.552	0.999
BBC1	At1g58380	130518	120148	AT3G49010.1	protein.synthesis.ribosomal protein.eukaryotic.60S subunit.L13	AT1G59359.1	protein.synthesis.ribosomal protein.eukaryotic.40S subunit.S2	0	0	0	0	0.998	0.576	0	0.111	0.999
EMB1080	At1g58380	130510	120148	AT3G48930.1	protein.synthesis.ribosomal protein.eukaryotic.40S subunit.S11	AT1G59359.1	protein.synthesis.ribosomal protein.eukaryotic.40S subunit.S2	0.642	0	0	0	0.998	0.849	0	0.561	0.999
emb1473	At1g58380	122141	120148	AT1G78630.1	protein.synthesis.ribosomal protein.prokaryotic.chloroplast.50S subunit.L13	AT1G59359.1	protein.synthesis.ribosomal protein.eukaryotic.40S subunit.S2	0.31	0	0	0	0.939	0	0	0.552	0.979
EMB2296	At1g58380	123418	120148	AT2G18020.1	protein.synthesis.ribosomal protein.eukaryotic.60S subunit.L8	AT1G59359.1	protein.synthesis.ribosomal protein.eukaryotic.40S subunit.S2	0.642	0	0	0	0.999	0.747	0	0.552	0.999
emb2726	At1g58380	135000	120148	AT4G29060.1	protein.synthesis.elongation	AT1G59359.1	protein.synthesis.ribosomal protein.eukaryotic.40S subunit.S2	0.082	0	0	0	0.917	0.105	0	0.584	0.967
EMB3010	At1g58380	137148	120148	AT5G10360.1	protein.synthesis.ribosomal protein.eukaryotic.40S subunit.S6	AT1G59359.1	protein.synthesis.ribosomal protein.eukaryotic.40S subunit.S2	0	0	0	0	0.999	0.887	0	0.188	0.999
EMB3136	At1g58380	137437	120148	AT5G13510.1	protein.synthesis.ribosomal protein.prokaryotic.chloroplast.50S subunit.L10	AT1G59359.1	protein.synthesis.ribosomal protein.eukaryotic.40S subunit.S2	0.254	0	0	0	0.98	0.629	0	0.552	0.997
P40	At1g58380	121500	120148	AT1G72370.1	protein.synthesis.ribosomal protein.eukaryotic.40S subunit.SA	AT1G59359.1	protein.synthesis.ribosomal protein.eukaryotic.40S subunit.S2	0.071	0	0	0	0.999	0.849	0	0.552	0.999
PGY1	At1g58380	124423	120148	AT2G27530.1	protein.synthesis.ribosomal protein.eukaryotic.60S subunit.L10A	AT1G59359.1	protein.synthesis.ribosomal protein.eukaryotic.40S subunit.S2	0.253	0	0	0	0.92	0.623	0	0.552	0.988
RPL2.2	At1g58380	142598	120148	ATCG01310.1	protein.synthesis.ribosomal protein.prokaryotic.chloroplast.50S subunit.L2	AT1G59359.1	protein.synthesis.ribosomal protein.eukaryotic.40S subunit.S2	0.642	0	0	0	0.999	0.372	0	0.552	0.999
RPL23AA	At1g58380	125696	120148	AT2G39460.1	protein.synthesis.ribosomal protein.eukaryotic.60S subunit.L23A	AT1G59359.1	protein.synthesis.ribosomal protein.eukaryotic.40S subunit.S2	0.642	0	0	0	0.991	0.619	0	0.552	0.999
RPL5B	At1g58380	139473	120148	AT5G39740.1	protein.synthesis.ribosomal protein.eukaryotic.60S subunit.L5	AT1G59359.1	protein.synthesis.ribosomal protein.eukaryotic.40S subunit.S2	0.642	0	0	0	0.999	0.13	0	0.552	0.999
rps14	At1g58380	142530	120148	ATCG00330.1	protein.synthesis.ribosomal protein.prokaryotic.chloroplast.30S subunit.S14	AT1G59359.1	protein.synthesis.ribosomal protein.eukaryotic.40S subunit.S2	0.642	0	0	0	0.994	0.651	0	0.552	0.999
RPS18C	At1g58380	132858	120148	AT4G09800.1	protein.synthesis.ribosomal protein.eukaryotic.40S subunit.S18	AT1G59359.1	protein.synthesis.ribosomal protein.eukaryotic.40S subunit.S2	0.642	0	0	0	0.994	0.772	0	0.552	0.999
rps19	At1g58380	142571	120148	ATCG00820.1	protein.synthesis.ribosomal protein.prokaryotic.chloroplast.30S subunit.S19	AT1G59359.1	protein.synthesis.ribosomal protein.eukaryotic.40S subunit.S2	0.642	0	0	0	0.999	0.578	0	0.552	0.999
RPS5B	At1g58380	125469	120148	AT2G37270.1	protein.synthesis.ribosomal protein.eukaryotic.40S subunit.S5	AT1G59359.1	protein.synthesis.ribosomal protein.eukaryotic.40S subunit.S2	0.642	0	0	0	0.991	0.764	0	0.643	0.999
RPS6A	At1g58380	135287	120148	AT4G31700.1	protein.synthesis.ribosomal protein.eukaryotic.40S subunit.S6	AT1G59359.1	protein.synthesis.ribosomal protein.eukaryotic.40S subunit.S2	0	0	0	0	0.999	0.887	0	0.188	0.999
RPS7.2	At1g58380	142593	120148	ATCG01240.1	protein.synthesis.ribosomal protein.prokaryotic.chloroplast.30S subunit.S7	AT1G59359.1	protein.synthesis.ribosomal protein.eukaryotic.40S subunit.S2	0.642	0	0	0	0.991	0.764	0	0.643	0.999
CAC2	AT1G62640	139034	120476	AT5G35360.3	lipid metabolism.FA synthesis and FA elongation.Acetyl CoA Carboxylation.heteromeric Complex.Biotin Carboxylase	AT1G62640.1	lipid metabolism.FA synthesis and FA elongation.ketoacyl ACP synthase	0.642	0	0.255	0	0.202	0	0.9	0.646	0.991
EMB3147	AT1G62640	124692	120476	AT2G30200.1	lipid metabolism.FA synthesis and FA elongation.Acetyl CoA Transacylase	AT1G62640.1	lipid metabolism.FA synthesis and FA elongation.ketoacyl ACP synthase	0.642	0	0.429	0	0.512	0	0.97	0.556	0.998
FAB1	AT1G62640	121769	120476	AT1G74960.1	lipid metabolism.FA synthesis and FA elongation.ketoacyl ACP synthase	AT1G62640.1	lipid metabolism.FA synthesis and FA elongation.ketoacyl ACP synthase	0.642	0	0.506	0	0.469	0	0.927	0.323	0.994
KASI	AT1G62640	140202	120476	AT5G46290.3	lipid metabolism.FA synthesis and FA elongation.ketoacyl ACP synthase	AT1G62640.1	lipid metabolism.FA synthesis and FA elongation.ketoacyl ACP synthase	0.642	0	0.495	0	0.408	0	0.927	0.259	0.993
MOD1	AT1G62640	122829	120476	AT2G05990.1	lipid metabolism.FA synthesis and FA elongation.enoyl ACP reductase	AT1G62640.1	lipid metabolism.FA synthesis and FA elongation.ketoacyl ACP synthase	0.288	0	0	0	0.471	0	0.726	0.712	0.967
EMB2024	AT1G64190	138521	120642	AT5G24400.1	OPP.oxidative PP.6-phosphogluconolactonase	AT1G64190.1	OPP.oxidative PP.6-phosphogluconate dehydrogenase	0.321	0	0	0	0.13	0	0.97	0.634	0.992
G6PD1	AT1G64190	139086	120642	AT5G35790.1	OPP.oxidative PP.G6PD	AT1G64190.1	OPP.oxidative PP.6-phosphogluconate dehydrogenase	0.642	0	0	0	0.204	0	0.403	0.646	0.931
G6PD5	AT1G64190	129506	120642	AT3G27300.1	OPP.oxidative PP.G6PD	AT1G64190.1	OPP.oxidative PP.6-phosphogluconate dehydrogenase	0.642	0	0	0	0.204	0	0.403	0.646	0.931
RPE	AT1G64190	141836	120642	AT5G61410.1	PS.calvin cycle.RPE	AT1G64190.1	OPP.oxidative PP.6-phosphogluconate dehydrogenase	0	0	0	0	0.087	0.238	0.97	0.602	0.99
TRA2	AT1G64190	137428	120642	AT5G13420.1	OPP.non-reductive PP.transaldolase	AT1G64190.1	OPP.oxidative PP.6-phosphogluconate dehydrogenase	0.092	0	0	0	0.784	0	0	0.627	0.922
AT3G54210	AT1G64510	131083	120676	AT3G54210.1	protein.synthesis.ribosomal protein.prokaryotic.chloroplast.50S subunit.L17	AT1G64510.1	protein.synthesis.ribosomal protein.prokaryotic.chloroplast.30S subunit.S6	0	0	0	0	0.95	0	0	0	0.951
AT5G14910	AT1G64510	137577	120676	AT5G14910.1	not assigned.no ontology	AT1G64510.1	protein.synthesis.ribosomal protein.prokaryotic.chloroplast.30S subunit.S6	0	0	0	0	0.929	0	0	0	0.931
emb1473	AT1G64510	122141	120676	AT1G78630.1	protein.synthesis.ribosomal protein.prokaryotic.chloroplast.50S subunit.L13	AT1G64510.1	protein.synthesis.ribosomal protein.prokaryotic.chloroplast.30S subunit.S6	0	0	0	0	0.923	0	0	0	0.924
emb2184	AT1G64510	121806	120676	AT1G75350.1	protein.synthesis.ribosomal protein.prokaryotic.chloroplast.50S subunit.L31	AT1G64510.1	protein.synthesis.ribosomal protein.prokaryotic.chloroplast.30S subunit.S6	0	0	0	0	0.899	0	0	0	0.901
EMB3136	AT1G64510	137437	120676	AT5G13510.1	protein.synthesis.ribosomal protein.prokaryotic.chloroplast.50S subunit.L10	AT1G64510.1	protein.synthesis.ribosomal protein.prokaryotic.chloroplast.30S subunit.S6	0	0	0	0	0.919	0	0	0	0.921
PRPL35	AT1G64510	124054	120676	AT2G24090.1	protein.synthesis.ribosomal protein.prokaryotic.unknown organellar.50S subunit.L35	AT1G64510.1	protein.synthesis.ribosomal protein.prokaryotic.chloroplast.30S subunit.S6	0	0	0	0	0.936	0	0	0	0.937
PRXQ	AT1G64510	129364	120676	AT3G26060.2	redox.peroxiredoxin	AT1G64510.1	protein.synthesis.ribosomal protein.prokaryotic.chloroplast.30S subunit.S6	0	0	0	0	0.903	0	0	0	0.905
AT2G05220	AT1G67430	122777	120985	AT2G05220.1	protein.synthesis.ribosomal protein.eukaryotic.40S subunit.S17	AT1G67430.1	protein.synthesis.ribosomal protein.eukaryotic.60S subunit.L17	0	0	0	0	0.997	0.529	0.9	0.552	0.999
AT2G19730	AT1G67430	123593	120985	AT2G19730.1	protein.synthesis.ribosomal protein.eukaryotic.60S subunit.L28	AT1G67430.1	protein.synthesis.ribosomal protein.eukaryotic.60S subunit.L17	0	0	0	0	0.998	0.933	0.9	0.083	0.999
AT2G27710	AT1G67430	124439	120985	AT2G27710.1	protein.synthesis.ribosomal protein.eukaryotic.60S subunit.P2	AT1G67430.1	protein.synthesis.ribosomal protein.eukaryotic.60S subunit.L17	0	0	0	0	0.993	0.861	0	0	0.999
AT2G27720	AT1G67430	124440	120985	AT2G27720.2	protein.synthesis.ribosomal protein.eukaryotic.60S subunit.P2	AT1G67430.1	protein.synthesis.ribosomal protein.eukaryotic.60S subunit.L17	0	0	0	0	0.985	0.861	0	0	0.997
AT2G41840	AT1G67430	125964	120985	AT2G41840.1	protein.synthesis.ribosomal protein.eukaryotic.40S subunit.S2	AT1G67430.1	protein.synthesis.ribosomal protein.eukaryotic.60S subunit.L17	0.642	0	0	0	0.999	0.85	0.9	0.552	0.999
AT2G44120	AT1G67430	126206	120985	AT2G44120.2	protein.synthesis.ribosomal protein.eukaryotic.60S subunit.L7	AT1G67430.1	protein.synthesis.ribosomal protein.eukaryotic.60S subunit.L17	0.642	0	0	0	0.999	0.928	0	0.552	0.999
AT2G45710	AT1G67430	126373	120985	AT2G45710.1	protein.synthesis.ribosomal protein.eukaryotic.40S subunit.S27	AT1G67430.1	protein.synthesis.ribosomal protein.eukaryotic.60S subunit.L17	0	0	0	0	0.987	0.345	0.9	0.552	0.999
AT2G47610	AT1G67430	126572	120985	AT2G47610.1	protein.synthesis.ribosomal protein.eukaryotic.60S subunit.L7A	AT1G67430.1	protein.synthesis.ribosomal protein.eukaryotic.60S subunit.L17	0.07	0	0	0	0.994	0.943	0	0.552	0.999
AT3G02080	AT1G67430	126757	120985	AT3G02080.1	protein.synthesis.ribosomal protein.eukaryotic.40S subunit.S19	AT1G67430.1	protein.synthesis.ribosomal protein.eukaryotic.60S subunit.L17	0	0	0	0	0.999	0.911	0.9	0.552	0.999
AT3G02560	AT1G67430	126810	120985	AT3G02560.1	protein.synthesis.ribosomal protein.eukaryotic.40S subunit.S7	AT1G67430.1	protein.synthesis.ribosomal protein.eukaryotic.60S subunit.L17	0	0	0	0	0.999	0.566	0.9	0.178	0.999
AT3G04840	AT1G67430	127058	120985	AT3G04840.1	protein.synthesis.ribosomal protein.eukaryotic.40S subunit.S3A	AT1G67430.1	protein.synthesis.ribosomal protein.eukaryotic.60S subunit.L17	0	0	0	0	0.999	0.929	0.9	0.14	0.999
AT3G04920	AT1G67430	127069	120985	AT3G04920.1	protein.synthesis.ribosomal protein.eukaryotic.40S subunit.S24	AT1G67430.1	protein.synthesis.ribosomal protein.eukaryotic.60S subunit.L17	0	0	0	0	0.942	0.928	0.9	0	0.999
AT3G05560	AT1G67430	127143	120985	AT3G05560.1	protein.synthesis.ribosomal protein.eukaryotic.60S subunit.L22	AT1G67430.1	protein.synthesis.ribosomal protein.eukaryotic.60S subunit.L17	0	0	0	0	0.947	0.93	0.9	0.175	0.999
AT3G09200	AT1G67430	127496	120985	AT3G09200.1	protein.synthesis.ribosomal protein.eukaryotic.60S subunit.P0	AT1G67430.1	protein.synthesis.ribosomal protein.eukaryotic.60S subunit.L17	0.308	0	0	0	0.999	0.929	0.9	0.552	0.999
AT3G09500	AT1G67430	127525	120985	AT3G09500.1	protein.synthesis.ribosomal protein.eukaryotic.60S subunit.L35	AT1G67430.1	protein.synthesis.ribosomal protein.eukaryotic.60S subunit.L17	0.642	0	0	0	0.999	0.921	0.9	0.552	0.999
AT3G09630	AT1G67430	127537	120985	AT3G09630.1	protein.synthesis.ribosomal protein.eukaryotic.60S subunit.L4/L1	AT1G67430.1	protein.synthesis.ribosomal protein.eukaryotic.60S subunit.L17	0.642	0	0	0	0.999	0.943	0.9	0.552	0.999
AT3G11510	AT1G67430	127748	120985	AT3G11510.1	protein.synthesis.ribosomal protein.eukaryotic.40S subunit.S14	AT1G67430.1	protein.synthesis.ribosomal protein.eukaryotic.60S subunit.L17	0.642	0	0	0	0.998	0.566	0.9	0.552	0.999
AT3G47370	AT1G67430	130343	120985	AT3G47370.1	protein.synthesis.ribosomal protein.eukaryotic.40S subunit.S20	AT1G67430.1	protein.synthesis.ribosomal protein.eukaryotic.60S subunit.L17	0.642	0	0	0	0.999	0.907	0.9	0.552	0.999
AT3G49910	AT1G67430	130619	120985	AT3G49910.1	protein.synthesis.ribosomal protein.eukaryotic.60S subunit.L26	AT1G67430.1	protein.synthesis.ribosomal protein.eukaryotic.60S subunit.L17	0.642	0	0	0	0.999	0.943	0.9	0.866	0.999
AT3G53740	AT1G67430	131035	120985	AT3G53740.2	protein.synthesis.ribosomal protein.eukaryotic.60S subunit.L36	AT1G67430.1	protein.synthesis.ribosomal protein.eukaryotic.60S subunit.L17	0	0	0	0	0.968	0.93	0.9	0.193	0.999
AT3G53870	AT1G67430	131048	120985	AT3G53870.1	protein.synthesis.ribosomal protein.eukaryotic.40S subunit.S3	AT1G67430.1	protein.synthesis.ribosomal protein.eukaryotic.60S subunit.L17	0.642	0	0	0	0.999	0.928	0.9	0.552	0.999
AT3G54210	AT1G67430	131083	120985	AT3G54210.1	protein.synthesis.ribosomal protein.prokaryotic.chloroplast.50S subunit.L17	AT1G67430.1	protein.synthesis.ribosomal protein.eukaryotic.60S subunit.L17	0.642	0	0	0	0.825	0.772	0	0.552	0.992
AT3G56340	AT1G67430	131308	120985	AT3G56340.1	protein.synthesis.ribosomal protein.eukaryotic.40S subunit.S26	AT1G67430.1	protein.synthesis.ribosomal protein.eukaryotic.60S subunit.L17	0	0	0	0	0.998	0.307	0.9	0.828	0.999
AT3G60245	AT1G67430	131702	120985	AT3G60245.1	protein.synthesis.ribosomal protein.eukaryotic.60S subunit.L37A	AT1G67430.1	protein.synthesis.ribosomal protein.eukaryotic.60S subunit.L17	0	0	0	0	0.999	0.943	0.9	0.552	0.999
AT3G62870	AT1G67430	131989	120985	AT3G62870.1	protein.synthesis.ribosomal protein.eukaryotic.60S subunit.L7A	AT1G67430.1	protein.synthesis.ribosomal protein.eukaryotic.60S subunit.L17	0.07	0	0	0	0.991	0.943	0	0.552	0.999
AT4G00810	AT1G67430	132160	120985	AT4G00810.1	protein.synthesis.ribosomal protein.eukaryotic.60S subunit.P1	AT1G67430.1	protein.synthesis.ribosomal protein.eukaryotic.60S subunit.L17	0	0	0	0	0.995	0.866	0.9	0.829	0.999
AT4G13170	AT1G67430	133214	120985	AT4G13170.1	protein.synthesis.ribosomal protein.eukaryotic.60S subunit.L13A	AT1G67430.1	protein.synthesis.ribosomal protein.eukaryotic.60S subunit.L17	0.264	0	0	0	0.999	0.928	0.9	0.552	0.999
AT4G15000	AT1G67430	133443	120985	AT4G15000.1	protein.synthesis.ribosomal protein.eukaryotic.60S subunit.L27	AT1G67430.1	protein.synthesis.ribosomal protein.eukaryotic.60S subunit.L17	0.095	0	0	0	0.999	0.93	0.9	0.083	0.999
AT4G18100	AT1G67430	133806	120985	AT4G18100.1	protein.synthesis.ribosomal protein.eukaryotic.60S subunit.L32	AT1G67430.1	protein.synthesis.ribosomal protein.eukaryotic.60S subunit.L17	0.642	0	0	0	0.999	0.943	0.9	0.552	0.999
AT4G27090	AT1G67430	134783	120985	AT4G27090.1	protein.synthesis.ribosomal protein.eukaryotic.60S subunit.L14	AT1G67430.1	protein.synthesis.ribosomal protein.eukaryotic.60S subunit.L17	0.095	0	0	0	0.997	0.942	0.9	0.118	0.999
AT4G29410	AT1G67430	135039	120985	AT4G29410.1	protein.synthesis.ribosomal protein.eukaryotic.60S subunit.L28	AT1G67430.1	protein.synthesis.ribosomal protein.eukaryotic.60S subunit.L17	0	0	0	0	0.998	0.933	0.9	0.829	0.999
AT5G02870	AT1G67430	136389	120985	AT5G02870.1	protein.synthesis.ribosomal protein.eukaryotic.60S subunit.L4/L1	AT1G67430.1	protein.synthesis.ribosomal protein.eukaryotic.60S subunit.L17	0.642	0	0	0	0.999	0.943	0.9	0.552	0.999
AT5G03850.1	AT1G67430	136497	120985	AT5G03850.1	protein.synthesis.ribosomal protein.eukaryotic.40S subunit.S28	AT1G67430.1	protein.synthesis.ribosomal protein.eukaryotic.60S subunit.L17	0	0	0	0	0.979	0.636	0	0.16	0.993
AT5G07090	AT1G67430	136835	120985	AT5G07090.1	protein.synthesis.ribosomal protein.eukaryotic.40S subunit.S4	AT1G67430.1	protein.synthesis.ribosomal protein.eukaryotic.60S subunit.L17	0.642	0	0.242	0	0.998	0.874	0.9	0	0.999
AT5G08180	AT1G67430	136950	120985	AT5G08180.1	protein.synthesis.ribosomal protein.eukaryotic.60S subunit.L7/L30/S12	AT1G67430.1	protein.synthesis.ribosomal protein.eukaryotic.60S subunit.L17	0.07	0	0	0	0.48	0.647	0	0.552	0.915
AT5G15200	AT1G67430	137608	120985	AT5G15200.1	protein.synthesis.ribosomal protein.eukaryotic.40S subunit.S9	AT1G67430.1	protein.synthesis.ribosomal protein.eukaryotic.60S subunit.L17	0.642	0	0	0	0.997	0.367	0	0.552	0.999
AT5G16130	AT1G67430	137706	120985	AT5G16130.1	protein.synthesis.ribosomal protein.eukaryotic.40S subunit.S7	AT1G67430.1	protein.synthesis.ribosomal protein.eukaryotic.60S subunit.L17	0	0	0	0	0.999	0.566	0.9	0.178	0.999
AT5G18380	AT1G67430	137945	120985	AT5G18380.1	protein.synthesis.ribosomal protein.eukaryotic.40S subunit.S16	AT1G67430.1	protein.synthesis.ribosomal protein.eukaryotic.60S subunit.L17	0.262	0	0	0	0.999	0.91	0.9	0.552	0.999
AT5G20290	AT1G67430	138156	120985	AT5G20290.1	protein.synthesis.ribosomal protein.eukaryotic.40S subunit.S8	AT1G67430.1	protein.synthesis.ribosomal protein.eukaryotic.60S subunit.L17	0	0	0	0	0.999	0.928	0.9	0.909	0.999
AT5G45775.2	AT1G67430	140146	120985	AT5G45775.2	protein.synthesis.ribosomal protein.eukaryotic.60S subunit.L11	AT1G67430.1	protein.synthesis.ribosomal protein.eukaryotic.60S subunit.L17	0.642	0	0	0	0.999	0.928	0	0.552	0.999
AT5G52650	AT1G67430	140892	120985	AT5G52650.1	protein.synthesis.ribosomal protein.eukaryotic.40S subunit.S10	AT1G67430.1	protein.synthesis.ribosomal protein.eukaryotic.60S subunit.L17	0	0	0	0	0.982	0	0.9	0	0.998
AT5G56670.1	AT1G67430	141333	120985	AT5G56670.1	protein.synthesis.ribosomal protein.eukaryotic.40S subunit.S30	AT1G67430.1	protein.synthesis.ribosomal protein.eukaryotic.60S subunit.L17	0	0	0	0	0.992	0.566	0	0	0.996
AT5G56710	AT1G67430	141337	120985	AT5G56710.1	protein.synthesis.ribosomal protein.eukaryotic.60S subunit.L31	AT1G67430.1	protein.synthesis.ribosomal protein.eukaryotic.60S subunit.L17	0	0	0	0	0.999	0.93	0.9	0.187	0.999
AT5G61170	AT1G67430	141811	120985	AT5G61170.1	protein.synthesis.ribosomal protein.eukaryotic.40S subunit.S19	AT1G67430.1	protein.synthesis.ribosomal protein.eukaryotic.60S subunit.L17	0	0	0	0	0.999	0.911	0.9	0.552	0.999
AT5G65220	AT1G67430	142245	120985	AT5G65220.1	protein.synthesis.ribosomal protein.prokaryotic.chloroplast.50S subunit.L29	AT1G67430.1	protein.synthesis.ribosomal protein.eukaryotic.60S subunit.L17	0.642	0	0	0	0.999	0.921	0	0.552	0.999
ATCG00790.1	AT1G67430	142568	120985	ATCG00790.1	protein.synthesis.ribosomal protein.prokaryotic.chloroplast.50S subunit.L16	AT1G67430.1	protein.synthesis.ribosomal protein.eukaryotic.60S subunit.L17	0.642	0	0	0	0.999	0.735	0	0.552	0.999
BBC1	AT1G67430	130518	120985	AT3G49010.1	protein.synthesis.ribosomal protein.eukaryotic.60S subunit.L13	AT1G67430.1	protein.synthesis.ribosomal protein.eukaryotic.60S subunit.L17	0	0	0	0	0.999	0.93	0.9	0.132	0.999
EMB1080	AT1G67430	130510	120985	AT3G48930.1	protein.synthesis.ribosomal protein.eukaryotic.40S subunit.S11	AT1G67430.1	protein.synthesis.ribosomal protein.eukaryotic.60S subunit.L17	0.642	0	0	0	0.999	0.901	0.9	0.552	0.999
emb1473	AT1G67430	122141	120985	AT1G78630.1	protein.synthesis.ribosomal protein.prokaryotic.chloroplast.50S subunit.L13	AT1G67430.1	protein.synthesis.ribosomal protein.eukaryotic.60S subunit.L17	0.264	0	0	0	0.979	0.703	0	0.552	0.997
emb2184	AT1G67430	121806	120985	AT1G75350.1	protein.synthesis.ribosomal protein.prokaryotic.chloroplast.50S subunit.L31	AT1G67430.1	protein.synthesis.ribosomal protein.eukaryotic.60S subunit.L17	0.102	0	0	0	0.084	0.904	0	0.474	0.952
EMB2296	AT1G67430	123418	120985	AT2G18020.1	protein.synthesis.ribosomal protein.eukaryotic.60S subunit.L8	AT1G67430.1	protein.synthesis.ribosomal protein.eukaryotic.60S subunit.L17	0.642	0	0	0	0.999	0.928	0.9	0.885	0.999
emb2726	AT1G67430	135000	120985	AT4G29060.1	protein.synthesis.elongation	AT1G67430.1	protein.synthesis.ribosomal protein.eukaryotic.60S subunit.L17	0.101	0	0	0	0.831	0	0	0.559	0.927
EMB3010	AT1G67430	137148	120985	AT5G10360.1	protein.synthesis.ribosomal protein.eukaryotic.40S subunit.S6	AT1G67430.1	protein.synthesis.ribosomal protein.eukaryotic.60S subunit.L17	0	0	0	0	0.999	0.929	0.9	0.178	0.999
EMB3136	AT1G67430	137437	120985	AT5G13510.1	protein.synthesis.ribosomal protein.prokaryotic.chloroplast.50S subunit.L10	AT1G67430.1	protein.synthesis.ribosomal protein.eukaryotic.60S subunit.L17	0.308	0	0	0	0.899	0.703	0	0.552	0.989
P40	AT1G67430	121500	120985	AT1G72370.1	protein.synthesis.ribosomal protein.eukaryotic.40S subunit.SA	AT1G67430.1	protein.synthesis.ribosomal protein.eukaryotic.60S subunit.L17	0.095	0	0	0	0.999	0.57	0.9	0.552	0.999
PGY1	AT1G67430	124423	120985	AT2G27530.1	protein.synthesis.ribosomal protein.eukaryotic.60S subunit.L10A	AT1G67430.1	protein.synthesis.ribosomal protein.eukaryotic.60S subunit.L17	0.293	0	0	0	0.999	0.93	0.9	0.552	0.999
PRPL35	AT1G67430	124054	120985	AT2G24090.1	protein.synthesis.ribosomal protein.prokaryotic.unknown organellar.50S subunit.L35	AT1G67430.1	protein.synthesis.ribosomal protein.eukaryotic.60S subunit.L17	0	0	0	0	0.395	0.896	0	0.272	0.95
RPL2.2	AT1G67430	142598	120985	ATCG01310.1	protein.synthesis.ribosomal protein.prokaryotic.chloroplast.50S subunit.L2	AT1G67430.1	protein.synthesis.ribosomal protein.eukaryotic.60S subunit.L17	0.642	0	0	0	0.999	0.651	0	0.552	0.999
RPL23AA	AT1G67430	125696	120985	AT2G39460.1	protein.synthesis.ribosomal protein.eukaryotic.60S subunit.L23A	AT1G67430.1	protein.synthesis.ribosomal protein.eukaryotic.60S subunit.L17	0.642	0	0	0	0.999	0.943	0	0.552	0.999
RPL27	AT1G67430	139599	120985	AT5G40950.1	protein.synthesis.ribosomal protein.prokaryotic.chloroplast.50S subunit.L27	AT1G67430.1	protein.synthesis.ribosomal protein.eukaryotic.60S subunit.L17	0	0	0	0	0.661	0.772	0	0.552	0.962
RPL34	AT1G67430	121223	120985	AT1G69620.1	protein.synthesis.ribosomal protein.eukaryotic.60S subunit.L34	AT1G67430.1	protein.synthesis.ribosomal protein.eukaryotic.60S subunit.L17	0.251	0	0	0	0.999	0.93	0.9	0.27	0.999
RPL5B	AT1G67430	139473	120985	AT5G39740.1	protein.synthesis.ribosomal protein.eukaryotic.60S subunit.L5	AT1G67430.1	protein.synthesis.ribosomal protein.eukaryotic.60S subunit.L17	0.642	0	0	0	0.999	0.943	0.9	0.552	0.999
rps14	AT1G67430	142530	120985	ATCG00330.1	protein.synthesis.ribosomal protein.prokaryotic.chloroplast.30S subunit.S14	AT1G67430.1	protein.synthesis.ribosomal protein.eukaryotic.60S subunit.L17	0.642	0	0	0	0.981	0	0	0.552	0.996
RPS18C	AT1G67430	132858	120985	AT4G09800.1	protein.synthesis.ribosomal protein.eukaryotic.40S subunit.S18	AT1G67430.1	protein.synthesis.ribosomal protein.eukaryotic.60S subunit.L17	0.642	0	0	0	0.999	0.463	0	0.552	0.999
rps19	AT1G67430	142571	120985	ATCG00820.1	protein.synthesis.ribosomal protein.prokaryotic.chloroplast.30S subunit.S19	AT1G67430.1	protein.synthesis.ribosomal protein.eukaryotic.60S subunit.L17	0.642	0	0	0	0.999	0.24	0	0.552	0.999
RPS5B	AT1G67430	125469	120985	AT2G37270.1	protein.synthesis.ribosomal protein.eukaryotic.40S subunit.S5	AT1G67430.1	protein.synthesis.ribosomal protein.eukaryotic.60S subunit.L17	0.642	0	0	0	0.997	0.827	0.9	0.552	0.999
RPS6A	AT1G67430	135287	120985	AT4G31700.1	protein.synthesis.ribosomal protein.eukaryotic.40S subunit.S6	AT1G67430.1	protein.synthesis.ribosomal protein.eukaryotic.60S subunit.L17	0	0	0	0	0.999	0.929	0.9	0.178	0.999
RPS7.2	AT1G67430	142593	120985	ATCG01240.1	protein.synthesis.ribosomal protein.prokaryotic.chloroplast.30S subunit.S7	AT1G67430.1	protein.synthesis.ribosomal protein.eukaryotic.60S subunit.L17	0.642	0	0	0	0.982	0.827	0	0.552	0.999
AT5G48220	AT1G70570	140410	121320	AT5G48220.1	amino acid metabolism.synthesis.aromatic aa.tryptophan.indole-3-glycerol phosphate synthase	AT1G70570.2	amino acid metabolism.synthesis.aromatic aa.tryptophan.anthranilate phosphoribosyltransferase	0.642	0	0	0	0.243	0	0.513	0.552	0.932
TSB1	AT1G70570	141132	121320	AT5G54810.1	amino acid metabolism.synthesis.aromatic aa.tryptophan.tryptophan synthase	AT1G70570.2	amino acid metabolism.synthesis.aromatic aa.tryptophan.anthranilate phosphoribosyltransferase	0.642	0	0	0	0.226	0	0.349	0.552	0.908
AT3G47070	AT1G71500	130319	121419	AT3G47070.1	not assigned.unknown	AT1G71500.1	misc. other Ferredoxins and Rieske domain	0	0	0	0	0.895	0	0	0.645	0.962
PRXQ	AT1G71500	129364	121419	AT3G26060.2	redox.peroxiredoxin	AT1G71500.1	misc. other Ferredoxins and Rieske domain	0	0	0	0	0.901	0	0	0	0.903
PSB28	AT1G71500	134957	121419	AT4G28660.2	PS.lightreaction.photosystem II.PSII polypeptide subunits	AT1G71500.1	misc. other Ferredoxins and Rieske domain	0	0	0	0	0.834	0	0	0.547	0.923
AT5G23540	AT1G73110	138424	121573	AT5G23540.1	protein.degradation.ubiquitin.proteasom	AT1G73110.1	PS.calvin cycle.rubisco interacting	0	0	0	0	0.176	0.902	0.151	0.585	0.967
PAC1	AT1G73110	128931	121573	AT3G22110.1	protein.degradation.ubiquitin.proteasom	AT1G73110.1	PS.calvin cycle.rubisco interacting	0	0	0	0	0.793	0.928	0.255	0.556	0.994
PAD1	AT1G73110	130766	121573	AT3G51260.1	protein.degradation	AT1G73110.1	PS.calvin cycle.rubisco interacting	0	0	0	0	0.803	0.928	0	0.193	0.987
PAE2	AT1G73110	128072	121573	AT3G14290.1	protein.degradation.ubiquitin.proteasom	AT1G73110.1	PS.calvin cycle.rubisco interacting	0	0	0	0	0.659	0.928	0.19	0.257	0.983
PAF1	AT1G73110	139805	121573	AT5G42790.1	protein.degradation.ubiquitin.proteasom	AT1G73110.1	PS.calvin cycle.rubisco interacting	0	0	0	0	0.659	0.928	0.255	0.257	0.984
PAG1	AT1G73110	124364	121573	AT2G27020.1	protein.degradation.ubiquitin.proteasom	AT1G73110.1	PS.calvin cycle.rubisco interacting	0	0	0	0	0.569	0.941	0.255	0.189	0.982
PBB1	AT1G73110	129525	121573	AT3G27430.2	protein.degradation.ubiquitin.proteasom	AT1G73110.1	PS.calvin cycle.rubisco interacting	0	0	0	0	0.358	0.88	0	0.257	0.937
PBF1	AT1G73110	131762	121573	AT3G60820.1	protein.degradation.ubiquitin.proteasom	AT1G73110.1	PS.calvin cycle.rubisco interacting	0	0	0	0	0.796	0.943	0.255	0.257	0.992
RPT3	AT1G73110	141510	121573	AT5G58290.1	protein.degradation.ubiquitin.proteasom	AT1G73110.1	PS.calvin cycle.rubisco interacting	0	0	0	0	0.788	0.943	0.255	0.647	0.996
RPT5A	AT1G73110	127139	121573	AT3G05530.1	protein.degradation.ubiquitin.proteasom	AT1G73110.1	PS.calvin cycle.rubisco interacting	0	0	0	0	0.732	0.928	0.255	0.647	0.994
RPT6A	AT1G73110	138124	121573	AT5G19990.1	protein.degradation.ubiquitin.proteasom	AT1G73110.1	PS.calvin cycle.rubisco interacting	0	0	0	0	0.802	0.928	0.255	0.897	0.998
AT3G15520	AT1G74070	128210	121678	AT3G15520.1	cell.cycle.peptidylprolyl isomerase	AT1G74070.1	cell.cycle.peptidylprolyl isomerase	0	0	0	0	0.227	0	0	0.881	0.908
AGT	AT1G79870	123036	122268	AT2G13360.1	PS.photorespiration.aminotransferases peroxisomal	AT1G79870.1	PS.photorespiration.hydroxypyruvate reductase	0.171	0	0	0	0.084	0	0.932	0.648	0.98
AT1G80380	AT1G79870	122319	122268	AT1G80380.2	PS.photorespiration.glycerate kinase	AT1G79870.1	PS.photorespiration.hydroxypyruvate reductase	0.07	0	0	0	0	0	0.9	0.153	0.914
RBCL	AT1G80380	142540	122319	ATCG00490.1	PS.calvin cycle.rubisco large subunit	AT1G80380.2	PS.photorespiration.glycerate kinase	0	0	0	0	0	0	0.921	0	0.923
RBCS1B	AT1G80380	139336	122319	AT5G38430.1	PS.calvin cycle.rubisco small subunit	AT1G80380.2	PS.photorespiration.glycerate kinase	0	0	0	0	0	0	0.921	0	0.923
RBCS2B	AT1G80380	139335	122319	AT5G38420.1	PS.calvin cycle.rubisco small subunit	AT1G80380.2	PS.photorespiration.glycerate kinase	0	0	0	0	0	0	0.921	0	0.923
AT2G19730	AT2G05220	123593	122777	AT2G19730.1	protein.synthesis.ribosomal protein.eukaryotic.60S subunit.L28	AT2G05220.1	protein.synthesis.ribosomal protein.eukaryotic.40S subunit.S17	0	0	0	0	0.815	0	0.9	0	0.981
AT2G27710	AT2G05220	124439	122777	AT2G27710.1	protein.synthesis.ribosomal protein.eukaryotic.60S subunit.P2	AT2G05220.1	protein.synthesis.ribosomal protein.eukaryotic.40S subunit.S17	0	0	0	0	0.999	0.768	0	0	0.999
AT2G27720	AT2G05220	124440	122777	AT2G27720.2	protein.synthesis.ribosomal protein.eukaryotic.60S subunit.P2	AT2G05220.1	protein.synthesis.ribosomal protein.eukaryotic.40S subunit.S17	0	0	0	0	0.999	0.768	0	0	0.999
AT2G41840	AT2G05220	125964	122777	AT2G41840.1	protein.synthesis.ribosomal protein.eukaryotic.40S subunit.S2	AT2G05220.1	protein.synthesis.ribosomal protein.eukaryotic.40S subunit.S17	0	0	0	0	0.986	0.808	0.9	0.552	0.999
AT2G45710	AT2G05220	126373	122777	AT2G45710.1	protein.synthesis.ribosomal protein.eukaryotic.40S subunit.S27	AT2G05220.1	protein.synthesis.ribosomal protein.eukaryotic.40S subunit.S17	0	0	0	0	0.999	0.873	0.9	0.569	0.999
AT2G47610	AT2G05220	126572	122777	AT2G47610.1	protein.synthesis.ribosomal protein.eukaryotic.60S subunit.L7A	AT2G05220.1	protein.synthesis.ribosomal protein.eukaryotic.40S subunit.S17	0	0	0	0	0.965	0.657	0	0.495	0.993
AT3G02080	AT2G05220	126757	122777	AT3G02080.1	protein.synthesis.ribosomal protein.eukaryotic.40S subunit.S19	AT2G05220.1	protein.synthesis.ribosomal protein.eukaryotic.40S subunit.S17	0.069	0	0	0	0.948	0.902	0.9	0.638	0.999
AT3G02560	AT2G05220	126810	122777	AT3G02560.1	protein.synthesis.ribosomal protein.eukaryotic.40S subunit.S7	AT2G05220.1	protein.synthesis.ribosomal protein.eukaryotic.40S subunit.S17	0	0	0	0	0.983	0.902	0.9	0.189	0.999
AT3G04840	AT2G05220	127058	122777	AT3G04840.1	protein.synthesis.ribosomal protein.eukaryotic.40S subunit.S3A	AT2G05220.1	protein.synthesis.ribosomal protein.eukaryotic.40S subunit.S17	0	0	0	0	0.995	0.928	0.9	0.605	0.999
AT3G04920	AT2G05220	127069	122777	AT3G04920.1	protein.synthesis.ribosomal protein.eukaryotic.40S subunit.S24	AT2G05220.1	protein.synthesis.ribosomal protein.eukaryotic.40S subunit.S17	0.068	0	0	0	0.999	0.928	0.9	0.62	0.999
AT3G05560	AT2G05220	127143	122777	AT3G05560.1	protein.synthesis.ribosomal protein.eukaryotic.60S subunit.L22	AT2G05220.1	protein.synthesis.ribosomal protein.eukaryotic.40S subunit.S17	0	0	0	0	0.763	0.286	0.9	0.556	0.991
AT3G09200	AT2G05220	127496	122777	AT3G09200.1	protein.synthesis.ribosomal protein.eukaryotic.60S subunit.P0	AT2G05220.1	protein.synthesis.ribosomal protein.eukaryotic.40S subunit.S17	0	0	0	0	0.956	0.35	0.9	0	0.997
AT3G09500	AT2G05220	127525	122777	AT3G09500.1	protein.synthesis.ribosomal protein.eukaryotic.60S subunit.L35	AT2G05220.1	protein.synthesis.ribosomal protein.eukaryotic.40S subunit.S17	0	0	0	0	0.938	0.362	0.9	0.191	0.996
AT3G09630	AT2G05220	127537	122777	AT3G09630.1	protein.synthesis.ribosomal protein.eukaryotic.60S subunit.L4/L1	AT2G05220.1	protein.synthesis.ribosomal protein.eukaryotic.40S subunit.S17	0	0	0	0	0.974	0.87	0.9	0.189	0.999
AT3G11510	AT2G05220	127748	122777	AT3G11510.1	protein.synthesis.ribosomal protein.eukaryotic.40S subunit.S14	AT2G05220.1	protein.synthesis.ribosomal protein.eukaryotic.40S subunit.S17	0	0	0	0	0.94	0.902	0.9	0.641	0.999
AT3G47370	AT2G05220	130343	122777	AT3G47370.1	protein.synthesis.ribosomal protein.eukaryotic.40S subunit.S20	AT2G05220.1	protein.synthesis.ribosomal protein.eukaryotic.40S subunit.S17	0	0	0	0	0.999	0.873	0.9	0.595	0.999
AT3G49910	AT2G05220	130619	122777	AT3G49910.1	protein.synthesis.ribosomal protein.eukaryotic.60S subunit.L26	AT2G05220.1	protein.synthesis.ribosomal protein.eukaryotic.40S subunit.S17	0	0	0	0	0.999	0.529	0.9	0.576	0.999
AT3G53740	AT2G05220	131035	122777	AT3G53740.2	protein.synthesis.ribosomal protein.eukaryotic.60S subunit.L36	AT2G05220.1	protein.synthesis.ribosomal protein.eukaryotic.40S subunit.S17	0	0	0	0	0.999	0.458	0.9	0.56	0.999
AT3G53870	AT2G05220	131048	122777	AT3G53870.1	protein.synthesis.ribosomal protein.eukaryotic.40S subunit.S3	AT2G05220.1	protein.synthesis.ribosomal protein.eukaryotic.40S subunit.S17	0	0	0	0	0.999	0.902	0.9	0.566	0.999
AT3G56340	AT2G05220	131308	122777	AT3G56340.1	protein.synthesis.ribosomal protein.eukaryotic.40S subunit.S26	AT2G05220.1	protein.synthesis.ribosomal protein.eukaryotic.40S subunit.S17	0	0	0	0	0.964	0.902	0.9	0.642	0.999
AT3G60245	AT2G05220	131702	122777	AT3G60245.1	protein.synthesis.ribosomal protein.eukaryotic.60S subunit.L37A	AT2G05220.1	protein.synthesis.ribosomal protein.eukaryotic.40S subunit.S17	0	0	0	0	0.973	0.373	0.9	0.552	0.999
AT3G62870	AT2G05220	131989	122777	AT3G62870.1	protein.synthesis.ribosomal protein.eukaryotic.60S subunit.L7A	AT2G05220.1	protein.synthesis.ribosomal protein.eukaryotic.40S subunit.S17	0	0	0	0	0.945	0.657	0	0.495	0.99
AT4G00810	AT2G05220	132160	122777	AT4G00810.1	protein.synthesis.ribosomal protein.eukaryotic.60S subunit.P1	AT2G05220.1	protein.synthesis.ribosomal protein.eukaryotic.40S subunit.S17	0	0	0	0	0.957	0.544	0.9	0	0.997
AT4G13170	AT2G05220	133214	122777	AT4G13170.1	protein.synthesis.ribosomal protein.eukaryotic.60S subunit.L13A	AT2G05220.1	protein.synthesis.ribosomal protein.eukaryotic.40S subunit.S17	0	0	0	0	0.999	0.394	0.9	0	0.999
AT4G15000	AT2G05220	133443	122777	AT4G15000.1	protein.synthesis.ribosomal protein.eukaryotic.60S subunit.L27	AT2G05220.1	protein.synthesis.ribosomal protein.eukaryotic.40S subunit.S17	0	0	0	0	0.999	0.839	0.9	0.132	0.999
AT4G18100	AT2G05220	133806	122777	AT4G18100.1	protein.synthesis.ribosomal protein.eukaryotic.60S subunit.L32	AT2G05220.1	protein.synthesis.ribosomal protein.eukaryotic.40S subunit.S17	0	0	0	0	0.999	0.685	0.9	0.552	0.999
AT4G27090	AT2G05220	134783	122777	AT4G27090.1	protein.synthesis.ribosomal protein.eukaryotic.60S subunit.L14	AT2G05220.1	protein.synthesis.ribosomal protein.eukaryotic.40S subunit.S17	0	0	0	0	0.999	0.868	0.9	0.603	0.999
AT4G29410	AT2G05220	135039	122777	AT4G29410.1	protein.synthesis.ribosomal protein.eukaryotic.60S subunit.L28	AT2G05220.1	protein.synthesis.ribosomal protein.eukaryotic.40S subunit.S17	0	0	0	0	0.87	0	0.9	0	0.986
AT5G02870	AT2G05220	136389	122777	AT5G02870.1	protein.synthesis.ribosomal protein.eukaryotic.60S subunit.L4/L1	AT2G05220.1	protein.synthesis.ribosomal protein.eukaryotic.40S subunit.S17	0	0	0	0	0.973	0.87	0.9	0.189	0.999
AT5G03850.1	AT2G05220	136497	122777	AT5G03850.1	protein.synthesis.ribosomal protein.eukaryotic.40S subunit.S28	AT2G05220.1	protein.synthesis.ribosomal protein.eukaryotic.40S subunit.S17	0	0	0	0	0.824	0.902	0	0.643	0.993
AT5G07090	AT2G05220	136835	122777	AT5G07090.1	protein.synthesis.ribosomal protein.eukaryotic.40S subunit.S4	AT2G05220.1	protein.synthesis.ribosomal protein.eukaryotic.40S subunit.S17	0	0	0	0	0.999	0.902	0.9	0.214	0.999
AT5G08180	AT2G05220	136950	122777	AT5G08180.1	protein.synthesis.ribosomal protein.eukaryotic.60S subunit.L7/L30/S12	AT2G05220.1	protein.synthesis.ribosomal protein.eukaryotic.40S subunit.S17	0	0	0	0	0.517	0.657	0	0.495	0.911
AT5G15200	AT2G05220	137608	122777	AT5G15200.1	protein.synthesis.ribosomal protein.eukaryotic.40S subunit.S9	AT2G05220.1	protein.synthesis.ribosomal protein.eukaryotic.40S subunit.S17	0	0	0	0	0.99	0.902	0	0.066	0.999
AT5G16130	AT2G05220	137706	122777	AT5G16130.1	protein.synthesis.ribosomal protein.eukaryotic.40S subunit.S7	AT2G05220.1	protein.synthesis.ribosomal protein.eukaryotic.40S subunit.S17	0	0	0	0	0.981	0.902	0.9	0.189	0.999
AT5G18380	AT2G05220	137945	122777	AT5G18380.1	protein.synthesis.ribosomal protein.eukaryotic.40S subunit.S16	AT2G05220.1	protein.synthesis.ribosomal protein.eukaryotic.40S subunit.S17	0	0	0	0	0.999	0.902	0.9	0.602	0.999
AT5G20290	AT2G05220	138156	122777	AT5G20290.1	protein.synthesis.ribosomal protein.eukaryotic.40S subunit.S8	AT2G05220.1	protein.synthesis.ribosomal protein.eukaryotic.40S subunit.S17	0	0	0	0	0.999	0.928	0.9	0.609	0.999
AT5G45775.2	AT2G05220	140146	122777	AT5G45775.2	protein.synthesis.ribosomal protein.eukaryotic.60S subunit.L11	AT2G05220.1	protein.synthesis.ribosomal protein.eukaryotic.40S subunit.S17	0	0	0	0	0.999	0.394	0	0.19	0.999
AT5G52650	AT2G05220	140892	122777	AT5G52650.1	protein.synthesis.ribosomal protein.eukaryotic.40S subunit.S10	AT2G05220.1	protein.synthesis.ribosomal protein.eukaryotic.40S subunit.S17	0	0	0	0	0.87	0.902	0.9	0.631	0.999
AT5G56670.1	AT2G05220	141333	122777	AT5G56670.1	protein.synthesis.ribosomal protein.eukaryotic.40S subunit.S30	AT2G05220.1	protein.synthesis.ribosomal protein.eukaryotic.40S subunit.S17	0	0	0	0	0.99	0.902	0	0	0.998
AT5G56710	AT2G05220	141337	122777	AT5G56710.1	protein.synthesis.ribosomal protein.eukaryotic.60S subunit.L31	AT2G05220.1	protein.synthesis.ribosomal protein.eukaryotic.40S subunit.S17	0.086	0	0	0	0.999	0.832	0.9	0.593	0.999
AT5G61170	AT2G05220	141811	122777	AT5G61170.1	protein.synthesis.ribosomal protein.eukaryotic.40S subunit.S19	AT2G05220.1	protein.synthesis.ribosomal protein.eukaryotic.40S subunit.S17	0.069	0	0	0	0.967	0.902	0.9	0.638	0.999
AT5G65220	AT2G05220	142245	122777	AT5G65220.1	protein.synthesis.ribosomal protein.prokaryotic.chloroplast.50S subunit.L29	AT2G05220.1	protein.synthesis.ribosomal protein.eukaryotic.40S subunit.S17	0	0	0	0	0.935	0.362	0	0.191	0.964
ATCG00790.1	AT2G05220	142568	122777	ATCG00790.1	protein.synthesis.ribosomal protein.prokaryotic.chloroplast.50S subunit.L16	AT2G05220.1	protein.synthesis.ribosomal protein.eukaryotic.40S subunit.S17	0	0	0	0	0.755	0.587	0	0.517	0.946
BBC1	AT2G05220	130518	122777	AT3G49010.1	protein.synthesis.ribosomal protein.eukaryotic.60S subunit.L13	AT2G05220.1	protein.synthesis.ribosomal protein.eukaryotic.40S subunit.S17	0	0	0	0	0.999	0.476	0.9	0.13	0.999
EMB1080	AT2G05220	130510	122777	AT3G48930.1	protein.synthesis.ribosomal protein.eukaryotic.40S subunit.S11	AT2G05220.1	protein.synthesis.ribosomal protein.eukaryotic.40S subunit.S17	0	0	0	0	0.972	0.902	0.9	0.611	0.999
EMB2296	AT2G05220	123418	122777	AT2G18020.1	protein.synthesis.ribosomal protein.eukaryotic.60S subunit.L8	AT2G05220.1	protein.synthesis.ribosomal protein.eukaryotic.40S subunit.S17	0	0	0	0	0.989	0.778	0.9	0.552	0.999
EMB3010	AT2G05220	137148	122777	AT5G10360.1	protein.synthesis.ribosomal protein.eukaryotic.40S subunit.S6	AT2G05220.1	protein.synthesis.ribosomal protein.eukaryotic.40S subunit.S17	0	0	0	0	0.944	0.928	0.9	0.575	0.999
PGY1	AT2G05220	124423	122777	AT2G27530.1	protein.synthesis.ribosomal protein.eukaryotic.60S subunit.L10A	AT2G05220.1	protein.synthesis.ribosomal protein.eukaryotic.40S subunit.S17	0	0	0	0	0.848	0.464	0.9	0	0.991
RPL2.2	AT2G05220	142598	122777	ATCG01310.1	protein.synthesis.ribosomal protein.prokaryotic.chloroplast.50S subunit.L2	AT2G05220.1	protein.synthesis.ribosomal protein.eukaryotic.40S subunit.S17	0	0	0	0	0.721	0.566	0	0.552	0.942
RPL23AA	AT2G05220	125696	122777	AT2G39460.1	protein.synthesis.ribosomal protein.eukaryotic.60S subunit.L23A	AT2G05220.1	protein.synthesis.ribosomal protein.eukaryotic.40S subunit.S17	0	0	0	0	0.893	0.552	0	0.184	0.958
RPL5B	AT2G05220	139473	122777	AT5G39740.1	protein.synthesis.ribosomal protein.eukaryotic.60S subunit.L5	AT2G05220.1	protein.synthesis.ribosomal protein.eukaryotic.40S subunit.S17	0	0	0	0	0.98	0.32	0.9	0.641	0.999
rps14	AT2G05220	142530	122777	ATCG00330.1	protein.synthesis.ribosomal protein.prokaryotic.chloroplast.30S subunit.S14	AT2G05220.1	protein.synthesis.ribosomal protein.eukaryotic.40S subunit.S17	0	0	0	0	0.74	0.759	0	0.184	0.944
RPS18C	AT2G05220	132858	122777	AT4G09800.1	protein.synthesis.ribosomal protein.eukaryotic.40S subunit.S18	AT2G05220.1	protein.synthesis.ribosomal protein.eukaryotic.40S subunit.S17	0	0	0	0	0.999	0.853	0	0.142	0.999
rps19	AT2G05220	142571	122777	ATCG00820.1	protein.synthesis.ribosomal protein.prokaryotic.chloroplast.30S subunit.S19	AT2G05220.1	protein.synthesis.ribosomal protein.eukaryotic.40S subunit.S17	0	0	0	0	0.999	0.657	0	0.181	0.999
RPS5B	AT2G05220	125469	122777	AT2G37270.1	protein.synthesis.ribosomal protein.eukaryotic.40S subunit.S5	AT2G05220.1	protein.synthesis.ribosomal protein.eukaryotic.40S subunit.S17	0	0	0	0	0.874	0.837	0.9	0.628	0.999
RPS6A	AT2G05220	135287	122777	AT4G31700.1	protein.synthesis.ribosomal protein.eukaryotic.40S subunit.S6	AT2G05220.1	protein.synthesis.ribosomal protein.eukaryotic.40S subunit.S17	0	0	0	0	0.95	0.928	0.9	0.575	0.999
RPS7.2	AT2G05220	142593	122777	ATCG01240.1	protein.synthesis.ribosomal protein.prokaryotic.chloroplast.30S subunit.S7	AT2G05220.1	protein.synthesis.ribosomal protein.eukaryotic.40S subunit.S17	0	0	0	0	0.795	0.837	0	0.628	0.986
AT2G27710	AT2G19730	124439	123593	AT2G27710.1	protein.synthesis.ribosomal protein.eukaryotic.60S subunit.P2	AT2G19730.1	protein.synthesis.ribosomal protein.eukaryotic.60S subunit.L28	0	0	0	0	0.971	0.664	0	0.559	0.995
AT2G27720	AT2G19730	124440	123593	AT2G27720.2	protein.synthesis.ribosomal protein.eukaryotic.60S subunit.P2	AT2G19730.1	protein.synthesis.ribosomal protein.eukaryotic.60S subunit.L28	0	0	0	0	0.972	0.664	0	0.559	0.995
AT2G41840	AT2G19730	125964	123593	AT2G41840.1	protein.synthesis.ribosomal protein.eukaryotic.40S subunit.S2	AT2G19730.1	protein.synthesis.ribosomal protein.eukaryotic.60S subunit.L28	0	0	0	0	0.973	0.09	0.9	0.755	0.999
AT2G44120	AT2G19730	126206	123593	AT2G44120.2	protein.synthesis.ribosomal protein.eukaryotic.60S subunit.L7	AT2G19730.1	protein.synthesis.ribosomal protein.eukaryotic.60S subunit.L28	0	0	0	0	0.982	0.87	0	0	0.997
AT2G45710	AT2G19730	126373	123593	AT2G45710.1	protein.synthesis.ribosomal protein.eukaryotic.40S subunit.S27	AT2G19730.1	protein.synthesis.ribosomal protein.eukaryotic.60S subunit.L28	0	0	0	0	0.999	0	0.9	0	0.999
AT2G47610	AT2G19730	126572	123593	AT2G47610.1	protein.synthesis.ribosomal protein.eukaryotic.60S subunit.L7A	AT2G19730.1	protein.synthesis.ribosomal protein.eukaryotic.60S subunit.L28	0	0	0	0	0.93	0.933	0	0	0.995
AT3G02080	AT2G19730	126757	123593	AT3G02080.1	protein.synthesis.ribosomal protein.eukaryotic.40S subunit.S19	AT2G19730.1	protein.synthesis.ribosomal protein.eukaryotic.60S subunit.L28	0	0	0	0	0.999	0.09	0.9	0.079	0.999
AT3G02560	AT2G19730	126810	123593	AT3G02560.1	protein.synthesis.ribosomal protein.eukaryotic.40S subunit.S7	AT2G19730.1	protein.synthesis.ribosomal protein.eukaryotic.60S subunit.L28	0	0	0	0	0.999	0	0.9	0.074	0.999
AT3G04840	AT2G19730	127058	123593	AT3G04840.1	protein.synthesis.ribosomal protein.eukaryotic.40S subunit.S3A	AT2G19730.1	protein.synthesis.ribosomal protein.eukaryotic.60S subunit.L28	0	0	0	0	0.999	0.091	0.9	0.672	0.999
AT3G04920	AT2G19730	127069	123593	AT3G04920.1	protein.synthesis.ribosomal protein.eukaryotic.40S subunit.S24	AT2G19730.1	protein.synthesis.ribosomal protein.eukaryotic.60S subunit.L28	0	0	0	0	0.906	0	0.9	0	0.99
AT3G05560	AT2G19730	127143	123593	AT3G05560.1	protein.synthesis.ribosomal protein.eukaryotic.60S subunit.L22	AT2G19730.1	protein.synthesis.ribosomal protein.eukaryotic.60S subunit.L28	0	0	0	0	0.95	0.923	0.9	0.083	0.999
AT3G09200	AT2G19730	127496	123593	AT3G09200.1	protein.synthesis.ribosomal protein.eukaryotic.60S subunit.P0	AT2G19730.1	protein.synthesis.ribosomal protein.eukaryotic.60S subunit.L28	0	0	0	0	0.963	0.757	0.9	0.083	0.999
AT3G09500	AT2G19730	127525	123593	AT3G09500.1	protein.synthesis.ribosomal protein.eukaryotic.60S subunit.L35	AT2G19730.1	protein.synthesis.ribosomal protein.eukaryotic.60S subunit.L28	0	0	0	0	0.999	0.899	0.9	0.191	0.999
AT3G09630	AT2G19730	127537	123593	AT3G09630.1	protein.synthesis.ribosomal protein.eukaryotic.60S subunit.L4/L1	AT2G19730.1	protein.synthesis.ribosomal protein.eukaryotic.60S subunit.L28	0	0	0	0	0.974	0.936	0.9	0.89	0.999
AT3G11510	AT2G19730	127748	123593	AT3G11510.1	protein.synthesis.ribosomal protein.eukaryotic.40S subunit.S14	AT2G19730.1	protein.synthesis.ribosomal protein.eukaryotic.60S subunit.L28	0	0	0	0	0.999	0	0.9	0.08	0.999
AT3G47370	AT2G19730	130343	123593	AT3G47370.1	protein.synthesis.ribosomal protein.eukaryotic.40S subunit.S20	AT2G19730.1	protein.synthesis.ribosomal protein.eukaryotic.60S subunit.L28	0	0	0	0	0.998	0	0.9	0.072	0.999
AT3G49910	AT2G19730	130619	123593	AT3G49910.1	protein.synthesis.ribosomal protein.eukaryotic.60S subunit.L26	AT2G19730.1	protein.synthesis.ribosomal protein.eukaryotic.60S subunit.L28	0	0	0	0	0.999	0.932	0.9	0.139	0.999
AT3G53740	AT2G19730	131035	123593	AT3G53740.2	protein.synthesis.ribosomal protein.eukaryotic.60S subunit.L36	AT2G19730.1	protein.synthesis.ribosomal protein.eukaryotic.60S subunit.L28	0	0	0	0	0.999	0.929	0.9	0.172	0.999
AT3G53870	AT2G19730	131048	123593	AT3G53870.1	protein.synthesis.ribosomal protein.eukaryotic.40S subunit.S3	AT2G19730.1	protein.synthesis.ribosomal protein.eukaryotic.60S subunit.L28	0	0	0	0	0.999	0.088	0.9	0.592	0.999
AT3G56340	AT2G19730	131308	123593	AT3G56340.1	protein.synthesis.ribosomal protein.eukaryotic.40S subunit.S26	AT2G19730.1	protein.synthesis.ribosomal protein.eukaryotic.60S subunit.L28	0	0	0	0	0.999	0	0.9	0	0.999
AT3G60245	AT2G19730	131702	123593	AT3G60245.1	protein.synthesis.ribosomal protein.eukaryotic.60S subunit.L37A	AT2G19730.1	protein.synthesis.ribosomal protein.eukaryotic.60S subunit.L28	0	0	0	0	0.999	0.936	0.9	0.073	0.999
AT3G62870	AT2G19730	131989	123593	AT3G62870.1	protein.synthesis.ribosomal protein.eukaryotic.60S subunit.L7A	AT2G19730.1	protein.synthesis.ribosomal protein.eukaryotic.60S subunit.L28	0	0	0	0	0.952	0.933	0	0	0.996
AT4G00810	AT2G19730	132160	123593	AT4G00810.1	protein.synthesis.ribosomal protein.eukaryotic.60S subunit.P1	AT2G19730.1	protein.synthesis.ribosomal protein.eukaryotic.60S subunit.L28	0	0	0	0	0.974	0.717	0.9	0.188	0.999
AT4G13170	AT2G19730	133214	123593	AT4G13170.1	protein.synthesis.ribosomal protein.eukaryotic.60S subunit.L13A	AT2G19730.1	protein.synthesis.ribosomal protein.eukaryotic.60S subunit.L28	0	0	0	0	0.969	0.922	0.9	0.083	0.999
AT4G15000	AT2G19730	133443	123593	AT4G15000.1	protein.synthesis.ribosomal protein.eukaryotic.60S subunit.L27	AT2G19730.1	protein.synthesis.ribosomal protein.eukaryotic.60S subunit.L28	0	0	0	0	0.999	0.929	0.9	0.126	0.999
AT4G18100	AT2G19730	133806	123593	AT4G18100.1	protein.synthesis.ribosomal protein.eukaryotic.60S subunit.L32	AT2G19730.1	protein.synthesis.ribosomal protein.eukaryotic.60S subunit.L28	0	0	0	0	0.999	0.936	0.9	0.1	0.999
AT4G27090	AT2G19730	134783	123593	AT4G27090.1	protein.synthesis.ribosomal protein.eukaryotic.60S subunit.L14	AT2G19730.1	protein.synthesis.ribosomal protein.eukaryotic.60S subunit.L28	0	0	0	0	0.987	0.934	0.9	0.644	0.999
AT4G29410	AT2G19730	135039	123593	AT4G29410.1	protein.synthesis.ribosomal protein.eukaryotic.60S subunit.L28	AT2G19730.1	protein.synthesis.ribosomal protein.eukaryotic.60S subunit.L28	0	0	0	0.986	0.944	0	0.9	0.721	0.994
AT5G02870	AT2G19730	136389	123593	AT5G02870.1	protein.synthesis.ribosomal protein.eukaryotic.60S subunit.L4/L1	AT2G19730.1	protein.synthesis.ribosomal protein.eukaryotic.60S subunit.L28	0	0	0	0	0.986	0.936	0.9	0.891	0.999
AT5G03850.1	AT2G19730	136497	123593	AT5G03850.1	protein.synthesis.ribosomal protein.eukaryotic.40S subunit.S28	AT2G19730.1	protein.synthesis.ribosomal protein.eukaryotic.60S subunit.L28	0	0	0	0	0.999	0	0	0.079	0.999
AT5G07090	AT2G19730	136835	123593	AT5G07090.1	protein.synthesis.ribosomal protein.eukaryotic.40S subunit.S4	AT2G19730.1	protein.synthesis.ribosomal protein.eukaryotic.60S subunit.L28	0	0	0	0	0.995	0	0.9	0.074	0.999
AT5G15200	AT2G19730	137608	123593	AT5G15200.1	protein.synthesis.ribosomal protein.eukaryotic.40S subunit.S9	AT2G19730.1	protein.synthesis.ribosomal protein.eukaryotic.60S subunit.L28	0	0	0	0	0.999	0	0	0.181	0.999
AT5G16130	AT2G19730	137706	123593	AT5G16130.1	protein.synthesis.ribosomal protein.eukaryotic.40S subunit.S7	AT2G19730.1	protein.synthesis.ribosomal protein.eukaryotic.60S subunit.L28	0	0	0	0	0.999	0	0.9	0.074	0.999
AT5G18380	AT2G19730	137945	123593	AT5G18380.1	protein.synthesis.ribosomal protein.eukaryotic.40S subunit.S16	AT2G19730.1	protein.synthesis.ribosomal protein.eukaryotic.60S subunit.L28	0	0	0	0	0.999	0	0.9	0.075	0.999
AT5G20290	AT2G19730	138156	123593	AT5G20290.1	protein.synthesis.ribosomal protein.eukaryotic.40S subunit.S8	AT2G19730.1	protein.synthesis.ribosomal protein.eukaryotic.60S subunit.L28	0	0	0	0	0.995	0	0.9	0.657	0.999
AT5G45775.2	AT2G19730	140146	123593	AT5G45775.2	protein.synthesis.ribosomal protein.eukaryotic.60S subunit.L11	AT2G19730.1	protein.synthesis.ribosomal protein.eukaryotic.60S subunit.L28	0	0	0	0	0.81	0.923	0	0.082	0.985
AT5G52650	AT2G19730	140892	123593	AT5G52650.1	protein.synthesis.ribosomal protein.eukaryotic.40S subunit.S10	AT2G19730.1	protein.synthesis.ribosomal protein.eukaryotic.60S subunit.L28	0	0	0	0	0.997	0.089	0.9	0.187	0.999
AT5G56670.1	AT2G19730	141333	123593	AT5G56670.1	protein.synthesis.ribosomal protein.eukaryotic.40S subunit.S30	AT2G19730.1	protein.synthesis.ribosomal protein.eukaryotic.60S subunit.L28	0	0	0	0	0.999	0	0	0	0.999
AT5G56710	AT2G19730	141337	123593	AT5G56710.1	protein.synthesis.ribosomal protein.eukaryotic.60S subunit.L31	AT2G19730.1	protein.synthesis.ribosomal protein.eukaryotic.60S subunit.L28	0	0	0	0	0.995	0.929	0.9	0.083	0.999
AT5G61170	AT2G19730	141811	123593	AT5G61170.1	protein.synthesis.ribosomal protein.eukaryotic.40S subunit.S19	AT2G19730.1	protein.synthesis.ribosomal protein.eukaryotic.60S subunit.L28	0	0	0	0	0.999	0.09	0.9	0.079	0.999
AT5G65220	AT2G19730	142245	123593	AT5G65220.1	protein.synthesis.ribosomal protein.prokaryotic.chloroplast.50S subunit.L29	AT2G19730.1	protein.synthesis.ribosomal protein.eukaryotic.60S subunit.L28	0	0	0	0	0.991	0.899	0	0.191	0.999
BBC1	AT2G19730	130518	123593	AT3G49010.1	protein.synthesis.ribosomal protein.eukaryotic.60S subunit.L13	AT2G19730.1	protein.synthesis.ribosomal protein.eukaryotic.60S subunit.L28	0	0	0	0	0.999	0.929	0.9	0.083	0.999
EMB1080	AT2G19730	130510	123593	AT3G48930.1	protein.synthesis.ribosomal protein.eukaryotic.40S subunit.S11	AT2G19730.1	protein.synthesis.ribosomal protein.eukaryotic.60S subunit.L28	0	0	0	0	0.997	0	0.9	0.074	0.999
EMB3010	AT2G19730	137148	123593	AT5G10360.1	protein.synthesis.ribosomal protein.eukaryotic.40S subunit.S6	AT2G19730.1	protein.synthesis.ribosomal protein.eukaryotic.60S subunit.L28	0	0	0	0	0.999	0	0.9	0	0.999
PGY1	AT2G19730	124423	123593	AT2G27530.1	protein.synthesis.ribosomal protein.eukaryotic.60S subunit.L10A	AT2G19730.1	protein.synthesis.ribosomal protein.eukaryotic.60S subunit.L28	0	0	0	0	0.991	0.928	0.9	0.548	0.999
RPL2.2	AT2G19730	142598	123593	ATCG01310.1	protein.synthesis.ribosomal protein.prokaryotic.chloroplast.50S subunit.L2	AT2G19730.1	protein.synthesis.ribosomal protein.eukaryotic.60S subunit.L28	0	0	0	0	0.659	0.744	0	0	0.908
RPL23AA	AT2G19730	125696	123593	AT2G39460.1	protein.synthesis.ribosomal protein.eukaryotic.60S subunit.L23A	AT2G19730.1	protein.synthesis.ribosomal protein.eukaryotic.60S subunit.L28	0	0	0	0	0.97	0.932	0	0.492	0.998
RPL5B	AT2G19730	139473	123593	AT5G39740.1	protein.synthesis.ribosomal protein.eukaryotic.60S subunit.L5	AT2G19730.1	protein.synthesis.ribosomal protein.eukaryotic.60S subunit.L28	0	0	0	0	0.999	0.936	0.9	0.563	0.999
RPS18C	AT2G19730	132858	123593	AT4G09800.1	protein.synthesis.ribosomal protein.eukaryotic.40S subunit.S18	AT2G19730.1	protein.synthesis.ribosomal protein.eukaryotic.60S subunit.L28	0	0	0	0	0.999	0.074	0	0	0.999
rps19	AT2G19730	142571	123593	ATCG00820.1	protein.synthesis.ribosomal protein.prokaryotic.chloroplast.30S subunit.S19	AT2G19730.1	protein.synthesis.ribosomal protein.eukaryotic.60S subunit.L28	0	0	0	0	0.999	0	0	0.083	0.999
RPS5B	AT2G19730	125469	123593	AT2G37270.1	protein.synthesis.ribosomal protein.eukaryotic.40S subunit.S5	AT2G19730.1	protein.synthesis.ribosomal protein.eukaryotic.60S subunit.L28	0	0	0	0	0.958	0	0.9	0.562	0.998
RPS6A	AT2G19730	135287	123593	AT4G31700.1	protein.synthesis.ribosomal protein.eukaryotic.40S subunit.S6	AT2G19730.1	protein.synthesis.ribosomal protein.eukaryotic.60S subunit.L28	0	0	0	0	0.999	0	0.9	0	0.999
AT2G27720	AT2G27710	124440	124439	AT2G27720.2	protein.synthesis.ribosomal protein.eukaryotic.60S subunit.P2	AT2G27710.1	protein.synthesis.ribosomal protein.eukaryotic.60S subunit.P2	0	0	0	0.931	0.945	0	0	0.904	0.948
AT2G41840	AT2G27710	125964	124439	AT2G41840.1	protein.synthesis.ribosomal protein.eukaryotic.40S subunit.S2	AT2G27710.1	protein.synthesis.ribosomal protein.eukaryotic.60S subunit.P2	0	0	0	0	0.999	0.42	0	0.077	0.999
AT2G44120	AT2G27710	126206	124439	AT2G44120.2	protein.synthesis.ribosomal protein.eukaryotic.60S subunit.L7	AT2G27710.1	protein.synthesis.ribosomal protein.eukaryotic.60S subunit.P2	0	0	0	0	0.973	0.759	0	0	0.993
AT2G45710	AT2G27710	126373	124439	AT2G45710.1	protein.synthesis.ribosomal protein.eukaryotic.40S subunit.S27	AT2G27710.1	protein.synthesis.ribosomal protein.eukaryotic.60S subunit.P2	0	0	0	0	0.999	0.383	0	0	0.999
AT2G47610	AT2G27710	126572	124439	AT2G47610.1	protein.synthesis.ribosomal protein.eukaryotic.60S subunit.L7A	AT2G27710.1	protein.synthesis.ribosomal protein.eukaryotic.60S subunit.P2	0	0	0	0	0.999	0.855	0	0.073	0.999
AT3G02080	AT2G27710	126757	124439	AT3G02080.1	protein.synthesis.ribosomal protein.eukaryotic.40S subunit.S19	AT2G27710.1	protein.synthesis.ribosomal protein.eukaryotic.60S subunit.P2	0.097	0	0	0	0.979	0.31	0	0.083	0.987
AT3G02560	AT2G27710	126810	124439	AT3G02560.1	protein.synthesis.ribosomal protein.eukaryotic.40S subunit.S7	AT2G27710.1	protein.synthesis.ribosomal protein.eukaryotic.60S subunit.P2	0	0	0	0	0.974	0.844	0	0.082	0.996
AT3G04840	AT2G27710	127058	124439	AT3G04840.1	protein.synthesis.ribosomal protein.eukaryotic.40S subunit.S3A	AT2G27710.1	protein.synthesis.ribosomal protein.eukaryotic.60S subunit.P2	0	0	0	0	0.999	0.882	0	0.179	0.999
AT3G04920	AT2G27710	127069	124439	AT3G04920.1	protein.synthesis.ribosomal protein.eukaryotic.40S subunit.S24	AT2G27710.1	protein.synthesis.ribosomal protein.eukaryotic.60S subunit.P2	0	0	0	0	0.999	0.869	0	0.138	0.999
AT3G05560	AT2G27710	127143	124439	AT3G05560.1	protein.synthesis.ribosomal protein.eukaryotic.60S subunit.L22	AT2G27710.1	protein.synthesis.ribosomal protein.eukaryotic.60S subunit.P2	0	0	0	0	0.98	0.781	0	0.073	0.995
AT3G09200	AT2G27710	127496	124439	AT3G09200.1	protein.synthesis.ribosomal protein.eukaryotic.60S subunit.P0	AT2G27710.1	protein.synthesis.ribosomal protein.eukaryotic.60S subunit.P2	0.642	0	0	0	0.999	0.878	0	0.727	0.999
AT3G09500	AT2G27710	127525	124439	AT3G09500.1	protein.synthesis.ribosomal protein.eukaryotic.60S subunit.L35	AT2G27710.1	protein.synthesis.ribosomal protein.eukaryotic.60S subunit.P2	0	0	0	0	0.992	0.771	0	0.177	0.998
AT3G09630	AT2G27710	127537	124439	AT3G09630.1	protein.synthesis.ribosomal protein.eukaryotic.60S subunit.L4/L1	AT2G27710.1	protein.synthesis.ribosomal protein.eukaryotic.60S subunit.P2	0	0	0	0	0.999	0.883	0	0.064	0.999
AT3G11510	AT2G27710	127748	124439	AT3G11510.1	protein.synthesis.ribosomal protein.eukaryotic.40S subunit.S14	AT2G27710.1	protein.synthesis.ribosomal protein.eukaryotic.60S subunit.P2	0	0	0	0	0.979	0.849	0	0.083	0.996
AT3G47370	AT2G27710	130343	124439	AT3G47370.1	protein.synthesis.ribosomal protein.eukaryotic.40S subunit.S20	AT2G27710.1	protein.synthesis.ribosomal protein.eukaryotic.60S subunit.P2	0	0	0	0	0.999	0.578	0	0	0.999
AT3G49910	AT2G27710	130619	124439	AT3G49910.1	protein.synthesis.ribosomal protein.eukaryotic.60S subunit.L26	AT2G27710.1	protein.synthesis.ribosomal protein.eukaryotic.60S subunit.P2	0	0	0	0	0.999	0.85	0	0.243	0.999
AT3G53740	AT2G27710	131035	124439	AT3G53740.2	protein.synthesis.ribosomal protein.eukaryotic.60S subunit.L36	AT2G27710.1	protein.synthesis.ribosomal protein.eukaryotic.60S subunit.P2	0	0	0	0	0.999	0.846	0	0	0.999
AT3G53870	AT2G27710	131048	124439	AT3G53870.1	protein.synthesis.ribosomal protein.eukaryotic.40S subunit.S3	AT2G27710.1	protein.synthesis.ribosomal protein.eukaryotic.60S subunit.P2	0	0	0	0	0.999	0.586	0	0.604	0.999
AT3G56340	AT2G27710	131308	124439	AT3G56340.1	protein.synthesis.ribosomal protein.eukaryotic.40S subunit.S26	AT2G27710.1	protein.synthesis.ribosomal protein.eukaryotic.60S subunit.P2	0	0	0	0	0.98	0.335	0	0	0.987
AT3G60245	AT2G27710	131702	124439	AT3G60245.1	protein.synthesis.ribosomal protein.eukaryotic.60S subunit.L37A	AT2G27710.1	protein.synthesis.ribosomal protein.eukaryotic.60S subunit.P2	0	0	0	0	0.985	0.873	0	0.072	0.998
AT3G62870	AT2G27710	131989	124439	AT3G62870.1	protein.synthesis.ribosomal protein.eukaryotic.60S subunit.L7A	AT2G27710.1	protein.synthesis.ribosomal protein.eukaryotic.60S subunit.P2	0	0	0	0	0.999	0.855	0	0.073	0.999
AT4G00810	AT2G27710	132160	124439	AT4G00810.1	protein.synthesis.ribosomal protein.eukaryotic.60S subunit.P1	AT2G27710.1	protein.synthesis.ribosomal protein.eukaryotic.60S subunit.P2	0	0	0	0	0.999	0.852	0	0.646	0.999
AT4G13170	AT2G27710	133214	124439	AT4G13170.1	protein.synthesis.ribosomal protein.eukaryotic.60S subunit.L13A	AT2G27710.1	protein.synthesis.ribosomal protein.eukaryotic.60S subunit.P2	0	0	0	0	0.999	0.8	0	0.083	0.999
AT4G15000	AT2G27710	133443	124439	AT4G15000.1	protein.synthesis.ribosomal protein.eukaryotic.60S subunit.L27	AT2G27710.1	protein.synthesis.ribosomal protein.eukaryotic.60S subunit.P2	0	0	0	0	0.998	0.846	0	0.137	0.999
AT4G18100	AT2G27710	133806	124439	AT4G18100.1	protein.synthesis.ribosomal protein.eukaryotic.60S subunit.L32	AT2G27710.1	protein.synthesis.ribosomal protein.eukaryotic.60S subunit.P2	0	0	0	0	0.999	0.896	0	0.074	0.999
AT4G27090	AT2G27710	134783	124439	AT4G27090.1	protein.synthesis.ribosomal protein.eukaryotic.60S subunit.L14	AT2G27710.1	protein.synthesis.ribosomal protein.eukaryotic.60S subunit.P2	0	0	0	0	0.999	0.917	0	0.083	0.999
AT4G29410	AT2G27710	135039	124439	AT4G29410.1	protein.synthesis.ribosomal protein.eukaryotic.60S subunit.L28	AT2G27710.1	protein.synthesis.ribosomal protein.eukaryotic.60S subunit.P2	0	0	0	0	0.972	0.664	0	0.559	0.995
AT5G02870	AT2G27710	136389	124439	AT5G02870.1	protein.synthesis.ribosomal protein.eukaryotic.60S subunit.L4/L1	AT2G27710.1	protein.synthesis.ribosomal protein.eukaryotic.60S subunit.P2	0	0	0	0	0.999	0.883	0	0.064	0.999
AT5G03850.1	AT2G27710	136497	124439	AT5G03850.1	protein.synthesis.ribosomal protein.eukaryotic.40S subunit.S28	AT2G27710.1	protein.synthesis.ribosomal protein.eukaryotic.60S subunit.P2	0	0	0	0	0.977	0.586	0	0.082	0.99
AT5G07090	AT2G27710	136835	124439	AT5G07090.1	protein.synthesis.ribosomal protein.eukaryotic.40S subunit.S4	AT2G27710.1	protein.synthesis.ribosomal protein.eukaryotic.60S subunit.P2	0	0	0	0	0.999	0.268	0	0.074	0.999
AT5G15200	AT2G27710	137608	124439	AT5G15200.1	protein.synthesis.ribosomal protein.eukaryotic.40S subunit.S9	AT2G27710.1	protein.synthesis.ribosomal protein.eukaryotic.60S subunit.P2	0	0	0	0	0.998	0.327	0	0.072	0.999
AT5G16130	AT2G27710	137706	124439	AT5G16130.1	protein.synthesis.ribosomal protein.eukaryotic.40S subunit.S7	AT2G27710.1	protein.synthesis.ribosomal protein.eukaryotic.60S subunit.P2	0	0	0	0	0.978	0.844	0	0.082	0.996
AT5G18380	AT2G27710	137945	124439	AT5G18380.1	protein.synthesis.ribosomal protein.eukaryotic.40S subunit.S16	AT2G27710.1	protein.synthesis.ribosomal protein.eukaryotic.60S subunit.P2	0	0	0	0	0.999	0.845	0	0.073	0.999
AT5G20290	AT2G27710	138156	124439	AT5G20290.1	protein.synthesis.ribosomal protein.eukaryotic.40S subunit.S8	AT2G27710.1	protein.synthesis.ribosomal protein.eukaryotic.60S subunit.P2	0	0	0	0	0.999	0.651	0	0.116	0.999
AT5G45775.2	AT2G27710	140146	124439	AT5G45775.2	protein.synthesis.ribosomal protein.eukaryotic.60S subunit.L11	AT2G27710.1	protein.synthesis.ribosomal protein.eukaryotic.60S subunit.P2	0	0	0	0	0.999	0.8	0	0.083	0.999
AT5G52650	AT2G27710	140892	124439	AT5G52650.1	protein.synthesis.ribosomal protein.eukaryotic.40S subunit.S10	AT2G27710.1	protein.synthesis.ribosomal protein.eukaryotic.60S subunit.P2	0	0	0	0	0.978	0.224	0	0.752	0.995
AT5G56670.1	AT2G27710	141333	124439	AT5G56670.1	protein.synthesis.ribosomal protein.eukaryotic.40S subunit.S30	AT2G27710.1	protein.synthesis.ribosomal protein.eukaryotic.60S subunit.P2	0	0	0	0	0.914	0.383	0	0	0.944
AT5G56710	AT2G27710	141337	124439	AT5G56710.1	protein.synthesis.ribosomal protein.eukaryotic.60S subunit.L31	AT2G27710.1	protein.synthesis.ribosomal protein.eukaryotic.60S subunit.P2	0.1	0	0	0	0.999	0.846	0	0.073	0.999
AT5G57290	AT2G27710	141400	124439	AT5G57290.1	protein.synthesis.ribosomal protein.eukaryotic.60S subunit.P3	AT2G27710.1	protein.synthesis.ribosomal protein.eukaryotic.60S subunit.P2	0	0	0	0	0.903	0	0	0.374	0.936
AT5G61170	AT2G27710	141811	124439	AT5G61170.1	protein.synthesis.ribosomal protein.eukaryotic.40S subunit.S19	AT2G27710.1	protein.synthesis.ribosomal protein.eukaryotic.60S subunit.P2	0.097	0	0	0	0.984	0.31	0	0.083	0.99
AT5G65220	AT2G27710	142245	124439	AT5G65220.1	protein.synthesis.ribosomal protein.prokaryotic.chloroplast.50S subunit.L29	AT2G27710.1	protein.synthesis.ribosomal protein.eukaryotic.60S subunit.P2	0	0	0	0	0.956	0.771	0	0.177	0.991
BBC1	AT2G27710	130518	124439	AT3G49010.1	protein.synthesis.ribosomal protein.eukaryotic.60S subunit.L13	AT2G27710.1	protein.synthesis.ribosomal protein.eukaryotic.60S subunit.P2	0	0	0	0	0.999	0.846	0	0.083	0.999
EMB1080	AT2G27710	130510	124439	AT3G48930.1	protein.synthesis.ribosomal protein.eukaryotic.40S subunit.S11	AT2G27710.1	protein.synthesis.ribosomal protein.eukaryotic.60S subunit.P2	0	0	0	0	0.986	0.59	0	0.078	0.994
EMB3010	AT2G27710	137148	124439	AT5G10360.1	protein.synthesis.ribosomal protein.eukaryotic.40S subunit.S6	AT2G27710.1	protein.synthesis.ribosomal protein.eukaryotic.60S subunit.P2	0	0	0	0	0.958	0.664	0	0.316	0.989
EMB3136	AT2G27710	137437	124439	AT5G13510.1	protein.synthesis.ribosomal protein.prokaryotic.chloroplast.50S subunit.L10	AT2G27710.1	protein.synthesis.ribosomal protein.eukaryotic.60S subunit.P2	0.642	0	0	0	0.444	0.591	0	0.142	0.92
RPL23AA	AT2G27710	125696	124439	AT2G39460.1	protein.synthesis.ribosomal protein.eukaryotic.60S subunit.L23A	AT2G27710.1	protein.synthesis.ribosomal protein.eukaryotic.60S subunit.P2	0	0	0	0	0.986	0.904	0	0.068	0.998
RPL5B	AT2G27710	139473	124439	AT5G39740.1	protein.synthesis.ribosomal protein.eukaryotic.60S subunit.L5	AT2G27710.1	protein.synthesis.ribosomal protein.eukaryotic.60S subunit.P2	0	0	0	0	0.999	0.907	0	0.597	0.999
RPS18C	AT2G27710	132858	124439	AT4G09800.1	protein.synthesis.ribosomal protein.eukaryotic.40S subunit.S18	AT2G27710.1	protein.synthesis.ribosomal protein.eukaryotic.60S subunit.P2	0	0	0	0	0.999	0	0	0.077	0.999
RPS5B	AT2G27710	125469	124439	AT2G37270.1	protein.synthesis.ribosomal protein.eukaryotic.40S subunit.S5	AT2G27710.1	protein.synthesis.ribosomal protein.eukaryotic.60S subunit.P2	0	0	0	0	0.929	0.751	0	0.293	0.986
RPS6A	AT2G27710	135287	124439	AT4G31700.1	protein.synthesis.ribosomal protein.eukaryotic.40S subunit.S6	AT2G27710.1	protein.synthesis.ribosomal protein.eukaryotic.60S subunit.P2	0	0	0	0	0.987	0.664	0	0.372	0.997
RPS7.2	AT2G27710	142593	124439	ATCG01240.1	protein.synthesis.ribosomal protein.prokaryotic.chloroplast.30S subunit.S7	AT2G27710.1	protein.synthesis.ribosomal protein.eukaryotic.60S subunit.P2	0	0	0	0	0.722	0.751	0	0	0.927
AT2G41840	AT2G27720	125964	124440	AT2G41840.1	protein.synthesis.ribosomal protein.eukaryotic.40S subunit.S2	AT2G27720.2	protein.synthesis.ribosomal protein.eukaryotic.60S subunit.P2	0	0	0	0	0.999	0.42	0	0.077	0.999
AT2G44120	AT2G27720	126206	124440	AT2G44120.2	protein.synthesis.ribosomal protein.eukaryotic.60S subunit.L7	AT2G27720.2	protein.synthesis.ribosomal protein.eukaryotic.60S subunit.P2	0	0	0	0	0.922	0.759	0	0	0.98
AT2G45710	AT2G27720	126373	124440	AT2G45710.1	protein.synthesis.ribosomal protein.eukaryotic.40S subunit.S27	AT2G27720.2	protein.synthesis.ribosomal protein.eukaryotic.60S subunit.P2	0	0	0	0	0.999	0.383	0	0	0.999
AT2G47610	AT2G27720	126572	124440	AT2G47610.1	protein.synthesis.ribosomal protein.eukaryotic.60S subunit.L7A	AT2G27720.2	protein.synthesis.ribosomal protein.eukaryotic.60S subunit.P2	0	0	0	0	0.999	0.855	0	0.073	0.999
AT3G02080	AT2G27720	126757	124440	AT3G02080.1	protein.synthesis.ribosomal protein.eukaryotic.40S subunit.S19	AT2G27720.2	protein.synthesis.ribosomal protein.eukaryotic.60S subunit.P2	0.097	0	0	0	0.98	0.31	0	0.083	0.987
AT3G02560	AT2G27720	126810	124440	AT3G02560.1	protein.synthesis.ribosomal protein.eukaryotic.40S subunit.S7	AT2G27720.2	protein.synthesis.ribosomal protein.eukaryotic.60S subunit.P2	0	0	0	0	0.958	0.844	0	0.082	0.993
AT3G04840	AT2G27720	127058	124440	AT3G04840.1	protein.synthesis.ribosomal protein.eukaryotic.40S subunit.S3A	AT2G27720.2	protein.synthesis.ribosomal protein.eukaryotic.60S subunit.P2	0	0	0	0	0.997	0.882	0	0.179	0.999
AT3G04920	AT2G27720	127069	124440	AT3G04920.1	protein.synthesis.ribosomal protein.eukaryotic.40S subunit.S24	AT2G27720.2	protein.synthesis.ribosomal protein.eukaryotic.60S subunit.P2	0	0	0	0	0.999	0.869	0	0.138	0.999
AT3G05560	AT2G27720	127143	124440	AT3G05560.1	protein.synthesis.ribosomal protein.eukaryotic.60S subunit.L22	AT2G27720.2	protein.synthesis.ribosomal protein.eukaryotic.60S subunit.P2	0	0	0	0	0.969	0.781	0	0.073	0.993
AT3G09200	AT2G27720	127496	124440	AT3G09200.1	protein.synthesis.ribosomal protein.eukaryotic.60S subunit.P0	AT2G27720.2	protein.synthesis.ribosomal protein.eukaryotic.60S subunit.P2	0.642	0	0	0	0.999	0.878	0	0.745	0.999
AT3G09500	AT2G27720	127525	124440	AT3G09500.1	protein.synthesis.ribosomal protein.eukaryotic.60S subunit.L35	AT2G27720.2	protein.synthesis.ribosomal protein.eukaryotic.60S subunit.P2	0	0	0	0	0.992	0.771	0	0.177	0.998
AT3G09630	AT2G27720	127537	124440	AT3G09630.1	protein.synthesis.ribosomal protein.eukaryotic.60S subunit.L4/L1	AT2G27720.2	protein.synthesis.ribosomal protein.eukaryotic.60S subunit.P2	0	0	0	0	0.999	0.883	0	0.064	0.999
AT3G11510	AT2G27720	127748	124440	AT3G11510.1	protein.synthesis.ribosomal protein.eukaryotic.40S subunit.S14	AT2G27720.2	protein.synthesis.ribosomal protein.eukaryotic.60S subunit.P2	0	0	0	0	0.977	0.849	0	0.083	0.996
AT3G47370	AT2G27720	130343	124440	AT3G47370.1	protein.synthesis.ribosomal protein.eukaryotic.40S subunit.S20	AT2G27720.2	protein.synthesis.ribosomal protein.eukaryotic.60S subunit.P2	0	0	0	0	0.999	0.578	0	0	0.999
AT3G49910	AT2G27720	130619	124440	AT3G49910.1	protein.synthesis.ribosomal protein.eukaryotic.60S subunit.L26	AT2G27720.2	protein.synthesis.ribosomal protein.eukaryotic.60S subunit.P2	0	0	0	0	0.999	0.85	0	0.243	0.999
AT3G53740	AT2G27720	131035	124440	AT3G53740.2	protein.synthesis.ribosomal protein.eukaryotic.60S subunit.L36	AT2G27720.2	protein.synthesis.ribosomal protein.eukaryotic.60S subunit.P2	0	0	0	0	0.999	0.846	0	0	0.999
AT3G53870	AT2G27720	131048	124440	AT3G53870.1	protein.synthesis.ribosomal protein.eukaryotic.40S subunit.S3	AT2G27720.2	protein.synthesis.ribosomal protein.eukaryotic.60S subunit.P2	0	0	0	0	0.999	0.586	0	0.604	0.999
AT3G56340	AT2G27720	131308	124440	AT3G56340.1	protein.synthesis.ribosomal protein.eukaryotic.40S subunit.S26	AT2G27720.2	protein.synthesis.ribosomal protein.eukaryotic.60S subunit.P2	0	0	0	0	0.973	0.335	0	0	0.982
AT3G60245	AT2G27720	131702	124440	AT3G60245.1	protein.synthesis.ribosomal protein.eukaryotic.60S subunit.L37A	AT2G27720.2	protein.synthesis.ribosomal protein.eukaryotic.60S subunit.P2	0	0	0	0	0.975	0.873	0	0.072	0.996
AT3G62870	AT2G27720	131989	124440	AT3G62870.1	protein.synthesis.ribosomal protein.eukaryotic.60S subunit.L7A	AT2G27720.2	protein.synthesis.ribosomal protein.eukaryotic.60S subunit.P2	0	0	0	0	0.999	0.855	0	0.073	0.999
AT4G00810	AT2G27720	132160	124440	AT4G00810.1	protein.synthesis.ribosomal protein.eukaryotic.60S subunit.P1	AT2G27720.2	protein.synthesis.ribosomal protein.eukaryotic.60S subunit.P2	0	0	0	0	0.999	0.852	0	0.646	0.999
AT4G13170	AT2G27720	133214	124440	AT4G13170.1	protein.synthesis.ribosomal protein.eukaryotic.60S subunit.L13A	AT2G27720.2	protein.synthesis.ribosomal protein.eukaryotic.60S subunit.P2	0	0	0	0	0.999	0.8	0	0.083	0.999
AT4G15000	AT2G27720	133443	124440	AT4G15000.1	protein.synthesis.ribosomal protein.eukaryotic.60S subunit.L27	AT2G27720.2	protein.synthesis.ribosomal protein.eukaryotic.60S subunit.P2	0	0	0	0	0.997	0.846	0	0.137	0.999
AT4G18100	AT2G27720	133806	124440	AT4G18100.1	protein.synthesis.ribosomal protein.eukaryotic.60S subunit.L32	AT2G27720.2	protein.synthesis.ribosomal protein.eukaryotic.60S subunit.P2	0	0	0	0	0.999	0.896	0	0.074	0.999
AT4G27090	AT2G27720	134783	124440	AT4G27090.1	protein.synthesis.ribosomal protein.eukaryotic.60S subunit.L14	AT2G27720.2	protein.synthesis.ribosomal protein.eukaryotic.60S subunit.P2	0	0	0	0	0.999	0.917	0	0.083	0.999
AT4G29410	AT2G27720	135039	124440	AT4G29410.1	protein.synthesis.ribosomal protein.eukaryotic.60S subunit.L28	AT2G27720.2	protein.synthesis.ribosomal protein.eukaryotic.60S subunit.P2	0	0	0	0	0.925	0.664	0	0.559	0.988
AT5G02870	AT2G27720	136389	124440	AT5G02870.1	protein.synthesis.ribosomal protein.eukaryotic.60S subunit.L4/L1	AT2G27720.2	protein.synthesis.ribosomal protein.eukaryotic.60S subunit.P2	0	0	0	0	0.999	0.883	0	0.064	0.999
AT5G03850.1	AT2G27720	136497	124440	AT5G03850.1	protein.synthesis.ribosomal protein.eukaryotic.40S subunit.S28	AT2G27720.2	protein.synthesis.ribosomal protein.eukaryotic.60S subunit.P2	0	0	0	0	0.978	0.586	0	0.082	0.991
AT5G07090	AT2G27720	136835	124440	AT5G07090.1	protein.synthesis.ribosomal protein.eukaryotic.40S subunit.S4	AT2G27720.2	protein.synthesis.ribosomal protein.eukaryotic.60S subunit.P2	0	0	0	0	0.999	0.268	0	0.074	0.999
AT5G15200	AT2G27720	137608	124440	AT5G15200.1	protein.synthesis.ribosomal protein.eukaryotic.40S subunit.S9	AT2G27720.2	protein.synthesis.ribosomal protein.eukaryotic.60S subunit.P2	0	0	0	0	0.998	0.327	0	0.072	0.998
AT5G16130	AT2G27720	137706	124440	AT5G16130.1	protein.synthesis.ribosomal protein.eukaryotic.40S subunit.S7	AT2G27720.2	protein.synthesis.ribosomal protein.eukaryotic.60S subunit.P2	0	0	0	0	0.96	0.844	0	0.082	0.994
AT5G18380	AT2G27720	137945	124440	AT5G18380.1	protein.synthesis.ribosomal protein.eukaryotic.40S subunit.S16	AT2G27720.2	protein.synthesis.ribosomal protein.eukaryotic.60S subunit.P2	0	0	0	0	0.999	0.845	0	0.073	0.999
AT5G20290	AT2G27720	138156	124440	AT5G20290.1	protein.synthesis.ribosomal protein.eukaryotic.40S subunit.S8	AT2G27720.2	protein.synthesis.ribosomal protein.eukaryotic.60S subunit.P2	0	0	0	0	0.999	0.651	0	0.116	0.999
AT5G45775.2	AT2G27720	140146	124440	AT5G45775.2	protein.synthesis.ribosomal protein.eukaryotic.60S subunit.L11	AT2G27720.2	protein.synthesis.ribosomal protein.eukaryotic.60S subunit.P2	0	0	0	0	0.999	0.8	0	0.083	0.999
AT5G52650	AT2G27720	140892	124440	AT5G52650.1	protein.synthesis.ribosomal protein.eukaryotic.40S subunit.S10	AT2G27720.2	protein.synthesis.ribosomal protein.eukaryotic.60S subunit.P2	0	0	0	0	0.975	0.224	0	0.821	0.996
AT5G56670.1	AT2G27720	141333	124440	AT5G56670.1	protein.synthesis.ribosomal protein.eukaryotic.40S subunit.S30	AT2G27720.2	protein.synthesis.ribosomal protein.eukaryotic.60S subunit.P2	0	0	0	0	0.914	0.383	0	0	0.944
AT5G56710	AT2G27720	141337	124440	AT5G56710.1	protein.synthesis.ribosomal protein.eukaryotic.60S subunit.L31	AT2G27720.2	protein.synthesis.ribosomal protein.eukaryotic.60S subunit.P2	0.1	0	0	0	0.999	0.846	0	0.073	0.999
AT5G57290	AT2G27720	141400	124440	AT5G57290.1	protein.synthesis.ribosomal protein.eukaryotic.60S subunit.P3	AT2G27720.2	protein.synthesis.ribosomal protein.eukaryotic.60S subunit.P2	0	0	0	0	0.879	0	0	0.457	0.931
AT5G61170	AT2G27720	141811	124440	AT5G61170.1	protein.synthesis.ribosomal protein.eukaryotic.40S subunit.S19	AT2G27720.2	protein.synthesis.ribosomal protein.eukaryotic.60S subunit.P2	0.097	0	0	0	0.965	0.31	0	0.083	0.977
AT5G65220	AT2G27720	142245	124440	AT5G65220.1	protein.synthesis.ribosomal protein.prokaryotic.chloroplast.50S subunit.L29	AT2G27720.2	protein.synthesis.ribosomal protein.eukaryotic.60S subunit.P2	0	0	0	0	0.962	0.771	0	0.177	0.992
BBC1	AT2G27720	130518	124440	AT3G49010.1	protein.synthesis.ribosomal protein.eukaryotic.60S subunit.L13	AT2G27720.2	protein.synthesis.ribosomal protein.eukaryotic.60S subunit.P2	0	0	0	0	0.999	0.846	0	0.083	0.999
EMB1080	AT2G27720	130510	124440	AT3G48930.1	protein.synthesis.ribosomal protein.eukaryotic.40S subunit.S11	AT2G27720.2	protein.synthesis.ribosomal protein.eukaryotic.60S subunit.P2	0	0	0	0	0.983	0.59	0	0.078	0.993
EMB3010	AT2G27720	137148	124440	AT5G10360.1	protein.synthesis.ribosomal protein.eukaryotic.40S subunit.S6	AT2G27720.2	protein.synthesis.ribosomal protein.eukaryotic.60S subunit.P2	0	0	0	0	0.94	0.664	0	0.408	0.987
EMB3136	AT2G27720	137437	124440	AT5G13510.1	protein.synthesis.ribosomal protein.prokaryotic.chloroplast.50S subunit.L10	AT2G27720.2	protein.synthesis.ribosomal protein.eukaryotic.60S subunit.P2	0.642	0	0	0	0.444	0.591	0	0.142	0.92
RPL23AA	AT2G27720	125696	124440	AT2G39460.1	protein.synthesis.ribosomal protein.eukaryotic.60S subunit.L23A	AT2G27720.2	protein.synthesis.ribosomal protein.eukaryotic.60S subunit.P2	0	0	0	0	0.975	0.904	0	0.068	0.997
RPL5B	AT2G27720	139473	124440	AT5G39740.1	protein.synthesis.ribosomal protein.eukaryotic.60S subunit.L5	AT2G27720.2	protein.synthesis.ribosomal protein.eukaryotic.60S subunit.P2	0	0	0	0	0.999	0.907	0	0.597	0.999
RPS18C	AT2G27720	132858	124440	AT4G09800.1	protein.synthesis.ribosomal protein.eukaryotic.40S subunit.S18	AT2G27720.2	protein.synthesis.ribosomal protein.eukaryotic.60S subunit.P2	0	0	0	0	0.999	0	0	0.077	0.999
RPS5B	AT2G27720	125469	124440	AT2G37270.1	protein.synthesis.ribosomal protein.eukaryotic.40S subunit.S5	AT2G27720.2	protein.synthesis.ribosomal protein.eukaryotic.60S subunit.P2	0	0	0	0	0.932	0.751	0	0.34	0.988
RPS6A	AT2G27720	135287	124440	AT4G31700.1	protein.synthesis.ribosomal protein.eukaryotic.40S subunit.S6	AT2G27720.2	protein.synthesis.ribosomal protein.eukaryotic.60S subunit.P2	0	0	0	0	0.946	0.664	0	0.454	0.989
RPS7.2	AT2G27720	142593	124440	ATCG01240.1	protein.synthesis.ribosomal protein.prokaryotic.chloroplast.30S subunit.S7	AT2G27720.2	protein.synthesis.ribosomal protein.eukaryotic.60S subunit.P2	0	0	0	0	0.722	0.751	0	0	0.927
AT5G59970.1	AT2G28720	141685	124546	AT5G59970.1	DNA.synthesis/chromatin structure.histone.core.H4	AT2G28720.1	DNA.synthesis/chromatin structure.histone.core.H2B	0	0	0	0	0.21	0.597	0.54	0.646	0.941
HTA7	AT2G28720	138835	124546	AT5G27670.1	DNA.synthesis/chromatin structure.histone.core.H2A	AT2G28720.1	DNA.synthesis/chromatin structure.histone.core.H2B	0	0	0	0	0.454	0.582	0.54	0.647	0.957
AT3G60750	AT2G34590	131755	125176	AT3G60750.1	PS.calvin cycle.transketolase	AT2G34590.1	lipid metabolism.FA synthesis and FA elongation.pyruvate DH	0	0	0	0	0.098	0	0.882	0.187	0.908
AT4G16155	AT2G34590	133587	125176	AT4G16155.1	lipid metabolism.FA synthesis and FA elongation.pyruvate DH	AT2G34590.1	lipid metabolism.FA synthesis and FA elongation.pyruvate DH	0.642	0	0	0	0.825	0.755	0.952	0.647	0.999
AT4G26910	AT2G34590	134764	125176	AT4G26910.1	not assigned.no ontology	AT2G34590.1	lipid metabolism.FA synthesis and FA elongation.pyruvate DH	0.642	0	0.217	0	0.166	0.6	0.71	0.552	0.985
LPD1	AT2G34590	128366	125176	AT3G16950.2	TCA / org transformation.TCA.pyruvate DH.E3	AT2G34590.1	lipid metabolism.FA synthesis and FA elongation.pyruvate DH	0.642	0	0	0	0.838	0.755	0.952	0.647	0.999
LTA2	AT2G34590	129342	125176	AT3G25860.1	lipid metabolism.FA synthesis and FA elongation.pyruvate DH	AT2G34590.1	lipid metabolism.FA synthesis and FA elongation.pyruvate DH	0.642	0	0.461	0	0.492	0.869	0.71	0.647	0.998
MAB1	AT2G34590	140704	125176	AT5G50850.1	TCA / org transformation.TCA.pyruvate DH.E1	AT2G34590.1	lipid metabolism.FA synthesis and FA elongation.pyruvate DH	0	0	0.527	0.912	0	0	0.9	0	0.904
NAD-ME2	AT2G34590	132133	125176	AT4G00570.1	TCA / org transformation.other organic acid transformatons.malic	AT2G34590.1	lipid metabolism.FA synthesis and FA elongation.pyruvate DH	0	0	0	0	0.073	0	0.924	0.192	0.939
PKP-ALPHA	AT2G34590	129023	125176	AT3G22960.1	glycolysis.plastid branch.pyruvate kinase (PK)	AT2G34590.1	lipid metabolism.FA synthesis and FA elongation.pyruvate DH	0	0	0	0	0.585	0	0.944	0.133	0.979
PPDK	AT2G34590	133509	125176	AT4G15530.5	gluconeogenesis / glyoxylate cycle.pyruvate dikinase	AT2G34590.1	lipid metabolism.FA synthesis and FA elongation.pyruvate DH	0.099	0	0	0	0	0	0.907	0	0.915
PREP1	AT2G34590	128609	125176	AT3G19170.1	protein.degradation.metalloprotease	AT2G34590.1	lipid metabolism.FA synthesis and FA elongation.pyruvate DH	0	0	0	0	0.089	0.929	0	0.083	0.935
TRA2	AT2G34590	137428	125176	AT5G13420.1	OPP.non-reductive PP.transaldolase	AT2G34590.1	lipid metabolism.FA synthesis and FA elongation.pyruvate DH	0	0	0	0	0.068	0	0.885	0.137	0.902
ALDH12A1	AT2G37500	141951	125492	AT5G62530.1	amino acid metabolism.degradation.glutamate family.proline	AT2G37500.1	amino acid metabolism.synthesis.glutamate family.arginine.acetylglutamate kinase	0	0	0	0	0	0	0.9	0	0.9
ARGAH1	AT2G37500	132769	125492	AT4G08900.1	amino acid metabolism.degradation.glutamate family.arginine	AT2G37500.1	amino acid metabolism.synthesis.glutamate family.arginine.acetylglutamate kinase	0	0	0	0	0	0	0.9	0.193	0.915
AT4G24830	AT2G37500	134537	125492	AT4G24830.1	amino acid metabolism.synthesis.glutamate family.arginine.arginosuccinate synthase	AT2G37500.1	amino acid metabolism.synthesis.glutamate family.arginine.acetylglutamate kinase	0.642	0	0	0	0.768	0	0.8	0.552	0.991
AT5G10920	AT2G37500	137206	125492	AT5G10920.1	amino acid metabolism.synthesis.glutamate family.arginine.argininosuccinate lyase	AT2G37500.1	amino acid metabolism.synthesis.glutamate family.arginine.acetylglutamate kinase	0.642	0	0.207	0	0.808	0	0	0.552	0.972
NAGK	AT2G37500	131433	125492	AT3G57560.1	nucleotide metabolism.phosphotransfer and pyrophosphatases.misc	AT2G37500.1	amino acid metabolism.synthesis.glutamate family.arginine.acetylglutamate kinase	0.642	0.656	0.52	0	0.272	0	0.971	0.552	0.999
AT3G08740	AT2G37660	127445	125509	AT3G08740.1	protein.synthesis.elongation	AT2G37660.1	not assigned.unknown	0	0	0	0	0.902	0	0	0.074	0.908
ATPC1	AT2G37660	132537	125509	AT4G04640.1	PS.lightreaction.ATP synthase.gamma chain	AT2G37660.1	not assigned.unknown	0	0	0	0	0.944	0	0	0	0.945
ASE2	AT2G37690	135623	125513	AT4G34740.1	nucleotide metabolism.synthesis.purine.amidophosphoribosyltransferase	AT2G37690.1	nucleotide metabolism.synthesis.purine.AIR carboxylase	0.643	0	0.36	0	0.926	0.935	0.326	0.647	0.999
PUR5	AT2G37690	131167	125513	AT3G55010.1	nucleotide metabolism.synthesis.purine.AIR synthase	AT2G37690.1	nucleotide metabolism.synthesis.purine.AIR carboxylase	0.643	0	0.43	0	0.991	0.953	0.991	0.647	0.999
SHM3	AT2G37690	135379	125513	AT4G32520.1	PS.photorespiration.serine hydroxymethyltransferase	AT2G37690.1	nucleotide metabolism.synthesis.purine.AIR carboxylase	0	0	0	0	0.89	0	0	0.189	0.909
AT2G44120	AT2G41840	126206	125964	AT2G44120.2	protein.synthesis.ribosomal protein.eukaryotic.60S subunit.L7	AT2G41840.1	protein.synthesis.ribosomal protein.eukaryotic.40S subunit.S2	0.642	0	0	0	0.999	0.461	0	0.552	0.999
AT2G45710	AT2G41840	126373	125964	AT2G45710.1	protein.synthesis.ribosomal protein.eukaryotic.40S subunit.S27	AT2G41840.1	protein.synthesis.ribosomal protein.eukaryotic.40S subunit.S2	0	0	0	0	0.942	0.808	0.9	0.552	0.999
AT2G47610	AT2G41840	126572	125964	AT2G47610.1	protein.synthesis.ribosomal protein.eukaryotic.60S subunit.L7A	AT2G41840.1	protein.synthesis.ribosomal protein.eukaryotic.40S subunit.S2	0	0	0	0	0.999	0.578	0	0.552	0.999
AT3G02080	AT2G41840	126757	125964	AT3G02080.1	protein.synthesis.ribosomal protein.eukaryotic.40S subunit.S19	AT2G41840.1	protein.synthesis.ribosomal protein.eukaryotic.40S subunit.S2	0	0	0	0	0.983	0.849	0.9	0.552	0.999
AT3G02560	AT2G41840	126810	125964	AT3G02560.1	protein.synthesis.ribosomal protein.eukaryotic.40S subunit.S7	AT2G41840.1	protein.synthesis.ribosomal protein.eukaryotic.40S subunit.S2	0	0	0	0	0.994	0.849	0.9	0.105	0.999
AT3G04840	AT2G41840	127058	125964	AT3G04840.1	protein.synthesis.ribosomal protein.eukaryotic.40S subunit.S3A	AT2G41840.1	protein.synthesis.ribosomal protein.eukaryotic.40S subunit.S2	0	0	0	0	0.999	0.887	0.9	0.877	0.999
AT3G04920	AT2G41840	127069	125964	AT3G04920.1	protein.synthesis.ribosomal protein.eukaryotic.40S subunit.S24	AT2G41840.1	protein.synthesis.ribosomal protein.eukaryotic.40S subunit.S2	0	0	0	0	0.89	0.887	0.9	0.074	0.998
AT3G05560	AT2G41840	127143	125964	AT3G05560.1	protein.synthesis.ribosomal protein.eukaryotic.60S subunit.L22	AT2G41840.1	protein.synthesis.ribosomal protein.eukaryotic.40S subunit.S2	0	0	0	0	0.919	0.367	0.9	0.124	0.995
AT3G09200	AT2G41840	127496	125964	AT3G09200.1	protein.synthesis.ribosomal protein.eukaryotic.60S subunit.P0	AT2G41840.1	protein.synthesis.ribosomal protein.eukaryotic.40S subunit.S2	0.254	0	0	0	0.999	0.629	0.9	0.552	0.999
AT3G09500	AT2G41840	127525	125964	AT3G09500.1	protein.synthesis.ribosomal protein.eukaryotic.60S subunit.L35	AT2G41840.1	protein.synthesis.ribosomal protein.eukaryotic.40S subunit.S2	0.642	0	0	0	0.999	0	0.9	0.551	0.999
AT3G09630	AT2G41840	127537	125964	AT3G09630.1	protein.synthesis.ribosomal protein.eukaryotic.60S subunit.L4/L1	AT2G41840.1	protein.synthesis.ribosomal protein.eukaryotic.40S subunit.S2	0.642	0	0	0	0.999	0.394	0.9	0.824	0.999
AT3G11510	AT2G41840	127748	125964	AT3G11510.1	protein.synthesis.ribosomal protein.eukaryotic.40S subunit.S14	AT2G41840.1	protein.synthesis.ribosomal protein.eukaryotic.40S subunit.S2	0.642	0	0	0	0.999	0.849	0.9	0.552	0.999
AT3G47370	AT2G41840	130343	125964	AT3G47370.1	protein.synthesis.ribosomal protein.eukaryotic.40S subunit.S20	AT2G41840.1	protein.synthesis.ribosomal protein.eukaryotic.40S subunit.S2	0.642	0	0	0	0.999	0.808	0.9	0.552	0.999
AT3G49910	AT2G41840	130619	125964	AT3G49910.1	protein.synthesis.ribosomal protein.eukaryotic.60S subunit.L26	AT2G41840.1	protein.synthesis.ribosomal protein.eukaryotic.40S subunit.S2	0.642	0	0	0	0.999	0.088	0.9	0.552	0.999
AT3G53740	AT2G41840	131035	125964	AT3G53740.2	protein.synthesis.ribosomal protein.eukaryotic.60S subunit.L36	AT2G41840.1	protein.synthesis.ribosomal protein.eukaryotic.40S subunit.S2	0	0	0	0	0.896	0	0.9	0.192	0.991
AT3G53870	AT2G41840	131048	125964	AT3G53870.1	protein.synthesis.ribosomal protein.eukaryotic.40S subunit.S3	AT2G41840.1	protein.synthesis.ribosomal protein.eukaryotic.40S subunit.S2	0.642	0	0	0	0.999	0.849	0.9	0.642	0.999
AT3G54210	AT2G41840	131083	125964	AT3G54210.1	protein.synthesis.ribosomal protein.prokaryotic.chloroplast.50S subunit.L17	AT2G41840.1	protein.synthesis.ribosomal protein.eukaryotic.40S subunit.S2	0.642	0	0	0	0.806	0	0	0.552	0.966
AT3G56340	AT2G41840	131308	125964	AT3G56340.1	protein.synthesis.ribosomal protein.eukaryotic.40S subunit.S26	AT2G41840.1	protein.synthesis.ribosomal protein.eukaryotic.40S subunit.S2	0	0	0	0	0.992	0.849	0.9	0.181	0.999
AT3G60245	AT2G41840	131702	125964	AT3G60245.1	protein.synthesis.ribosomal protein.eukaryotic.60S subunit.L37A	AT2G41840.1	protein.synthesis.ribosomal protein.eukaryotic.40S subunit.S2	0	0	0	0	0.901	0.305	0.9	0.552	0.996
AT3G62870	AT2G41840	131989	125964	AT3G62870.1	protein.synthesis.ribosomal protein.eukaryotic.60S subunit.L7A	AT2G41840.1	protein.synthesis.ribosomal protein.eukaryotic.40S subunit.S2	0	0	0	0	0.999	0.578	0	0.552	0.999
AT4G00810	AT2G41840	132160	125964	AT4G00810.1	protein.synthesis.ribosomal protein.eukaryotic.60S subunit.P1	AT2G41840.1	protein.synthesis.ribosomal protein.eukaryotic.40S subunit.S2	0	0	0	0	0.955	0.296	0.9	0.083	0.996
AT4G13170	AT2G41840	133214	125964	AT4G13170.1	protein.synthesis.ribosomal protein.eukaryotic.60S subunit.L13A	AT2G41840.1	protein.synthesis.ribosomal protein.eukaryotic.40S subunit.S2	0.31	0	0	0	0.991	0	0.9	0.552	0.999
AT4G15000	AT2G41840	133443	125964	AT4G15000.1	protein.synthesis.ribosomal protein.eukaryotic.60S subunit.L27	AT2G41840.1	protein.synthesis.ribosomal protein.eukaryotic.40S subunit.S2	0.252	0	0	0	0.993	0.372	0.9	0.083	0.999
AT4G18100	AT2G41840	133806	125964	AT4G18100.1	protein.synthesis.ribosomal protein.eukaryotic.60S subunit.L32	AT2G41840.1	protein.synthesis.ribosomal protein.eukaryotic.40S subunit.S2	0.642	0	0	0	0.999	0.55	0.9	0.552	0.999
AT4G27090	AT2G41840	134783	125964	AT4G27090.1	protein.synthesis.ribosomal protein.eukaryotic.60S subunit.L14	AT2G41840.1	protein.synthesis.ribosomal protein.eukaryotic.40S subunit.S2	0.252	0	0	0	0.996	0.859	0.9	0.884	0.999
AT4G29410	AT2G41840	135039	125964	AT4G29410.1	protein.synthesis.ribosomal protein.eukaryotic.60S subunit.L28	AT2G41840.1	protein.synthesis.ribosomal protein.eukaryotic.40S subunit.S2	0	0	0	0	0.966	0.09	0.9	0.844	0.999
AT5G02870	AT2G41840	136389	125964	AT5G02870.1	protein.synthesis.ribosomal protein.eukaryotic.60S subunit.L4/L1	AT2G41840.1	protein.synthesis.ribosomal protein.eukaryotic.40S subunit.S2	0.642	0	0	0	0.999	0.394	0.9	0.795	0.999
AT5G03850.1	AT2G41840	136497	125964	AT5G03850.1	protein.synthesis.ribosomal protein.eukaryotic.40S subunit.S28	AT2G41840.1	protein.synthesis.ribosomal protein.eukaryotic.40S subunit.S2	0	0	0	0	0.935	0.849	0	0.592	0.995
AT5G07090	AT2G41840	136835	125964	AT5G07090.1	protein.synthesis.ribosomal protein.eukaryotic.40S subunit.S4	AT2G41840.1	protein.synthesis.ribosomal protein.eukaryotic.40S subunit.S2	0.642	0	0.207	0	0.999	0.849	0.9	0	0.999
AT5G15200	AT2G41840	137608	125964	AT5G15200.1	protein.synthesis.ribosomal protein.eukaryotic.40S subunit.S9	AT2G41840.1	protein.synthesis.ribosomal protein.eukaryotic.40S subunit.S2	0.642	0	0	0	0.999	0.849	0	0.623	0.999
AT5G16130	AT2G41840	137706	125964	AT5G16130.1	protein.synthesis.ribosomal protein.eukaryotic.40S subunit.S7	AT2G41840.1	protein.synthesis.ribosomal protein.eukaryotic.40S subunit.S2	0	0	0	0	0.996	0.849	0.9	0.105	0.999
AT5G18380	AT2G41840	137945	125964	AT5G18380.1	protein.synthesis.ribosomal protein.eukaryotic.40S subunit.S16	AT2G41840.1	protein.synthesis.ribosomal protein.eukaryotic.40S subunit.S2	0.309	0	0	0	0.995	0.849	0.9	0.568	0.999
AT5G20290	AT2G41840	138156	125964	AT5G20290.1	protein.synthesis.ribosomal protein.eukaryotic.40S subunit.S8	AT2G41840.1	protein.synthesis.ribosomal protein.eukaryotic.40S subunit.S2	0	0	0	0	0.999	0.887	0.9	0.888	0.999
AT5G45775.2	AT2G41840	140146	125964	AT5G45775.2	protein.synthesis.ribosomal protein.eukaryotic.60S subunit.L11	AT2G41840.1	protein.synthesis.ribosomal protein.eukaryotic.40S subunit.S2	0.642	0	0	0	0.999	0.77	0	0.552	0.999
AT5G52650	AT2G41840	140892	125964	AT5G52650.1	protein.synthesis.ribosomal protein.eukaryotic.40S subunit.S10	AT2G41840.1	protein.synthesis.ribosomal protein.eukaryotic.40S subunit.S2	0	0	0	0	0.989	0.849	0.9	0.174	0.999
AT5G56670.1	AT2G41840	141333	125964	AT5G56670.1	protein.synthesis.ribosomal protein.eukaryotic.40S subunit.S30	AT2G41840.1	protein.synthesis.ribosomal protein.eukaryotic.40S subunit.S2	0	0	0	0	0.953	0.849	0	0	0.992
AT5G56710	AT2G41840	141337	125964	AT5G56710.1	protein.synthesis.ribosomal protein.eukaryotic.60S subunit.L31	AT2G41840.1	protein.synthesis.ribosomal protein.eukaryotic.40S subunit.S2	0	0	0	0	0.989	0.318	0.9	0.121	0.999
AT5G61170	AT2G41840	141811	125964	AT5G61170.1	protein.synthesis.ribosomal protein.eukaryotic.40S subunit.S19	AT2G41840.1	protein.synthesis.ribosomal protein.eukaryotic.40S subunit.S2	0	0	0	0	0.984	0.849	0.9	0.552	0.999
AT5G65220	AT2G41840	142245	125964	AT5G65220.1	protein.synthesis.ribosomal protein.prokaryotic.chloroplast.50S subunit.L29	AT2G41840.1	protein.synthesis.ribosomal protein.eukaryotic.40S subunit.S2	0.642	0	0	0	0.999	0	0	0.551	0.999
ATCG00790.1	AT2G41840	142568	125964	ATCG00790.1	protein.synthesis.ribosomal protein.prokaryotic.chloroplast.50S subunit.L16	AT2G41840.1	protein.synthesis.ribosomal protein.eukaryotic.40S subunit.S2	0.642	0	0	0	0.999	0.15	0	0.552	0.999
BBC1	AT2G41840	130518	125964	AT3G49010.1	protein.synthesis.ribosomal protein.eukaryotic.60S subunit.L13	AT2G41840.1	protein.synthesis.ribosomal protein.eukaryotic.40S subunit.S2	0	0	0	0	0.999	0.576	0.9	0.111	0.999
EMB1080	AT2G41840	130510	125964	AT3G48930.1	protein.synthesis.ribosomal protein.eukaryotic.40S subunit.S11	AT2G41840.1	protein.synthesis.ribosomal protein.eukaryotic.40S subunit.S2	0.642	0	0	0	0.999	0.849	0.9	0.561	0.999
emb2726	AT2G41840	135000	125964	AT4G29060.1	protein.synthesis.elongation	AT2G41840.1	protein.synthesis.ribosomal protein.eukaryotic.40S subunit.S2	0.082	0	0	0	0.917	0.105	0	0.584	0.967
EMB3010	AT2G41840	137148	125964	AT5G10360.1	protein.synthesis.ribosomal protein.eukaryotic.40S subunit.S6	AT2G41840.1	protein.synthesis.ribosomal protein.eukaryotic.40S subunit.S2	0	0	0	0	0.999	0.887	0.9	0.188	0.999
EMB3136	AT2G41840	137437	125964	AT5G13510.1	protein.synthesis.ribosomal protein.prokaryotic.chloroplast.50S subunit.L10	AT2G41840.1	protein.synthesis.ribosomal protein.eukaryotic.40S subunit.S2	0.254	0	0	0	0.98	0.629	0	0.552	0.997
RPL2.2	AT2G41840	142598	125964	ATCG01310.1	protein.synthesis.ribosomal protein.prokaryotic.chloroplast.50S subunit.L2	AT2G41840.1	protein.synthesis.ribosomal protein.eukaryotic.40S subunit.S2	0.642	0	0	0	0.999	0.372	0	0.552	0.999
RPL5B	AT2G41840	139473	125964	AT5G39740.1	protein.synthesis.ribosomal protein.eukaryotic.60S subunit.L5	AT2G41840.1	protein.synthesis.ribosomal protein.eukaryotic.40S subunit.S2	0.642	0	0	0	0.999	0.13	0.9	0.552	0.999
rps14	AT2G41840	142530	125964	ATCG00330.1	protein.synthesis.ribosomal protein.prokaryotic.chloroplast.30S subunit.S14	AT2G41840.1	protein.synthesis.ribosomal protein.eukaryotic.40S subunit.S2	0.642	0	0	0	0.994	0.651	0	0.552	0.999
RPS18C	AT2G41840	132858	125964	AT4G09800.1	protein.synthesis.ribosomal protein.eukaryotic.40S subunit.S18	AT2G41840.1	protein.synthesis.ribosomal protein.eukaryotic.40S subunit.S2	0.642	0	0	0	0.997	0.772	0	0.552	0.999
rps19	AT2G41840	142571	125964	ATCG00820.1	protein.synthesis.ribosomal protein.prokaryotic.chloroplast.30S subunit.S19	AT2G41840.1	protein.synthesis.ribosomal protein.eukaryotic.40S subunit.S2	0.642	0	0	0	0.999	0.578	0	0.552	0.999
RPS6A	AT2G41840	135287	125964	AT4G31700.1	protein.synthesis.ribosomal protein.eukaryotic.40S subunit.S6	AT2G41840.1	protein.synthesis.ribosomal protein.eukaryotic.40S subunit.S2	0	0	0	0	0.999	0.887	0.9	0.188	0.999
RPS7.2	AT2G41840	142593	125964	ATCG01240.1	protein.synthesis.ribosomal protein.prokaryotic.chloroplast.30S subunit.S7	AT2G41840.1	protein.synthesis.ribosomal protein.eukaryotic.40S subunit.S2	0.642	0	0	0	0.991	0.764	0	0.643	0.999
AT3G23940	AT2G43090	129137	126093	AT3G23940.1	not assigned.no ontology	AT2G43090.1	not assigned.no ontology.aconitase C-terminal domain-containing protein	0.642	0	0.291	0	0.249	0	0	0.552	0.903
IDH-V	AT2G43090	136432	126093	AT5G03290.1	TCA / org transformation.other organic acid transformatons.IDH	AT2G43090.1	not assigned.no ontology.aconitase C-terminal domain-containing protein	0.642	0	0	0	0.17	0.107	0.734	0.552	0.962
IIL1	AT2G43090	133247	126093	AT4G13430.1	TCA / org transformation.other organic acid transformatons.aconitase	AT2G43090.1	not assigned.no ontology.aconitase C-terminal domain-containing protein	0.642	0	0.524	0	0.66	0.514	0.734	0.954	0.999
IMD1	AT2G43090	137508	126093	AT5G14200.1	amino acid metabolism.synthesis.branched chain group.leucine specific.3-isopropylmalate dehydrogenase	AT2G43090.1	not assigned.no ontology.aconitase C-terminal domain-containing protein	0.642	0	0.389	0	0.17	0.107	0.734	0.552	0.976
IMS2	AT2G43090	138367	126093	AT5G23020.1	secondary metabolism.sulfur-containing.glucosinolates.synthesis.aliphatic.methylthioalkylmalate synthase (MAM)	AT2G43090.1	not assigned.no ontology.aconitase C-terminal domain-containing protein	0.642	0	0.214	0	0.144	0	0.732	0.552	0.965
AT4G26555	AT2G43560	134727	126145	AT4G26555.1	protein.folding	AT2G43560.1	protein.folding	0	0	0.349	0	0.371	0	0	0.889	0.95
PPL1	AT2G43560	131200	126145	AT3G55330.1	PS.lightreaction.photosystem II.PSII polypeptide subunits	AT2G43560.1	protein.folding	0	0	0	0	0.88	0	0	0.274	0.911
PRXQ	AT2G43560	129364	126145	AT3G26060.2	redox.peroxiredoxin	AT2G43560.1	protein.folding	0	0	0	0	0.917	0	0	0.146	0.928
AT2G45710	AT2G44120	126373	126206	AT2G45710.1	protein.synthesis.ribosomal protein.eukaryotic.40S subunit.S27	AT2G44120.2	protein.synthesis.ribosomal protein.eukaryotic.60S subunit.L7	0	0	0	0	0.891	0.537	0	0.558	0.976
AT2G47610	AT2G44120	126572	126206	AT2G47610.1	protein.synthesis.ribosomal protein.eukaryotic.60S subunit.L7A	AT2G44120.2	protein.synthesis.ribosomal protein.eukaryotic.60S subunit.L7	0	0	0	0	0.981	0.928	0	0.128	0.998
AT3G02080	AT2G44120	126757	126206	AT3G02080.1	protein.synthesis.ribosomal protein.eukaryotic.40S subunit.S19	AT2G44120.2	protein.synthesis.ribosomal protein.eukaryotic.60S subunit.L7	0	0	0	0	0.997	0.506	0	0.187	0.999
AT3G02560	AT2G44120	126810	126206	AT3G02560.1	protein.synthesis.ribosomal protein.eukaryotic.40S subunit.S7	AT2G44120.2	protein.synthesis.ribosomal protein.eukaryotic.60S subunit.L7	0	0	0	0	0.991	0.76	0	0.189	0.998
AT3G04840	AT2G44120	127058	126206	AT3G04840.1	protein.synthesis.ribosomal protein.eukaryotic.40S subunit.S3A	AT2G44120.2	protein.synthesis.ribosomal protein.eukaryotic.60S subunit.L7	0	0	0	0	0.998	0.849	0	0.556	0.999
AT3G04920	AT2G44120	127069	126206	AT3G04920.1	protein.synthesis.ribosomal protein.eukaryotic.40S subunit.S24	AT2G44120.2	protein.synthesis.ribosomal protein.eukaryotic.60S subunit.L7	0	0	0	0	0.912	0.85	0	0.178	0.988
AT3G05560	AT2G44120	127143	126206	AT3G05560.1	protein.synthesis.ribosomal protein.eukaryotic.60S subunit.L22	AT2G44120.2	protein.synthesis.ribosomal protein.eukaryotic.60S subunit.L7	0	0	0	0	0.949	0.901	0	0.636	0.998
AT3G09200	AT2G44120	127496	126206	AT3G09200.1	protein.synthesis.ribosomal protein.eukaryotic.60S subunit.P0	AT2G44120.2	protein.synthesis.ribosomal protein.eukaryotic.60S subunit.L7	0.084	0	0	0	0.996	0.861	0	0.552	0.999
AT3G09500	AT2G44120	127525	126206	AT3G09500.1	protein.synthesis.ribosomal protein.eukaryotic.60S subunit.L35	AT2G44120.2	protein.synthesis.ribosomal protein.eukaryotic.60S subunit.L7	0.642	0	0	0	0.999	0.852	0	0.552	0.999
AT3G09630	AT2G44120	127537	126206	AT3G09630.1	protein.synthesis.ribosomal protein.eukaryotic.60S subunit.L4/L1	AT2G44120.2	protein.synthesis.ribosomal protein.eukaryotic.60S subunit.L7	0.642	0	0	0	0.995	0.928	0	0.63	0.999
AT3G11510	AT2G44120	127748	126206	AT3G11510.1	protein.synthesis.ribosomal protein.eukaryotic.40S subunit.S14	AT2G44120.2	protein.synthesis.ribosomal protein.eukaryotic.60S subunit.L7	0.642	0	0	0	0.998	0.789	0	0.568	0.999
AT3G47370	AT2G44120	130343	126206	AT3G47370.1	protein.synthesis.ribosomal protein.eukaryotic.40S subunit.S20	AT2G44120.2	protein.synthesis.ribosomal protein.eukaryotic.60S subunit.L7	0.642	0	0	0	0.997	0.578	0	0.594	0.999
AT3G49910	AT2G44120	130619	126206	AT3G49910.1	protein.synthesis.ribosomal protein.eukaryotic.60S subunit.L26	AT2G44120.2	protein.synthesis.ribosomal protein.eukaryotic.60S subunit.L7	0.642	0	0	0	0.994	0.928	0	0.59	0.999
AT3G53740	AT2G44120	131035	126206	AT3G53740.2	protein.synthesis.ribosomal protein.eukaryotic.60S subunit.L36	AT2G44120.2	protein.synthesis.ribosomal protein.eukaryotic.60S subunit.L7	0	0	0	0	0.908	0.902	0	0.089	0.991
AT3G53870	AT2G44120	131048	126206	AT3G53870.1	protein.synthesis.ribosomal protein.eukaryotic.40S subunit.S3	AT2G44120.2	protein.synthesis.ribosomal protein.eukaryotic.60S subunit.L7	0.642	0	0	0	0.999	0.837	0	0.56	0.999
AT3G54210	AT2G44120	131083	126206	AT3G54210.1	protein.synthesis.ribosomal protein.prokaryotic.chloroplast.50S subunit.L17	AT2G44120.2	protein.synthesis.ribosomal protein.eukaryotic.60S subunit.L7	0.642	0	0	0	0.815	0.806	0	0.552	0.993
AT3G56340	AT2G44120	131308	126206	AT3G56340.1	protein.synthesis.ribosomal protein.eukaryotic.40S subunit.S26	AT2G44120.2	protein.synthesis.ribosomal protein.eukaryotic.60S subunit.L7	0	0	0	0	0.981	0.201	0	0.077	0.985
AT3G60245	AT2G44120	131702	126206	AT3G60245.1	protein.synthesis.ribosomal protein.eukaryotic.60S subunit.L37A	AT2G44120.2	protein.synthesis.ribosomal protein.eukaryotic.60S subunit.L7	0	0	0	0	0.929	0.928	0	0.128	0.995
AT3G62870	AT2G44120	131989	126206	AT3G62870.1	protein.synthesis.ribosomal protein.eukaryotic.60S subunit.L7A	AT2G44120.2	protein.synthesis.ribosomal protein.eukaryotic.60S subunit.L7	0	0	0	0	0.983	0.928	0	0.128	0.998
AT4G00810	AT2G44120	132160	126206	AT4G00810.1	protein.synthesis.ribosomal protein.eukaryotic.60S subunit.P1	AT2G44120.2	protein.synthesis.ribosomal protein.eukaryotic.60S subunit.L7	0	0	0	0	0.91	0.76	0	0.125	0.98
AT4G13170	AT2G44120	133214	126206	AT4G13170.1	protein.synthesis.ribosomal protein.eukaryotic.60S subunit.L13A	AT2G44120.2	protein.synthesis.ribosomal protein.eukaryotic.60S subunit.L7	0.277	0	0	0	0.999	0.872	0	0.497	0.999
AT4G15000	AT2G44120	133443	126206	AT4G15000.1	protein.synthesis.ribosomal protein.eukaryotic.60S subunit.L27	AT2G44120.2	protein.synthesis.ribosomal protein.eukaryotic.60S subunit.L7	0.259	0	0	0	0.997	0.901	0	0.188	0.999
AT4G18100	AT2G44120	133806	126206	AT4G18100.1	protein.synthesis.ribosomal protein.eukaryotic.60S subunit.L32	AT2G44120.2	protein.synthesis.ribosomal protein.eukaryotic.60S subunit.L7	0.642	0	0	0	0.985	0.928	0	0.178	0.999
AT4G27090	AT2G44120	134783	126206	AT4G27090.1	protein.synthesis.ribosomal protein.eukaryotic.60S subunit.L14	AT2G44120.2	protein.synthesis.ribosomal protein.eukaryotic.60S subunit.L7	0.259	0	0	0	0.969	0.928	0	0.113	0.998
AT4G29410	AT2G44120	135039	126206	AT4G29410.1	protein.synthesis.ribosomal protein.eukaryotic.60S subunit.L28	AT2G44120.2	protein.synthesis.ribosomal protein.eukaryotic.60S subunit.L7	0	0	0	0	0.985	0.87	0	0	0.998
AT5G02870	AT2G44120	136389	126206	AT5G02870.1	protein.synthesis.ribosomal protein.eukaryotic.60S subunit.L4/L1	AT2G44120.2	protein.synthesis.ribosomal protein.eukaryotic.60S subunit.L7	0.642	0	0	0	0.998	0.928	0	0.63	0.999
AT5G03850.1	AT2G44120	136497	126206	AT5G03850.1	protein.synthesis.ribosomal protein.eukaryotic.40S subunit.S28	AT2G44120.2	protein.synthesis.ribosomal protein.eukaryotic.60S subunit.L7	0	0	0	0	0.83	0.326	0	0.189	0.901
AT5G07090	AT2G44120	136835	126206	AT5G07090.1	protein.synthesis.ribosomal protein.eukaryotic.40S subunit.S4	AT2G44120.2	protein.synthesis.ribosomal protein.eukaryotic.60S subunit.L7	0.642	0	0	0	0.995	0.746	0	0	0.999
AT5G08180	AT2G44120	136950	126206	AT5G08180.1	protein.synthesis.ribosomal protein.eukaryotic.60S subunit.L7/L30/S12	AT2G44120.2	protein.synthesis.ribosomal protein.eukaryotic.60S subunit.L7	0	0	0	0	0.845	0.657	0	0.083	0.948
AT5G15200	AT2G44120	137608	126206	AT5G15200.1	protein.synthesis.ribosomal protein.eukaryotic.40S subunit.S9	AT2G44120.2	protein.synthesis.ribosomal protein.eukaryotic.60S subunit.L7	0.642	0	0	0	0.99	0.088	0	0.552	0.998
AT5G16130	AT2G44120	137706	126206	AT5G16130.1	protein.synthesis.ribosomal protein.eukaryotic.40S subunit.S7	AT2G44120.2	protein.synthesis.ribosomal protein.eukaryotic.60S subunit.L7	0	0	0	0	0.992	0.76	0	0.189	0.998
AT5G18380	AT2G44120	137945	126206	AT5G18380.1	protein.synthesis.ribosomal protein.eukaryotic.40S subunit.S16	AT2G44120.2	protein.synthesis.ribosomal protein.eukaryotic.60S subunit.L7	0.264	0	0	0	0.942	0.783	0	0.599	0.995
AT5G20290	AT2G44120	138156	126206	AT5G20290.1	protein.synthesis.ribosomal protein.eukaryotic.40S subunit.S8	AT2G44120.2	protein.synthesis.ribosomal protein.eukaryotic.60S subunit.L7	0	0	0	0	0.995	0.839	0	0.084	0.999
AT5G45775.2	AT2G44120	140146	126206	AT5G45775.2	protein.synthesis.ribosomal protein.eukaryotic.60S subunit.L11	AT2G44120.2	protein.synthesis.ribosomal protein.eukaryotic.60S subunit.L7	0.642	0	0	0	0.999	0.873	0	0.627	0.999
AT5G52650	AT2G44120	140892	126206	AT5G52650.1	protein.synthesis.ribosomal protein.eukaryotic.40S subunit.S10	AT2G44120.2	protein.synthesis.ribosomal protein.eukaryotic.60S subunit.L7	0	0	0	0	0.974	0.088	0	0.178	0.98
AT5G56710	AT2G44120	141337	126206	AT5G56710.1	protein.synthesis.ribosomal protein.eukaryotic.60S subunit.L31	AT2G44120.2	protein.synthesis.ribosomal protein.eukaryotic.60S subunit.L7	0	0	0	0	0.99	0.902	0	0.616	0.999
AT5G61170	AT2G44120	141811	126206	AT5G61170.1	protein.synthesis.ribosomal protein.eukaryotic.40S subunit.S19	AT2G44120.2	protein.synthesis.ribosomal protein.eukaryotic.60S subunit.L7	0	0	0	0	0.998	0.506	0	0.187	0.999
AT5G65220	AT2G44120	142245	126206	AT5G65220.1	protein.synthesis.ribosomal protein.prokaryotic.chloroplast.50S subunit.L29	AT2G44120.2	protein.synthesis.ribosomal protein.eukaryotic.60S subunit.L7	0.642	0	0	0	0.999	0.852	0	0.552	0.999
ATCG00790.1	AT2G44120	142568	126206	ATCG00790.1	protein.synthesis.ribosomal protein.prokaryotic.chloroplast.50S subunit.L16	AT2G44120.2	protein.synthesis.ribosomal protein.eukaryotic.60S subunit.L7	0.642	0	0	0	0.991	0.759	0	0.552	0.999
BBC1	AT2G44120	130518	126206	AT3G49010.1	protein.synthesis.ribosomal protein.eukaryotic.60S subunit.L13	AT2G44120.2	protein.synthesis.ribosomal protein.eukaryotic.60S subunit.L7	0	0	0	0	0.997	0.902	0	0.178	0.999
EMB1080	AT2G44120	130510	126206	AT3G48930.1	protein.synthesis.ribosomal protein.eukaryotic.40S subunit.S11	AT2G44120.2	protein.synthesis.ribosomal protein.eukaryotic.60S subunit.L7	0.642	0	0	0	0.997	0.78	0	0.552	0.999
emb2726	AT2G44120	135000	126206	AT4G29060.1	protein.synthesis.elongation	AT2G44120.2	protein.synthesis.ribosomal protein.eukaryotic.60S subunit.L7	0	0	0	0	0.822	0.249	0	0.562	0.936
EMB3010	AT2G44120	137148	126206	AT5G10360.1	protein.synthesis.ribosomal protein.eukaryotic.40S subunit.S6	AT2G44120.2	protein.synthesis.ribosomal protein.eukaryotic.60S subunit.L7	0	0	0	0	0.997	0.858	0	0.181	0.999
EMB3136	AT2G44120	137437	126206	AT5G13510.1	protein.synthesis.ribosomal protein.prokaryotic.chloroplast.50S subunit.L10	AT2G44120.2	protein.synthesis.ribosomal protein.eukaryotic.60S subunit.L7	0.084	0	0	0	0.831	0.741	0	0.552	0.979
RPL2.2	AT2G44120	142598	126206	ATCG01310.1	protein.synthesis.ribosomal protein.prokaryotic.chloroplast.50S subunit.L2	AT2G44120.2	protein.synthesis.ribosomal protein.eukaryotic.60S subunit.L7	0.642	0	0	0	0.984	0.687	0	0.552	0.999
RPL27	AT2G44120	139599	126206	AT5G40950.1	protein.synthesis.ribosomal protein.prokaryotic.chloroplast.50S subunit.L27	AT2G44120.2	protein.synthesis.ribosomal protein.eukaryotic.60S subunit.L7	0	0	0	0	0.279	0.806	0	0.552	0.933
RPL5B	AT2G44120	139473	126206	AT5G39740.1	protein.synthesis.ribosomal protein.eukaryotic.60S subunit.L5	AT2G44120.2	protein.synthesis.ribosomal protein.eukaryotic.60S subunit.L7	0.642	0	0	0	0.999	0.928	0	0.621	0.999
rps14	AT2G44120	142530	126206	ATCG00330.1	protein.synthesis.ribosomal protein.prokaryotic.chloroplast.30S subunit.S14	AT2G44120.2	protein.synthesis.ribosomal protein.eukaryotic.60S subunit.L7	0.642	0	0	0	0.83	0.207	0	0.552	0.975
RPS18C	AT2G44120	132858	126206	AT4G09800.1	protein.synthesis.ribosomal protein.eukaryotic.40S subunit.S18	AT2G44120.2	protein.synthesis.ribosomal protein.eukaryotic.60S subunit.L7	0.642	0	0	0	0.999	0.076	0	0.552	0.999
rps19	AT2G44120	142571	126206	ATCG00820.1	protein.synthesis.ribosomal protein.prokaryotic.chloroplast.30S subunit.S19	AT2G44120.2	protein.synthesis.ribosomal protein.eukaryotic.60S subunit.L7	0.642	0	0	0	0.999	0.213	0	0.552	0.999
RPS6A	AT2G44120	135287	126206	AT4G31700.1	protein.synthesis.ribosomal protein.eukaryotic.40S subunit.S6	AT2G44120.2	protein.synthesis.ribosomal protein.eukaryotic.60S subunit.L7	0	0	0	0	0.998	0.858	0	0.181	0.999
RPS7.2	AT2G44120	142593	126206	ATCG01240.1	protein.synthesis.ribosomal protein.prokaryotic.chloroplast.30S subunit.S7	AT2G44120.2	protein.synthesis.ribosomal protein.eukaryotic.60S subunit.L7	0.642	0	0	0	0.955	0.656	0	0.552	0.997
AT2G47610	AT2G45710	126572	126373	AT2G47610.1	protein.synthesis.ribosomal protein.eukaryotic.60S subunit.L7A	AT2G45710.1	protein.synthesis.ribosomal protein.eukaryotic.40S subunit.S27	0	0	0	0	0.771	0.656	0	0.552	0.962
AT3G02080	AT2G45710	126757	126373	AT3G02080.1	protein.synthesis.ribosomal protein.eukaryotic.40S subunit.S19	AT2G45710.1	protein.synthesis.ribosomal protein.eukaryotic.40S subunit.S27	0	0	0	0	0.999	0.902	0.9	0.552	0.999
AT3G02560	AT2G45710	126810	126373	AT3G02560.1	protein.synthesis.ribosomal protein.eukaryotic.40S subunit.S7	AT2G45710.1	protein.synthesis.ribosomal protein.eukaryotic.40S subunit.S27	0	0	0	0	0.999	0.902	0.9	0.085	0.999
AT3G04840	AT2G45710	127058	126373	AT3G04840.1	protein.synthesis.ribosomal protein.eukaryotic.40S subunit.S3A	AT2G45710.1	protein.synthesis.ribosomal protein.eukaryotic.40S subunit.S27	0	0	0	0	0.999	0.928	0.9	0.182	0.999
AT3G04920	AT2G45710	127069	126373	AT3G04920.1	protein.synthesis.ribosomal protein.eukaryotic.40S subunit.S24	AT2G45710.1	protein.synthesis.ribosomal protein.eukaryotic.40S subunit.S27	0	0	0	0	0.957	0.928	0.9	0.189	0.999
AT3G05560	AT2G45710	127143	126373	AT3G05560.1	protein.synthesis.ribosomal protein.eukaryotic.60S subunit.L22	AT2G45710.1	protein.synthesis.ribosomal protein.eukaryotic.40S subunit.S27	0	0	0	0	0.9	0.333	0.9	0.186	0.994
AT3G09200	AT2G45710	127496	126373	AT3G09200.1	protein.synthesis.ribosomal protein.eukaryotic.60S subunit.P0	AT2G45710.1	protein.synthesis.ribosomal protein.eukaryotic.40S subunit.S27	0	0	0	0	0.819	0.472	0.9	0	0.989
AT3G09500	AT2G45710	127525	126373	AT3G09500.1	protein.synthesis.ribosomal protein.eukaryotic.60S subunit.L35	AT2G45710.1	protein.synthesis.ribosomal protein.eukaryotic.40S subunit.S27	0	0	0	0	0.998	0	0.9	0	0.999
AT3G09630	AT2G45710	127537	126373	AT3G09630.1	protein.synthesis.ribosomal protein.eukaryotic.60S subunit.L4/L1	AT2G45710.1	protein.synthesis.ribosomal protein.eukaryotic.40S subunit.S27	0	0	0	0	0.987	0.514	0.9	0.556	0.999
AT3G11510	AT2G45710	127748	126373	AT3G11510.1	protein.synthesis.ribosomal protein.eukaryotic.40S subunit.S14	AT2G45710.1	protein.synthesis.ribosomal protein.eukaryotic.40S subunit.S27	0	0	0	0	0.999	0.902	0.9	0.601	0.999
AT3G47370	AT2G45710	130343	126373	AT3G47370.1	protein.synthesis.ribosomal protein.eukaryotic.40S subunit.S20	AT2G45710.1	protein.synthesis.ribosomal protein.eukaryotic.40S subunit.S27	0	0	0	0	0.999	0.873	0.9	0.552	0.999
AT3G49910	AT2G45710	130619	126373	AT3G49910.1	protein.synthesis.ribosomal protein.eukaryotic.60S subunit.L26	AT2G45710.1	protein.synthesis.ribosomal protein.eukaryotic.40S subunit.S27	0	0	0	0	0.998	0	0.9	0.552	0.999
AT3G53740	AT2G45710	131035	126373	AT3G53740.2	protein.synthesis.ribosomal protein.eukaryotic.60S subunit.L36	AT2G45710.1	protein.synthesis.ribosomal protein.eukaryotic.40S subunit.S27	0	0	0	0	0.999	0	0.9	0.19	0.999
AT3G53870	AT2G45710	131048	126373	AT3G53870.1	protein.synthesis.ribosomal protein.eukaryotic.40S subunit.S3	AT2G45710.1	protein.synthesis.ribosomal protein.eukaryotic.40S subunit.S27	0	0	0	0	0.999	0.902	0.9	0.552	0.999
AT3G56340	AT2G45710	131308	126373	AT3G56340.1	protein.synthesis.ribosomal protein.eukaryotic.40S subunit.S26	AT2G45710.1	protein.synthesis.ribosomal protein.eukaryotic.40S subunit.S27	0	0	0	0	0.999	0.902	0.9	0.587	0.999
AT3G60245	AT2G45710	131702	126373	AT3G60245.1	protein.synthesis.ribosomal protein.eukaryotic.60S subunit.L37A	AT2G45710.1	protein.synthesis.ribosomal protein.eukaryotic.40S subunit.S27	0	0	0	0	0.999	0.567	0.9	0.552	0.999
AT3G62870	AT2G45710	131989	126373	AT3G62870.1	protein.synthesis.ribosomal protein.eukaryotic.60S subunit.L7A	AT2G45710.1	protein.synthesis.ribosomal protein.eukaryotic.40S subunit.S27	0	0	0	0	0.783	0.656	0	0.552	0.964
AT4G00810	AT2G45710	132160	126373	AT4G00810.1	protein.synthesis.ribosomal protein.eukaryotic.60S subunit.P1	AT2G45710.1	protein.synthesis.ribosomal protein.eukaryotic.40S subunit.S27	0	0	0	0	0.998	0.237	0.9	0.074	0.999
AT4G13170	AT2G45710	133214	126373	AT4G13170.1	protein.synthesis.ribosomal protein.eukaryotic.60S subunit.L13A	AT2G45710.1	protein.synthesis.ribosomal protein.eukaryotic.40S subunit.S27	0	0	0	0	0.972	0	0.9	0	0.997
AT4G15000	AT2G45710	133443	126373	AT4G15000.1	protein.synthesis.ribosomal protein.eukaryotic.60S subunit.L27	AT2G45710.1	protein.synthesis.ribosomal protein.eukaryotic.40S subunit.S27	0	0	0	0	0.999	0.222	0.9	0.135	0.999
AT4G18100	AT2G45710	133806	126373	AT4G18100.1	protein.synthesis.ribosomal protein.eukaryotic.60S subunit.L32	AT2G45710.1	protein.synthesis.ribosomal protein.eukaryotic.40S subunit.S27	0	0	0	0	0.999	0	0.9	0.552	0.999
AT4G27090	AT2G45710	134783	126373	AT4G27090.1	protein.synthesis.ribosomal protein.eukaryotic.60S subunit.L14	AT2G45710.1	protein.synthesis.ribosomal protein.eukaryotic.40S subunit.S27	0	0	0	0	0.999	0.567	0.9	0.101	0.999
AT4G29410	AT2G45710	135039	126373	AT4G29410.1	protein.synthesis.ribosomal protein.eukaryotic.60S subunit.L28	AT2G45710.1	protein.synthesis.ribosomal protein.eukaryotic.40S subunit.S27	0	0	0	0	0.999	0	0.9	0	0.999
AT5G02870	AT2G45710	136389	126373	AT5G02870.1	protein.synthesis.ribosomal protein.eukaryotic.60S subunit.L4/L1	AT2G45710.1	protein.synthesis.ribosomal protein.eukaryotic.40S subunit.S27	0	0	0	0	0.988	0.514	0.9	0.556	0.999
AT5G03850.1	AT2G45710	136497	126373	AT5G03850.1	protein.synthesis.ribosomal protein.eukaryotic.40S subunit.S28	AT2G45710.1	protein.synthesis.ribosomal protein.eukaryotic.40S subunit.S27	0	0	0	0	0.999	0.902	0	0.576	0.999
AT5G07090	AT2G45710	136835	126373	AT5G07090.1	protein.synthesis.ribosomal protein.eukaryotic.40S subunit.S4	AT2G45710.1	protein.synthesis.ribosomal protein.eukaryotic.40S subunit.S27	0	0	0	0	0.987	0.902	0.9	0.188	0.999
AT5G08180	AT2G45710	136950	126373	AT5G08180.1	protein.synthesis.ribosomal protein.eukaryotic.60S subunit.L7/L30/S12	AT2G45710.1	protein.synthesis.ribosomal protein.eukaryotic.40S subunit.S27	0	0	0	0	0.652	0.656	0	0.552	0.943
AT5G15200	AT2G45710	137608	126373	AT5G15200.1	protein.synthesis.ribosomal protein.eukaryotic.40S subunit.S9	AT2G45710.1	protein.synthesis.ribosomal protein.eukaryotic.40S subunit.S27	0	0	0	0	0.994	0.902	0	0.623	0.999
AT5G16130	AT2G45710	137706	126373	AT5G16130.1	protein.synthesis.ribosomal protein.eukaryotic.40S subunit.S7	AT2G45710.1	protein.synthesis.ribosomal protein.eukaryotic.40S subunit.S27	0	0	0	0	0.999	0.902	0.9	0.085	0.999
AT5G18380	AT2G45710	137945	126373	AT5G18380.1	protein.synthesis.ribosomal protein.eukaryotic.40S subunit.S16	AT2G45710.1	protein.synthesis.ribosomal protein.eukaryotic.40S subunit.S27	0	0	0	0	0.999	0.902	0.9	0.123	0.999
AT5G20290	AT2G45710	138156	126373	AT5G20290.1	protein.synthesis.ribosomal protein.eukaryotic.40S subunit.S8	AT2G45710.1	protein.synthesis.ribosomal protein.eukaryotic.40S subunit.S27	0	0	0	0	0.999	0.928	0.9	0.552	0.999
AT5G45775.2	AT2G45710	140146	126373	AT5G45775.2	protein.synthesis.ribosomal protein.eukaryotic.60S subunit.L11	AT2G45710.1	protein.synthesis.ribosomal protein.eukaryotic.40S subunit.S27	0	0	0	0	0.828	0.472	0	0.179	0.918
AT5G52650	AT2G45710	140892	126373	AT5G52650.1	protein.synthesis.ribosomal protein.eukaryotic.40S subunit.S10	AT2G45710.1	protein.synthesis.ribosomal protein.eukaryotic.40S subunit.S27	0	0	0	0	0.891	0.902	0.9	0.167	0.999
AT5G56670.1	AT2G45710	141333	126373	AT5G56670.1	protein.synthesis.ribosomal protein.eukaryotic.40S subunit.S30	AT2G45710.1	protein.synthesis.ribosomal protein.eukaryotic.40S subunit.S27	0	0	0	0	0.999	0.902	0	0.083	0.999
AT5G56710	AT2G45710	141337	126373	AT5G56710.1	protein.synthesis.ribosomal protein.eukaryotic.60S subunit.L31	AT2G45710.1	protein.synthesis.ribosomal protein.eukaryotic.40S subunit.S27	0	0	0	0	0.999	0.44	0.9	0.185	0.999
AT5G61170	AT2G45710	141811	126373	AT5G61170.1	protein.synthesis.ribosomal protein.eukaryotic.40S subunit.S19	AT2G45710.1	protein.synthesis.ribosomal protein.eukaryotic.40S subunit.S27	0	0	0	0	0.999	0.902	0.9	0.552	0.999
AT5G65220	AT2G45710	142245	126373	AT5G65220.1	protein.synthesis.ribosomal protein.prokaryotic.chloroplast.50S subunit.L29	AT2G45710.1	protein.synthesis.ribosomal protein.eukaryotic.40S subunit.S27	0	0	0	0	0.998	0	0	0	0.998
BBC1	AT2G45710	130518	126373	AT3G49010.1	protein.synthesis.ribosomal protein.eukaryotic.60S subunit.L13	AT2G45710.1	protein.synthesis.ribosomal protein.eukaryotic.40S subunit.S27	0	0	0	0	0.986	0.558	0.9	0.139	0.999
EMB1080	AT2G45710	130510	126373	AT3G48930.1	protein.synthesis.ribosomal protein.eukaryotic.40S subunit.S11	AT2G45710.1	protein.synthesis.ribosomal protein.eukaryotic.40S subunit.S27	0	0	0	0	0.991	0.902	0.9	0.21	0.999
EMB3010	AT2G45710	137148	126373	AT5G10360.1	protein.synthesis.ribosomal protein.eukaryotic.40S subunit.S6	AT2G45710.1	protein.synthesis.ribosomal protein.eukaryotic.40S subunit.S27	0	0	0	0	0.984	0.928	0.9	0.189	0.999
RPL5B	AT2G45710	139473	126373	AT5G39740.1	protein.synthesis.ribosomal protein.eukaryotic.60S subunit.L5	AT2G45710.1	protein.synthesis.ribosomal protein.eukaryotic.40S subunit.S27	0	0	0	0	0.984	0.485	0.9	0.552	0.999
rps14	AT2G45710	142530	126373	ATCG00330.1	protein.synthesis.ribosomal protein.prokaryotic.chloroplast.30S subunit.S14	AT2G45710.1	protein.synthesis.ribosomal protein.eukaryotic.40S subunit.S27	0	0	0	0	0.8	0.759	0	0.178	0.956
RPS18C	AT2G45710	132858	126373	AT4G09800.1	protein.synthesis.ribosomal protein.eukaryotic.40S subunit.S18	AT2G45710.1	protein.synthesis.ribosomal protein.eukaryotic.40S subunit.S27	0	0	0	0	0.998	0.853	0	0.131	0.999
rps19	AT2G45710	142571	126373	ATCG00820.1	protein.synthesis.ribosomal protein.prokaryotic.chloroplast.30S subunit.S19	AT2G45710.1	protein.synthesis.ribosomal protein.eukaryotic.40S subunit.S27	0	0	0	0	0.999	0.657	0	0.076	0.999
RPS6A	AT2G45710	135287	126373	AT4G31700.1	protein.synthesis.ribosomal protein.eukaryotic.40S subunit.S6	AT2G45710.1	protein.synthesis.ribosomal protein.eukaryotic.40S subunit.S27	0	0	0	0	0.989	0.928	0.9	0.189	0.999
RPS7.2	AT2G45710	142593	126373	ATCG01240.1	protein.synthesis.ribosomal protein.prokaryotic.chloroplast.30S subunit.S7	AT2G45710.1	protein.synthesis.ribosomal protein.eukaryotic.40S subunit.S27	0	0	0	0	0.699	0.837	0	0.135	0.953
AT3G02080	AT2G47610	126757	126572	AT3G02080.1	protein.synthesis.ribosomal protein.eukaryotic.40S subunit.S19	AT2G47610.1	protein.synthesis.ribosomal protein.eukaryotic.60S subunit.L7A	0	0	0	0	0.956	0.723	0	0.616	0.995
AT3G02560	AT2G47610	126810	126572	AT3G02560.1	protein.synthesis.ribosomal protein.eukaryotic.40S subunit.S7	AT2G47610.1	protein.synthesis.ribosomal protein.eukaryotic.60S subunit.L7A	0	0	0	0	0.988	0.721	0	0.137	0.997
AT3G04840	AT2G47610	127058	126572	AT3G04840.1	protein.synthesis.ribosomal protein.eukaryotic.40S subunit.S3A	AT2G47610.1	protein.synthesis.ribosomal protein.eukaryotic.60S subunit.L7A	0	0	0	0	0.998	0.929	0	0.185	0.999
AT3G04920	AT2G47610	127069	126572	AT3G04920.1	protein.synthesis.ribosomal protein.eukaryotic.40S subunit.S24	AT2G47610.1	protein.synthesis.ribosomal protein.eukaryotic.60S subunit.L7A	0.07	0	0	0	0.869	0.924	0	0.565	0.995
AT3G05560	AT2G47610	127143	126572	AT3G05560.1	protein.synthesis.ribosomal protein.eukaryotic.60S subunit.L22	AT2G47610.1	protein.synthesis.ribosomal protein.eukaryotic.60S subunit.L7A	0	0	0	0	0.976	0.93	0	0.081	0.998
AT3G09200	AT2G47610	127496	126572	AT3G09200.1	protein.synthesis.ribosomal protein.eukaryotic.60S subunit.P0	AT2G47610.1	protein.synthesis.ribosomal protein.eukaryotic.60S subunit.L7A	0.07	0	0	0	0.999	0.928	0	0.608	0.999
AT3G09500	AT2G47610	127525	126572	AT3G09500.1	protein.synthesis.ribosomal protein.eukaryotic.60S subunit.L35	AT2G47610.1	protein.synthesis.ribosomal protein.eukaryotic.60S subunit.L7A	0.07	0	0	0	0.877	0.921	0	0.083	0.99
AT3G09630	AT2G47610	127537	126572	AT3G09630.1	protein.synthesis.ribosomal protein.eukaryotic.60S subunit.L4/L1	AT2G47610.1	protein.synthesis.ribosomal protein.eukaryotic.60S subunit.L7A	0.101	0	0	0	0.999	0.943	0	0.612	0.999
AT3G11510	AT2G47610	127748	126572	AT3G11510.1	protein.synthesis.ribosomal protein.eukaryotic.40S subunit.S14	AT2G47610.1	protein.synthesis.ribosomal protein.eukaryotic.60S subunit.L7A	0.108	0	0	0	0.982	0.878	0	0.088	0.998
AT3G47370	AT2G47610	130343	126572	AT3G47370.1	protein.synthesis.ribosomal protein.eukaryotic.40S subunit.S20	AT2G47610.1	protein.synthesis.ribosomal protein.eukaryotic.60S subunit.L7A	0.194	0	0	0	0.988	0.656	0	0.514	0.998
AT3G49910	AT2G47610	130619	126572	AT3G49910.1	protein.synthesis.ribosomal protein.eukaryotic.60S subunit.L26	AT2G47610.1	protein.synthesis.ribosomal protein.eukaryotic.60S subunit.L7A	0.066	0	0	0	0.975	0.943	0	0.552	0.999
AT3G53740	AT2G47610	131035	126572	AT3G53740.2	protein.synthesis.ribosomal protein.eukaryotic.60S subunit.L36	AT2G47610.1	protein.synthesis.ribosomal protein.eukaryotic.60S subunit.L7A	0	0	0	0	0.917	0.93	0	0.081	0.994
AT3G53870	AT2G47610	131048	126572	AT3G53870.1	protein.synthesis.ribosomal protein.eukaryotic.40S subunit.S3	AT2G47610.1	protein.synthesis.ribosomal protein.eukaryotic.60S subunit.L7A	0.07	0	0	0	0.99	0.924	0	0.545	0.999
AT3G56340	AT2G47610	131308	126572	AT3G56340.1	protein.synthesis.ribosomal protein.eukaryotic.40S subunit.S26	AT2G47610.1	protein.synthesis.ribosomal protein.eukaryotic.60S subunit.L7A	0	0	0	0	0.983	0.721	0	0.132	0.995
AT3G60245	AT2G47610	131702	126572	AT3G60245.1	protein.synthesis.ribosomal protein.eukaryotic.60S subunit.L37A	AT2G47610.1	protein.synthesis.ribosomal protein.eukaryotic.60S subunit.L7A	0	0	0	0	0.941	0.943	0	0.552	0.998
AT3G62870	AT2G47610	131989	126572	AT3G62870.1	protein.synthesis.ribosomal protein.eukaryotic.60S subunit.L7A	AT2G47610.1	protein.synthesis.ribosomal protein.eukaryotic.60S subunit.L7A	0	0	0.527	0.988	0.928	0	0	0	0.928
AT4G00810	AT2G47610	132160	126572	AT4G00810.1	protein.synthesis.ribosomal protein.eukaryotic.60S subunit.P1	AT2G47610.1	protein.synthesis.ribosomal protein.eukaryotic.60S subunit.L7A	0	0	0	0	0.917	0.866	0	0.073	0.989
AT4G13170	AT2G47610	133214	126572	AT4G13170.1	protein.synthesis.ribosomal protein.eukaryotic.60S subunit.L13A	AT2G47610.1	protein.synthesis.ribosomal protein.eukaryotic.60S subunit.L7A	0.079	0	0	0	0.943	0.928	0	0.556	0.998
AT4G15000	AT2G47610	133443	126572	AT4G15000.1	protein.synthesis.ribosomal protein.eukaryotic.60S subunit.L27	AT2G47610.1	protein.synthesis.ribosomal protein.eukaryotic.60S subunit.L7A	0	0	0	0	0.99	0.93	0	0.597	0.999
AT4G18100	AT2G47610	133806	126572	AT4G18100.1	protein.synthesis.ribosomal protein.eukaryotic.60S subunit.L32	AT2G47610.1	protein.synthesis.ribosomal protein.eukaryotic.60S subunit.L7A	0	0	0	0	0.921	0.943	0	0.552	0.997
AT4G27090	AT2G47610	134783	126572	AT4G27090.1	protein.synthesis.ribosomal protein.eukaryotic.60S subunit.L14	AT2G47610.1	protein.synthesis.ribosomal protein.eukaryotic.60S subunit.L7A	0	0	0	0	0.955	0.942	0	0.088	0.997
AT4G29410	AT2G47610	135039	126572	AT4G29410.1	protein.synthesis.ribosomal protein.eukaryotic.60S subunit.L28	AT2G47610.1	protein.synthesis.ribosomal protein.eukaryotic.60S subunit.L7A	0	0	0	0	0.955	0.933	0	0	0.996
AT5G02870	AT2G47610	136389	126572	AT5G02870.1	protein.synthesis.ribosomal protein.eukaryotic.60S subunit.L4/L1	AT2G47610.1	protein.synthesis.ribosomal protein.eukaryotic.60S subunit.L7A	0.101	0	0	0	0.999	0.943	0	0.612	0.999
AT5G03850.1	AT2G47610	136497	126572	AT5G03850.1	protein.synthesis.ribosomal protein.eukaryotic.40S subunit.S28	AT2G47610.1	protein.synthesis.ribosomal protein.eukaryotic.60S subunit.L7A	0.642	0	0	0	0.894	0.723	0	0.145	0.99
AT5G07090	AT2G47610	136835	126572	AT5G07090.1	protein.synthesis.ribosomal protein.eukaryotic.40S subunit.S4	AT2G47610.1	protein.synthesis.ribosomal protein.eukaryotic.60S subunit.L7A	0	0	0	0	0.999	0.872	0	0.142	0.999
AT5G14460	AT2G47610	137535	126572	AT5G14460.1	nucleotide metabolism.deoxynucleotide metabolism.pseudouridine synthase	AT2G47610.1	protein.synthesis.ribosomal protein.eukaryotic.60S subunit.L7A	0.642	0	0	0	0.229	0.759	0	0.189	0.938
AT5G15200	AT2G47610	137608	126572	AT5G15200.1	protein.synthesis.ribosomal protein.eukaryotic.40S subunit.S9	AT2G47610.1	protein.synthesis.ribosomal protein.eukaryotic.60S subunit.L7A	0.102	0	0	0	0.99	0.656	0	0.073	0.996
AT5G16130	AT2G47610	137706	126572	AT5G16130.1	protein.synthesis.ribosomal protein.eukaryotic.40S subunit.S7	AT2G47610.1	protein.synthesis.ribosomal protein.eukaryotic.60S subunit.L7A	0	0	0	0	0.994	0.721	0	0.137	0.998
AT5G18380	AT2G47610	137945	126572	AT5G18380.1	protein.synthesis.ribosomal protein.eukaryotic.40S subunit.S16	AT2G47610.1	protein.synthesis.ribosomal protein.eukaryotic.60S subunit.L7A	0.079	0	0	0	0.961	0.912	0	0.125	0.996
AT5G20290	AT2G47610	138156	126572	AT5G20290.1	protein.synthesis.ribosomal protein.eukaryotic.40S subunit.S8	AT2G47610.1	protein.synthesis.ribosomal protein.eukaryotic.60S subunit.L7A	0	0	0	0	0.993	0.928	0	0.583	0.999
AT5G45775.2	AT2G47610	140146	126572	AT5G45775.2	protein.synthesis.ribosomal protein.eukaryotic.60S subunit.L11	AT2G47610.1	protein.synthesis.ribosomal protein.eukaryotic.60S subunit.L7A	0.064	0	0	0	0.982	0.928	0	0	0.998
AT5G52650	AT2G47610	140892	126572	AT5G52650.1	protein.synthesis.ribosomal protein.eukaryotic.40S subunit.S10	AT2G47610.1	protein.synthesis.ribosomal protein.eukaryotic.60S subunit.L7A	0	0	0	0	0.964	0.72	0	0.083	0.99
AT5G56710	AT2G47610	141337	126572	AT5G56710.1	protein.synthesis.ribosomal protein.eukaryotic.60S subunit.L31	AT2G47610.1	protein.synthesis.ribosomal protein.eukaryotic.60S subunit.L7A	0	0	0	0	0.976	0.93	0	0.137	0.998
AT5G61170	AT2G47610	141811	126572	AT5G61170.1	protein.synthesis.ribosomal protein.eukaryotic.40S subunit.S19	AT2G47610.1	protein.synthesis.ribosomal protein.eukaryotic.60S subunit.L7A	0	0	0	0	0.988	0.723	0	0.616	0.998
AT5G65220	AT2G47610	142245	126572	AT5G65220.1	protein.synthesis.ribosomal protein.prokaryotic.chloroplast.50S subunit.L29	AT2G47610.1	protein.synthesis.ribosomal protein.eukaryotic.60S subunit.L7A	0.07	0	0	0	0.826	0.921	0	0.083	0.986
BBC1	AT2G47610	130518	126572	AT3G49010.1	protein.synthesis.ribosomal protein.eukaryotic.60S subunit.L13	AT2G47610.1	protein.synthesis.ribosomal protein.eukaryotic.60S subunit.L7A	0	0	0	0	0.999	0.93	0	0.085	0.999
EMB1080	AT2G47610	130510	126572	AT3G48930.1	protein.synthesis.ribosomal protein.eukaryotic.40S subunit.S11	AT2G47610.1	protein.synthesis.ribosomal protein.eukaryotic.60S subunit.L7A	0.07	0	0	0	0.979	0.91	0	0.185	0.998
EMB3010	AT2G47610	137148	126572	AT5G10360.1	protein.synthesis.ribosomal protein.eukaryotic.40S subunit.S6	AT2G47610.1	protein.synthesis.ribosomal protein.eukaryotic.60S subunit.L7A	0.259	0	0	0	0.995	0.929	0	0.492	0.999
NDPK1	AT2G47610	132809	126572	AT4G09320.1	nucleotide metabolism.phosphotransfer and pyrophosphatases.nucleoside diphosphate kinase	AT2G47610.1	protein.synthesis.ribosomal protein.eukaryotic.60S subunit.L7A	0.642	0	0	0	0.62	0	0	0.552	0.935
RPL5B	AT2G47610	139473	126572	AT5G39740.1	protein.synthesis.ribosomal protein.eukaryotic.60S subunit.L5	AT2G47610.1	protein.synthesis.ribosomal protein.eukaryotic.60S subunit.L7A	0	0	0.292	0	0.993	0.943	0	0.639	0.999
RPS18C	AT2G47610	132858	126572	AT4G09800.1	protein.synthesis.ribosomal protein.eukaryotic.40S subunit.S18	AT2G47610.1	protein.synthesis.ribosomal protein.eukaryotic.60S subunit.L7A	0.102	0	0	0	0.951	0.647	0	0.154	0.985
RPS6A	AT2G47610	135287	126572	AT4G31700.1	protein.synthesis.ribosomal protein.eukaryotic.40S subunit.S6	AT2G47610.1	protein.synthesis.ribosomal protein.eukaryotic.60S subunit.L7A	0.259	0	0	0	0.995	0.929	0	0.492	0.999
RPS7.2	AT2G47610	142593	126572	ATCG01240.1	protein.synthesis.ribosomal protein.prokaryotic.chloroplast.30S subunit.S7	AT2G47610.1	protein.synthesis.ribosomal protein.eukaryotic.60S subunit.L7A	0.311	0	0	0	0.712	0.821	0	0.129	0.964
AT3G02560	AT3G02080	126810	126757	AT3G02560.1	protein.synthesis.ribosomal protein.eukaryotic.40S subunit.S7	AT3G02080.1	protein.synthesis.ribosomal protein.eukaryotic.40S subunit.S19	0	0	0	0	0.999	0.928	0.9	0.6	0.999
AT3G04840	AT3G02080	127058	126757	AT3G04840.1	protein.synthesis.ribosomal protein.eukaryotic.40S subunit.S3A	AT3G02080.1	protein.synthesis.ribosomal protein.eukaryotic.40S subunit.S19	0	0	0	0	0.999	0.93	0.9	0.611	0.999
AT3G04920	AT3G02080	127069	126757	AT3G04920.1	protein.synthesis.ribosomal protein.eukaryotic.40S subunit.S24	AT3G02080.1	protein.synthesis.ribosomal protein.eukaryotic.40S subunit.S19	0	0	0	0	0.97	0.93	0.9	0.639	0.999
AT3G05560	AT3G02080	127143	126757	AT3G05560.1	protein.synthesis.ribosomal protein.eukaryotic.60S subunit.L22	AT3G02080.1	protein.synthesis.ribosomal protein.eukaryotic.40S subunit.S19	0	0	0	0	0.961	0.535	0.9	0.569	0.999
AT3G09200	AT3G02080	127496	126757	AT3G09200.1	protein.synthesis.ribosomal protein.eukaryotic.60S subunit.P0	AT3G02080.1	protein.synthesis.ribosomal protein.eukaryotic.40S subunit.S19	0.19	0	0	0	0.99	0.118	0.9	0.138	0.999
AT3G09500	AT3G02080	127525	126757	AT3G09500.1	protein.synthesis.ribosomal protein.eukaryotic.60S subunit.L35	AT3G02080.1	protein.synthesis.ribosomal protein.eukaryotic.40S subunit.S19	0	0	0	0	0.999	0.848	0.9	0.18	0.999
AT3G09630	AT3G02080	127537	126757	AT3G09630.1	protein.synthesis.ribosomal protein.eukaryotic.60S subunit.L4/L1	AT3G02080.1	protein.synthesis.ribosomal protein.eukaryotic.40S subunit.S19	0	0	0	0	0.914	0.425	0.9	0.189	0.995
AT3G11510	AT3G02080	127748	126757	AT3G11510.1	protein.synthesis.ribosomal protein.eukaryotic.40S subunit.S14	AT3G02080.1	protein.synthesis.ribosomal protein.eukaryotic.40S subunit.S19	0	0	0	0	0.999	0.928	0.9	0.628	0.999
AT3G47370	AT3G02080	130343	126757	AT3G47370.1	protein.synthesis.ribosomal protein.eukaryotic.40S subunit.S20	AT3G02080.1	protein.synthesis.ribosomal protein.eukaryotic.40S subunit.S19	0	0	0	0	0.996	0.902	0.9	0.627	0.999
AT3G49910	AT3G02080	130619	126757	AT3G49910.1	protein.synthesis.ribosomal protein.eukaryotic.60S subunit.L26	AT3G02080.1	protein.synthesis.ribosomal protein.eukaryotic.40S subunit.S19	0	0	0	0	0.999	0.556	0.9	0.555	0.999
AT3G53740	AT3G02080	131035	126757	AT3G53740.2	protein.synthesis.ribosomal protein.eukaryotic.60S subunit.L36	AT3G02080.1	protein.synthesis.ribosomal protein.eukaryotic.40S subunit.S19	0	0	0	0	0.998	0.498	0.9	0.612	0.999
AT3G53870	AT3G02080	131048	126757	AT3G53870.1	protein.synthesis.ribosomal protein.eukaryotic.40S subunit.S3	AT3G02080.1	protein.synthesis.ribosomal protein.eukaryotic.40S subunit.S19	0	0	0	0	0.999	0.928	0.9	0.578	0.999
AT3G56340	AT3G02080	131308	126757	AT3G56340.1	protein.synthesis.ribosomal protein.eukaryotic.40S subunit.S26	AT3G02080.1	protein.synthesis.ribosomal protein.eukaryotic.40S subunit.S19	0	0	0	0	0.998	0.928	0.9	0.611	0.999
AT3G60245	AT3G02080	131702	126757	AT3G60245.1	protein.synthesis.ribosomal protein.eukaryotic.60S subunit.L37A	AT3G02080.1	protein.synthesis.ribosomal protein.eukaryotic.40S subunit.S19	0	0	0	0	0.999	0.426	0.9	0.552	0.999
AT3G62870	AT3G02080	131989	126757	AT3G62870.1	protein.synthesis.ribosomal protein.eukaryotic.60S subunit.L7A	AT3G02080.1	protein.synthesis.ribosomal protein.eukaryotic.40S subunit.S19	0	0	0	0	0.974	0.723	0	0.616	0.997
AT4G00810	AT3G02080	132160	126757	AT4G00810.1	protein.synthesis.ribosomal protein.eukaryotic.60S subunit.P1	AT3G02080.1	protein.synthesis.ribosomal protein.eukaryotic.40S subunit.S19	0.097	0	0	0	0.992	0.636	0.9	0.084	0.999
AT4G13170	AT3G02080	133214	126757	AT4G13170.1	protein.synthesis.ribosomal protein.eukaryotic.60S subunit.L13A	AT3G02080.1	protein.synthesis.ribosomal protein.eukaryotic.40S subunit.S19	0	0	0	0	0.997	0	0.9	0.085	0.999
AT4G15000	AT3G02080	133443	126757	AT4G15000.1	protein.synthesis.ribosomal protein.eukaryotic.60S subunit.L27	AT3G02080.1	protein.synthesis.ribosomal protein.eukaryotic.40S subunit.S19	0	0	0	0	0.999	0.281	0.9	0.187	0.999
AT4G18100	AT3G02080	133806	126757	AT4G18100.1	protein.synthesis.ribosomal protein.eukaryotic.60S subunit.L32	AT3G02080.1	protein.synthesis.ribosomal protein.eukaryotic.40S subunit.S19	0	0	0	0	0.999	0	0.9	0.552	0.999
AT4G27090	AT3G02080	134783	126757	AT4G27090.1	protein.synthesis.ribosomal protein.eukaryotic.60S subunit.L14	AT3G02080.1	protein.synthesis.ribosomal protein.eukaryotic.40S subunit.S19	0	0	0	0	0.996	0.576	0.9	0.605	0.999
AT4G29410	AT3G02080	135039	126757	AT4G29410.1	protein.synthesis.ribosomal protein.eukaryotic.60S subunit.L28	AT3G02080.1	protein.synthesis.ribosomal protein.eukaryotic.40S subunit.S19	0	0	0	0	0.998	0.09	0.9	0.079	0.999
AT5G02870	AT3G02080	136389	126757	AT5G02870.1	protein.synthesis.ribosomal protein.eukaryotic.60S subunit.L4/L1	AT3G02080.1	protein.synthesis.ribosomal protein.eukaryotic.40S subunit.S19	0	0	0	0	0.924	0.425	0.9	0.189	0.996
AT5G03850.1	AT3G02080	136497	126757	AT5G03850.1	protein.synthesis.ribosomal protein.eukaryotic.40S subunit.S28	AT3G02080.1	protein.synthesis.ribosomal protein.eukaryotic.40S subunit.S19	0	0	0	0	0.997	0.928	0	0.564	0.999
AT5G07090	AT3G02080	136835	126757	AT5G07090.1	protein.synthesis.ribosomal protein.eukaryotic.40S subunit.S4	AT3G02080.1	protein.synthesis.ribosomal protein.eukaryotic.40S subunit.S19	0	0	0	0	0.998	0.928	0.9	0.138	0.999
AT5G08180	AT3G02080	136950	126757	AT5G08180.1	protein.synthesis.ribosomal protein.eukaryotic.60S subunit.L7/L30/S12	AT3G02080.1	protein.synthesis.ribosomal protein.eukaryotic.40S subunit.S19	0	0	0	0	0.591	0.723	0	0.552	0.946
AT5G15200	AT3G02080	137608	126757	AT5G15200.1	protein.synthesis.ribosomal protein.eukaryotic.40S subunit.S9	AT3G02080.1	protein.synthesis.ribosomal protein.eukaryotic.40S subunit.S19	0	0	0	0	0.999	0.928	0	0.616	0.999
AT5G16130	AT3G02080	137706	126757	AT5G16130.1	protein.synthesis.ribosomal protein.eukaryotic.40S subunit.S7	AT3G02080.1	protein.synthesis.ribosomal protein.eukaryotic.40S subunit.S19	0	0	0	0	0.999	0.928	0.9	0.6	0.999
AT5G18380	AT3G02080	137945	126757	AT5G18380.1	protein.synthesis.ribosomal protein.eukaryotic.40S subunit.S16	AT3G02080.1	protein.synthesis.ribosomal protein.eukaryotic.40S subunit.S19	0	0	0	0	0.999	0.928	0.9	0.647	0.999
AT5G20290	AT3G02080	138156	126757	AT5G20290.1	protein.synthesis.ribosomal protein.eukaryotic.40S subunit.S8	AT3G02080.1	protein.synthesis.ribosomal protein.eukaryotic.40S subunit.S19	0	0	0	0	0.998	0.93	0.9	0.559	0.999
AT5G45775.2	AT3G02080	140146	126757	AT5G45775.2	protein.synthesis.ribosomal protein.eukaryotic.60S subunit.L11	AT3G02080.1	protein.synthesis.ribosomal protein.eukaryotic.40S subunit.S19	0	0	0	0	0.939	0.588	0	0.561	0.988
AT5G52650	AT3G02080	140892	126757	AT5G52650.1	protein.synthesis.ribosomal protein.eukaryotic.40S subunit.S10	AT3G02080.1	protein.synthesis.ribosomal protein.eukaryotic.40S subunit.S19	0	0	0	0	0.998	0.928	0.9	0.573	0.999
AT5G56670.1	AT3G02080	141333	126757	AT5G56670.1	protein.synthesis.ribosomal protein.eukaryotic.40S subunit.S30	AT3G02080.1	protein.synthesis.ribosomal protein.eukaryotic.40S subunit.S19	0	0	0	0	0.99	0.928	0	0.134	0.999
AT5G56710	AT3G02080	141337	126757	AT5G56710.1	protein.synthesis.ribosomal protein.eukaryotic.60S subunit.L31	AT3G02080.1	protein.synthesis.ribosomal protein.eukaryotic.40S subunit.S19	0.642	0	0	0	0.998	0.578	0.9	0.186	0.999
AT5G61170	AT3G02080	141811	126757	AT5G61170.1	protein.synthesis.ribosomal protein.eukaryotic.40S subunit.S19	AT3G02080.1	protein.synthesis.ribosomal protein.eukaryotic.40S subunit.S19	0	0	0.527	0.988	0.868	0	0.9	0	0.986
AT5G65220	AT3G02080	142245	126757	AT5G65220.1	protein.synthesis.ribosomal protein.prokaryotic.chloroplast.50S subunit.L29	AT3G02080.1	protein.synthesis.ribosomal protein.eukaryotic.40S subunit.S19	0	0	0	0	0.999	0.848	0	0.18	0.999
BBC1	AT3G02080	130518	126757	AT3G49010.1	protein.synthesis.ribosomal protein.eukaryotic.60S subunit.L13	AT3G02080.1	protein.synthesis.ribosomal protein.eukaryotic.40S subunit.S19	0	0	0	0	0.998	0	0.9	0.183	0.999
EMB1080	AT3G02080	130510	126757	AT3G48930.1	protein.synthesis.ribosomal protein.eukaryotic.40S subunit.S11	AT3G02080.1	protein.synthesis.ribosomal protein.eukaryotic.40S subunit.S19	0	0	0	0	0.998	0.928	0.9	0.562	0.999
EMB3010	AT3G02080	137148	126757	AT5G10360.1	protein.synthesis.ribosomal protein.eukaryotic.40S subunit.S6	AT3G02080.1	protein.synthesis.ribosomal protein.eukaryotic.40S subunit.S19	0	0	0	0	0.999	0.93	0.9	0.594	0.999
RPL2.2	AT3G02080	142598	126757	ATCG01310.1	protein.synthesis.ribosomal protein.prokaryotic.chloroplast.50S subunit.L2	AT3G02080.1	protein.synthesis.ribosomal protein.eukaryotic.40S subunit.S19	0	0	0	0	0.746	0.262	0	0.552	0.908
RPL5B	AT3G02080	139473	126757	AT5G39740.1	protein.synthesis.ribosomal protein.eukaryotic.60S subunit.L5	AT3G02080.1	protein.synthesis.ribosomal protein.eukaryotic.40S subunit.S19	0	0	0	0	0.986	0.302	0.9	0.643	0.999
rps14	AT3G02080	142530	126757	ATCG00330.1	protein.synthesis.ribosomal protein.prokaryotic.chloroplast.30S subunit.S14	AT3G02080.1	protein.synthesis.ribosomal protein.eukaryotic.40S subunit.S19	0	0	0	0	0.786	0.772	0	0.125	0.953
RPS18C	AT3G02080	132858	126757	AT4G09800.1	protein.synthesis.ribosomal protein.eukaryotic.40S subunit.S18	AT3G02080.1	protein.synthesis.ribosomal protein.eukaryotic.40S subunit.S19	0	0	0	0	0.999	0.879	0	0.556	0.999
rps19	AT3G02080	142571	126757	ATCG00820.1	protein.synthesis.ribosomal protein.prokaryotic.chloroplast.30S subunit.S19	AT3G02080.1	protein.synthesis.ribosomal protein.eukaryotic.40S subunit.S19	0	0	0	0	0.999	0.723	0	0.165	0.999
RPS6A	AT3G02080	135287	126757	AT4G31700.1	protein.synthesis.ribosomal protein.eukaryotic.40S subunit.S6	AT3G02080.1	protein.synthesis.ribosomal protein.eukaryotic.40S subunit.S19	0	0	0	0	0.998	0.93	0.9	0.594	0.999
RPS7.2	AT3G02080	142593	126757	ATCG01240.1	protein.synthesis.ribosomal protein.prokaryotic.chloroplast.30S subunit.S7	AT3G02080.1	protein.synthesis.ribosomal protein.eukaryotic.40S subunit.S19	0	0	0	0	0.766	0.862	0	0.181	0.971
TCP-1	AT3G02530	128705	126806	AT3G20050.1	protein.folding	AT3G02530.1	protein.folding	0	0	0	0.759	0.977	0.951	0.9	0.64	0.999
AT3G04840	AT3G02560	127058	126810	AT3G04840.1	protein.synthesis.ribosomal protein.eukaryotic.40S subunit.S3A	AT3G02560.1	protein.synthesis.ribosomal protein.eukaryotic.40S subunit.S7	0	0	0	0	0.999	0.93	0.9	0.15	0.999
AT3G04920	AT3G02560	127069	126810	AT3G04920.1	protein.synthesis.ribosomal protein.eukaryotic.40S subunit.S24	AT3G02560.1	protein.synthesis.ribosomal protein.eukaryotic.40S subunit.S7	0	0	0	0	0.974	0.93	0.9	0.587	0.999
AT3G05560	AT3G02560	127143	126810	AT3G05560.1	protein.synthesis.ribosomal protein.eukaryotic.60S subunit.L22	AT3G02560.1	protein.synthesis.ribosomal protein.eukaryotic.40S subunit.S7	0	0	0	0	0.941	0	0.9	0.129	0.994
AT3G09200	AT3G02560	127496	126810	AT3G09200.1	protein.synthesis.ribosomal protein.eukaryotic.60S subunit.P0	AT3G02560.1	protein.synthesis.ribosomal protein.eukaryotic.40S subunit.S7	0	0	0	0	0.975	0.201	0.9	0	0.997
AT3G09500	AT3G02560	127525	126810	AT3G09500.1	protein.synthesis.ribosomal protein.eukaryotic.60S subunit.L35	AT3G02560.1	protein.synthesis.ribosomal protein.eukaryotic.40S subunit.S7	0	0	0	0	0.998	0.845	0.9	0.611	0.999
AT3G09630	AT3G02560	127537	126810	AT3G09630.1	protein.synthesis.ribosomal protein.eukaryotic.60S subunit.L4/L1	AT3G02560.1	protein.synthesis.ribosomal protein.eukaryotic.40S subunit.S7	0	0	0	0	0.999	0.89	0.9	0.118	0.999
AT3G11510	AT3G02560	127748	126810	AT3G11510.1	protein.synthesis.ribosomal protein.eukaryotic.40S subunit.S14	AT3G02560.1	protein.synthesis.ribosomal protein.eukaryotic.40S subunit.S7	0	0	0	0	0.999	0.928	0.9	0.181	0.999
AT3G47370	AT3G02560	130343	126810	AT3G47370.1	protein.synthesis.ribosomal protein.eukaryotic.40S subunit.S20	AT3G02560.1	protein.synthesis.ribosomal protein.eukaryotic.40S subunit.S7	0	0	0	0	0.999	0.902	0.9	0.19	0.999
AT3G49910	AT3G02560	130619	126810	AT3G49910.1	protein.synthesis.ribosomal protein.eukaryotic.60S subunit.L26	AT3G02560.1	protein.synthesis.ribosomal protein.eukaryotic.40S subunit.S7	0	0	0	0	0.999	0.564	0.9	0.08	0.999
AT3G53740	AT3G02560	131035	126810	AT3G53740.2	protein.synthesis.ribosomal protein.eukaryotic.60S subunit.L36	AT3G02560.1	protein.synthesis.ribosomal protein.eukaryotic.40S subunit.S7	0	0	0	0	0.997	0.498	0.9	0.6	0.999
AT3G53870	AT3G02560	131048	126810	AT3G53870.1	protein.synthesis.ribosomal protein.eukaryotic.40S subunit.S3	AT3G02560.1	protein.synthesis.ribosomal protein.eukaryotic.40S subunit.S7	0	0	0	0	0.999	0.928	0.9	0.188	0.999
AT3G56340	AT3G02560	131308	126810	AT3G56340.1	protein.synthesis.ribosomal protein.eukaryotic.40S subunit.S26	AT3G02560.1	protein.synthesis.ribosomal protein.eukaryotic.40S subunit.S7	0	0	0	0	0.997	0.928	0.9	0.562	0.999
AT3G60245	AT3G02560	131702	126810	AT3G60245.1	protein.synthesis.ribosomal protein.eukaryotic.60S subunit.L37A	AT3G02560.1	protein.synthesis.ribosomal protein.eukaryotic.40S subunit.S7	0	0	0	0	0.997	0.369	0.9	0	0.999
AT3G62870	AT3G02560	131989	126810	AT3G62870.1	protein.synthesis.ribosomal protein.eukaryotic.60S subunit.L7A	AT3G02560.1	protein.synthesis.ribosomal protein.eukaryotic.40S subunit.S7	0	0	0	0	0.982	0.721	0	0.137	0.995
AT4G00810	AT3G02560	132160	126810	AT4G00810.1	protein.synthesis.ribosomal protein.eukaryotic.60S subunit.P1	AT3G02560.1	protein.synthesis.ribosomal protein.eukaryotic.40S subunit.S7	0	0	0	0	0.969	0.63	0.9	0.559	0.999
AT4G13170	AT3G02560	133214	126810	AT4G13170.1	protein.synthesis.ribosomal protein.eukaryotic.60S subunit.L13A	AT3G02560.1	protein.synthesis.ribosomal protein.eukaryotic.40S subunit.S7	0	0	0	0	0.899	0.47	0.9	0.136	0.994
AT4G15000	AT3G02560	133443	126810	AT4G15000.1	protein.synthesis.ribosomal protein.eukaryotic.60S subunit.L27	AT3G02560.1	protein.synthesis.ribosomal protein.eukaryotic.40S subunit.S7	0	0	0	0	0.999	0.505	0.9	0.083	0.999
AT4G18100	AT3G02560	133806	126810	AT4G18100.1	protein.synthesis.ribosomal protein.eukaryotic.60S subunit.L32	AT3G02560.1	protein.synthesis.ribosomal protein.eukaryotic.40S subunit.S7	0	0	0	0	0.999	0.714	0.9	0	0.999
AT4G27090	AT3G02560	134783	126810	AT4G27090.1	protein.synthesis.ribosomal protein.eukaryotic.60S subunit.L14	AT3G02560.1	protein.synthesis.ribosomal protein.eukaryotic.40S subunit.S7	0	0	0	0	0.995	0.796	0.9	0.18	0.999
AT4G29410	AT3G02560	135039	126810	AT4G29410.1	protein.synthesis.ribosomal protein.eukaryotic.60S subunit.L28	AT3G02560.1	protein.synthesis.ribosomal protein.eukaryotic.40S subunit.S7	0	0	0	0	0.999	0	0.9	0.074	0.999
AT5G02870	AT3G02560	136389	126810	AT5G02870.1	protein.synthesis.ribosomal protein.eukaryotic.60S subunit.L4/L1	AT3G02560.1	protein.synthesis.ribosomal protein.eukaryotic.40S subunit.S7	0	0	0	0	0.999	0.89	0.9	0.118	0.999
AT5G03850.1	AT3G02560	136497	126810	AT5G03850.1	protein.synthesis.ribosomal protein.eukaryotic.40S subunit.S28	AT3G02560.1	protein.synthesis.ribosomal protein.eukaryotic.40S subunit.S7	0	0	0	0	0.991	0.928	0	0.186	0.999
AT5G07090	AT3G02560	136835	126810	AT5G07090.1	protein.synthesis.ribosomal protein.eukaryotic.40S subunit.S4	AT3G02560.1	protein.synthesis.ribosomal protein.eukaryotic.40S subunit.S7	0	0	0	0	0.999	0.928	0.9	0.2	0.999
AT5G08180	AT3G02560	136950	126810	AT5G08180.1	protein.synthesis.ribosomal protein.eukaryotic.60S subunit.L7/L30/S12	AT3G02560.1	protein.synthesis.ribosomal protein.eukaryotic.40S subunit.S7	0	0	0	0	0.72	0.721	0	0.137	0.928
AT5G15200	AT3G02560	137608	126810	AT5G15200.1	protein.synthesis.ribosomal protein.eukaryotic.40S subunit.S9	AT3G02560.1	protein.synthesis.ribosomal protein.eukaryotic.40S subunit.S7	0	0	0	0	0.999	0.928	0	0.149	0.999
AT5G16130	AT3G02560	137706	126810	AT5G16130.1	protein.synthesis.ribosomal protein.eukaryotic.40S subunit.S7	AT3G02560.1	protein.synthesis.ribosomal protein.eukaryotic.40S subunit.S7	0	0	0	0.987	0.846	0	0.9	0	0.983
AT5G18380	AT3G02560	137945	126810	AT5G18380.1	protein.synthesis.ribosomal protein.eukaryotic.40S subunit.S16	AT3G02560.1	protein.synthesis.ribosomal protein.eukaryotic.40S subunit.S7	0	0	0	0	0.999	0.928	0.9	0.084	0.999
AT5G20290	AT3G02560	138156	126810	AT5G20290.1	protein.synthesis.ribosomal protein.eukaryotic.40S subunit.S8	AT3G02560.1	protein.synthesis.ribosomal protein.eukaryotic.40S subunit.S7	0	0	0	0	0.999	0.93	0.9	0.594	0.999
AT5G45775.2	AT3G02560	140146	126810	AT5G45775.2	protein.synthesis.ribosomal protein.eukaryotic.60S subunit.L11	AT3G02560.1	protein.synthesis.ribosomal protein.eukaryotic.40S subunit.S7	0	0	0	0	0.831	0.854	0	0.19	0.978
AT5G52650	AT3G02560	140892	126810	AT5G52650.1	protein.synthesis.ribosomal protein.eukaryotic.40S subunit.S10	AT3G02560.1	protein.synthesis.ribosomal protein.eukaryotic.40S subunit.S7	0	0	0	0	0.974	0.928	0.9	0.192	0.999
AT5G56670.1	AT3G02560	141333	126810	AT5G56670.1	protein.synthesis.ribosomal protein.eukaryotic.40S subunit.S30	AT3G02560.1	protein.synthesis.ribosomal protein.eukaryotic.40S subunit.S7	0	0	0	0	0.999	0.928	0	0.073	0.999
AT5G56710	AT3G02560	141337	126810	AT5G56710.1	protein.synthesis.ribosomal protein.eukaryotic.60S subunit.L31	AT3G02560.1	protein.synthesis.ribosomal protein.eukaryotic.40S subunit.S7	0	0	0	0	0.999	0.866	0.9	0.083	0.999
AT5G61170	AT3G02560	141811	126810	AT5G61170.1	protein.synthesis.ribosomal protein.eukaryotic.40S subunit.S19	AT3G02560.1	protein.synthesis.ribosomal protein.eukaryotic.40S subunit.S7	0	0	0	0	0.999	0.928	0.9	0.6	0.999
AT5G65220	AT3G02560	142245	126810	AT5G65220.1	protein.synthesis.ribosomal protein.prokaryotic.chloroplast.50S subunit.L29	AT3G02560.1	protein.synthesis.ribosomal protein.eukaryotic.40S subunit.S7	0	0	0	0	0.996	0.845	0	0.611	0.999
BBC1	AT3G02560	130518	126810	AT3G49010.1	protein.synthesis.ribosomal protein.eukaryotic.60S subunit.L13	AT3G02560.1	protein.synthesis.ribosomal protein.eukaryotic.40S subunit.S7	0	0	0	0	0.999	0.89	0.9	0.762	0.999
EMB1080	AT3G02560	130510	126810	AT3G48930.1	protein.synthesis.ribosomal protein.eukaryotic.40S subunit.S11	AT3G02560.1	protein.synthesis.ribosomal protein.eukaryotic.40S subunit.S7	0	0	0	0	0.998	0.928	0.9	0.188	0.999
EMB3010	AT3G02560	137148	126810	AT5G10360.1	protein.synthesis.ribosomal protein.eukaryotic.40S subunit.S6	AT3G02560.1	protein.synthesis.ribosomal protein.eukaryotic.40S subunit.S7	0	0	0	0	0.999	0.93	0.9	0.587	0.999
RPL5B	AT3G02560	139473	126810	AT5G39740.1	protein.synthesis.ribosomal protein.eukaryotic.60S subunit.L5	AT3G02560.1	protein.synthesis.ribosomal protein.eukaryotic.40S subunit.S7	0	0	0	0	0.999	0.844	0.9	0.581	0.999
rps14	AT3G02560	142530	126810	ATCG00330.1	protein.synthesis.ribosomal protein.prokaryotic.chloroplast.30S subunit.S14	AT3G02560.1	protein.synthesis.ribosomal protein.eukaryotic.40S subunit.S7	0	0	0	0	0.784	0.772	0	0.083	0.95
RPS18C	AT3G02560	132858	126810	AT4G09800.1	protein.synthesis.ribosomal protein.eukaryotic.40S subunit.S18	AT3G02560.1	protein.synthesis.ribosomal protein.eukaryotic.40S subunit.S7	0	0	0	0	0.999	0.88	0	0.18	0.999
rps19	AT3G02560	142571	126810	ATCG00820.1	protein.synthesis.ribosomal protein.prokaryotic.chloroplast.30S subunit.S19	AT3G02560.1	protein.synthesis.ribosomal protein.eukaryotic.40S subunit.S7	0	0	0	0	0.999	0.723	0	0.083	0.999
RPS6A	AT3G02560	135287	126810	AT4G31700.1	protein.synthesis.ribosomal protein.eukaryotic.40S subunit.S6	AT3G02560.1	protein.synthesis.ribosomal protein.eukaryotic.40S subunit.S7	0	0	0	0	0.999	0.93	0.9	0.587	0.999
RPS7.2	AT3G02560	142593	126810	ATCG01240.1	protein.synthesis.ribosomal protein.prokaryotic.chloroplast.30S subunit.S7	AT3G02560.1	protein.synthesis.ribosomal protein.eukaryotic.40S subunit.S7	0	0	0	0	0.797	0.862	0	0.142	0.973
KASI	AT3G02630	140202	126817	AT5G46290.3	lipid metabolism.FA synthesis and FA elongation.ketoacyl ACP synthase	AT3G02630.1	lipid metabolism.FA synthesis and FA elongation.ACP desaturase	0	0	0	0	0.124	0	0.9	0.142	0.918
CBL	At3g03780	131380	126943	AT3G57050.1	amino acid metabolism.synthesis.aspartate family.methionine.cystathionine beta-lyase	AT3G03780.1	amino acid metabolism.synthesis.aspartate family.methionine.methionine synthase	0.244	0	0	0	0.096	0	0.97	0.19	0.981
CYSC1	At3g03780	131834	126943	AT3G61440.1	amino acid metabolism.synthesis.serine-glycine-cysteine group.cysteine.OASTL	AT3G03780.1	amino acid metabolism.synthesis.aspartate family.methionine.methionine synthase	0	0	0	0	0	0	0.818	0.595	0.925
OASA1	At3g03780	133429	126943	AT4G14880.1	amino acid metabolism.synthesis.serine-glycine-cysteine group.cysteine.OASTL	AT3G03780.1	amino acid metabolism.synthesis.aspartate family.methionine.methionine synthase	0	0	0	0	0	0	0.818	0.595	0.925
SAM-2	At3g03780	132278	126943	AT4G01850.1	amino acid metabolism.synthesis.aspartate family.methionine.S-adenosylmethionine synthetase	AT3G03780.1	amino acid metabolism.synthesis.aspartate family.methionine.methionine synthase	0.065	0	0	0	0.375	0.239	0.971	0.692	0.995
AT3G04920	AT3G04840	127069	127058	AT3G04920.1	protein.synthesis.ribosomal protein.eukaryotic.40S subunit.S24	AT3G04840.1	protein.synthesis.ribosomal protein.eukaryotic.40S subunit.S3A	0.065	0	0	0	0.94	0.943	0.9	0	0.999
AT3G05560	AT3G04840	127143	127058	AT3G05560.1	protein.synthesis.ribosomal protein.eukaryotic.60S subunit.L22	AT3G04840.1	protein.synthesis.ribosomal protein.eukaryotic.40S subunit.S3A	0	0	0	0	0.978	0.579	0.9	0	0.999
AT3G09200	AT3G04840	127496	127058	AT3G09200.1	protein.synthesis.ribosomal protein.eukaryotic.60S subunit.P0	AT3G04840.1	protein.synthesis.ribosomal protein.eukaryotic.40S subunit.S3A	0	0	0	0	0.999	0.928	0.9	0.137	0.999
AT3G09500	AT3G04840	127525	127058	AT3G09500.1	protein.synthesis.ribosomal protein.eukaryotic.60S subunit.L35	AT3G04840.1	protein.synthesis.ribosomal protein.eukaryotic.40S subunit.S3A	0	0	0	0	0.998	0.882	0.9	0	0.999
AT3G09630	AT3G04840	127537	127058	AT3G09630.1	protein.synthesis.ribosomal protein.eukaryotic.60S subunit.L4/L1	AT3G04840.1	protein.synthesis.ribosomal protein.eukaryotic.40S subunit.S3A	0	0	0	0	0.999	0.93	0.9	0.793	0.999
AT3G11510	AT3G04840	127748	127058	AT3G11510.1	protein.synthesis.ribosomal protein.eukaryotic.40S subunit.S14	AT3G04840.1	protein.synthesis.ribosomal protein.eukaryotic.40S subunit.S3A	0	0	0	0	0.999	0.93	0.9	0.181	0.999
AT3G47370	AT3G04840	130343	127058	AT3G47370.1	protein.synthesis.ribosomal protein.eukaryotic.40S subunit.S20	AT3G04840.1	protein.synthesis.ribosomal protein.eukaryotic.40S subunit.S3A	0	0	0	0	0.999	0.928	0.9	0.192	0.999
AT3G49910	AT3G04840	130619	127058	AT3G49910.1	protein.synthesis.ribosomal protein.eukaryotic.60S subunit.L26	AT3G04840.1	protein.synthesis.ribosomal protein.eukaryotic.40S subunit.S3A	0	0	0	0	0.995	0.582	0.9	0.578	0.999
AT3G53740	AT3G04840	131035	127058	AT3G53740.2	protein.synthesis.ribosomal protein.eukaryotic.60S subunit.L36	AT3G04840.1	protein.synthesis.ribosomal protein.eukaryotic.40S subunit.S3A	0	0	0	0	0.99	0.57	0.9	0.179	0.999
AT3G53870	AT3G04840	131048	127058	AT3G53870.1	protein.synthesis.ribosomal protein.eukaryotic.40S subunit.S3	AT3G04840.1	protein.synthesis.ribosomal protein.eukaryotic.40S subunit.S3A	0	0	0	0	0.999	0.93	0.9	0.625	0.999
AT3G56340	AT3G04840	131308	127058	AT3G56340.1	protein.synthesis.ribosomal protein.eukaryotic.40S subunit.S26	AT3G04840.1	protein.synthesis.ribosomal protein.eukaryotic.40S subunit.S3A	0	0	0	0	0.999	0.93	0.9	0.079	0.999
AT3G60245	AT3G04840	131702	127058	AT3G60245.1	protein.synthesis.ribosomal protein.eukaryotic.60S subunit.L37A	AT3G04840.1	protein.synthesis.ribosomal protein.eukaryotic.40S subunit.S3A	0	0	0	0	0.998	0.726	0.9	0.179	0.999
AT3G62870	AT3G04840	131989	127058	AT3G62870.1	protein.synthesis.ribosomal protein.eukaryotic.60S subunit.L7A	AT3G04840.1	protein.synthesis.ribosomal protein.eukaryotic.40S subunit.S3A	0	0	0	0	0.998	0.929	0	0.185	0.999
AT4G00810	AT3G04840	132160	127058	AT4G00810.1	protein.synthesis.ribosomal protein.eukaryotic.60S subunit.P1	AT3G04840.1	protein.synthesis.ribosomal protein.eukaryotic.40S subunit.S3A	0	0	0	0	0.991	0.714	0.9	0.18	0.999
AT4G13170	AT3G04840	133214	127058	AT4G13170.1	protein.synthesis.ribosomal protein.eukaryotic.60S subunit.L13A	AT3G04840.1	protein.synthesis.ribosomal protein.eukaryotic.40S subunit.S3A	0	0	0	0	0.997	0.529	0.9	0.136	0.999
AT4G15000	AT3G04840	133443	127058	AT4G15000.1	protein.synthesis.ribosomal protein.eukaryotic.60S subunit.L27	AT3G04840.1	protein.synthesis.ribosomal protein.eukaryotic.40S subunit.S3A	0	0	0	0	0.999	0.928	0.9	0.073	0.999
AT4G18100	AT3G04840	133806	127058	AT4G18100.1	protein.synthesis.ribosomal protein.eukaryotic.60S subunit.L32	AT3G04840.1	protein.synthesis.ribosomal protein.eukaryotic.40S subunit.S3A	0	0	0.241	0	0.999	0.935	0.9	0	0.999
AT4G27090	AT3G04840	134783	127058	AT4G27090.1	protein.synthesis.ribosomal protein.eukaryotic.60S subunit.L14	AT3G04840.1	protein.synthesis.ribosomal protein.eukaryotic.40S subunit.S3A	0	0	0	0	0.998	0.931	0.9	0.65	0.999
AT4G29410	AT3G04840	135039	127058	AT4G29410.1	protein.synthesis.ribosomal protein.eukaryotic.60S subunit.L28	AT3G04840.1	protein.synthesis.ribosomal protein.eukaryotic.40S subunit.S3A	0	0	0	0	0.999	0.091	0.9	0.181	0.999
AT5G02870	AT3G04840	136389	127058	AT5G02870.1	protein.synthesis.ribosomal protein.eukaryotic.60S subunit.L4/L1	AT3G04840.1	protein.synthesis.ribosomal protein.eukaryotic.40S subunit.S3A	0	0	0	0	0.999	0.93	0.9	0.758	0.999
AT5G03850.1	AT3G04840	136497	127058	AT5G03850.1	protein.synthesis.ribosomal protein.eukaryotic.40S subunit.S28	AT3G04840.1	protein.synthesis.ribosomal protein.eukaryotic.40S subunit.S3A	0	0	0	0	0.997	0.93	0	0.193	0.999
AT5G07090	AT3G04840	136835	127058	AT5G07090.1	protein.synthesis.ribosomal protein.eukaryotic.40S subunit.S4	AT3G04840.1	protein.synthesis.ribosomal protein.eukaryotic.40S subunit.S3A	0	0	0.209	0	0.999	0.93	0.9	0.584	0.999
AT5G08180	AT3G04840	136950	127058	AT5G08180.1	protein.synthesis.ribosomal protein.eukaryotic.60S subunit.L7/L30/S12	AT3G04840.1	protein.synthesis.ribosomal protein.eukaryotic.40S subunit.S3A	0	0	0	0	0.819	0.764	0	0.181	0.962
AT5G15200	AT3G04840	137608	127058	AT5G15200.1	protein.synthesis.ribosomal protein.eukaryotic.40S subunit.S9	AT3G04840.1	protein.synthesis.ribosomal protein.eukaryotic.40S subunit.S3A	0	0	0	0	0.999	0.93	0	0.628	0.999
AT5G16130	AT3G04840	137706	127058	AT5G16130.1	protein.synthesis.ribosomal protein.eukaryotic.40S subunit.S7	AT3G04840.1	protein.synthesis.ribosomal protein.eukaryotic.40S subunit.S3A	0	0	0	0	0.999	0.93	0.9	0.15	0.999
AT5G18380	AT3G04840	137945	127058	AT5G18380.1	protein.synthesis.ribosomal protein.eukaryotic.40S subunit.S16	AT3G04840.1	protein.synthesis.ribosomal protein.eukaryotic.40S subunit.S3A	0	0	0	0	0.999	0.93	0.9	0.187	0.999
AT5G20290	AT3G04840	138156	127058	AT5G20290.1	protein.synthesis.ribosomal protein.eukaryotic.40S subunit.S8	AT3G04840.1	protein.synthesis.ribosomal protein.eukaryotic.40S subunit.S3A	0	0	0	0	0.999	0.943	0.9	0.874	0.999
AT5G45775.2	AT3G04840	140146	127058	AT5G45775.2	protein.synthesis.ribosomal protein.eukaryotic.60S subunit.L11	AT3G04840.1	protein.synthesis.ribosomal protein.eukaryotic.40S subunit.S3A	0	0	0	0	0.984	0.907	0	0.125	0.998
AT5G52650	AT3G04840	140892	127058	AT5G52650.1	protein.synthesis.ribosomal protein.eukaryotic.40S subunit.S10	AT3G04840.1	protein.synthesis.ribosomal protein.eukaryotic.40S subunit.S3A	0	0	0	0	0.995	0.93	0.9	0.193	0.999
AT5G56670.1	AT3G04840	141333	127058	AT5G56670.1	protein.synthesis.ribosomal protein.eukaryotic.40S subunit.S30	AT3G04840.1	protein.synthesis.ribosomal protein.eukaryotic.40S subunit.S3A	0	0	0	0	0.999	0.93	0	0	0.999
AT5G56710	AT3G04840	141337	127058	AT5G56710.1	protein.synthesis.ribosomal protein.eukaryotic.60S subunit.L31	AT3G04840.1	protein.synthesis.ribosomal protein.eukaryotic.40S subunit.S3A	0	0	0	0	0.999	0.928	0.9	0.627	0.999
AT5G61170	AT3G04840	141811	127058	AT5G61170.1	protein.synthesis.ribosomal protein.eukaryotic.40S subunit.S19	AT3G04840.1	protein.synthesis.ribosomal protein.eukaryotic.40S subunit.S3A	0	0	0	0	0.999	0.93	0.9	0.611	0.999
AT5G65220	AT3G04840	142245	127058	AT5G65220.1	protein.synthesis.ribosomal protein.prokaryotic.chloroplast.50S subunit.L29	AT3G04840.1	protein.synthesis.ribosomal protein.eukaryotic.40S subunit.S3A	0	0	0	0	0.998	0.882	0	0	0.999
ATCG00790.1	AT3G04840	142568	127058	ATCG00790.1	protein.synthesis.ribosomal protein.prokaryotic.chloroplast.50S subunit.L16	AT3G04840.1	protein.synthesis.ribosomal protein.eukaryotic.40S subunit.S3A	0	0	0	0	0.777	0.749	0	0.081	0.945
BBC1	AT3G04840	130518	127058	AT3G49010.1	protein.synthesis.ribosomal protein.eukaryotic.60S subunit.L13	AT3G04840.1	protein.synthesis.ribosomal protein.eukaryotic.40S subunit.S3A	0	0	0	0	0.999	0.928	0.9	0.268	0.999
EMB1080	AT3G04840	130510	127058	AT3G48930.1	protein.synthesis.ribosomal protein.eukaryotic.40S subunit.S11	AT3G04840.1	protein.synthesis.ribosomal protein.eukaryotic.40S subunit.S3A	0	0	0	0	0.999	0.93	0.9	0.635	0.999
EMB3010	AT3G04840	137148	127058	AT5G10360.1	protein.synthesis.ribosomal protein.eukaryotic.40S subunit.S6	AT3G04840.1	protein.synthesis.ribosomal protein.eukaryotic.40S subunit.S3A	0	0	0	0	0.999	0.943	0.9	0.624	0.999
EMB3136	AT3G04840	137437	127058	AT5G13510.1	protein.synthesis.ribosomal protein.prokaryotic.chloroplast.50S subunit.L10	AT3G04840.1	protein.synthesis.ribosomal protein.eukaryotic.40S subunit.S3A	0	0	0	0	0.741	0.709	0	0.137	0.931
RPL2.2	AT3G04840	142598	127058	ATCG01310.1	protein.synthesis.ribosomal protein.prokaryotic.chloroplast.50S subunit.L2	AT3G04840.1	protein.synthesis.ribosomal protein.eukaryotic.40S subunit.S3A	0	0	0	0	0.777	0.682	0	0.123	0.932
RPL5B	AT3G04840	139473	127058	AT5G39740.1	protein.synthesis.ribosomal protein.eukaryotic.60S subunit.L5	AT3G04840.1	protein.synthesis.ribosomal protein.eukaryotic.40S subunit.S3A	0	0	0	0	0.999	0.211	0.9	0.182	0.999
rps14	AT3G04840	142530	127058	ATCG00330.1	protein.synthesis.ribosomal protein.prokaryotic.chloroplast.30S subunit.S14	AT3G04840.1	protein.synthesis.ribosomal protein.eukaryotic.40S subunit.S3A	0	0	0	0	0.794	0.839	0	0.073	0.966
RPS18C	AT3G04840	132858	127058	AT4G09800.1	protein.synthesis.ribosomal protein.eukaryotic.40S subunit.S18	AT3G04840.1	protein.synthesis.ribosomal protein.eukaryotic.40S subunit.S3A	0	0	0	0	0.998	0.921	0	0.179	0.999
rps19	AT3G04840	142571	127058	ATCG00820.1	protein.synthesis.ribosomal protein.prokaryotic.chloroplast.30S subunit.S19	AT3G04840.1	protein.synthesis.ribosomal protein.eukaryotic.40S subunit.S3A	0	0	0	0	0.999	0.764	0	0.181	0.999
RPS6A	AT3G04840	135287	127058	AT4G31700.1	protein.synthesis.ribosomal protein.eukaryotic.40S subunit.S6	AT3G04840.1	protein.synthesis.ribosomal protein.eukaryotic.40S subunit.S3A	0	0	0	0	0.999	0.943	0.9	0.624	0.999
RPS7.2	AT3G04840	142593	127058	ATCG01240.1	protein.synthesis.ribosomal protein.prokaryotic.chloroplast.30S subunit.S7	AT3G04840.1	protein.synthesis.ribosomal protein.eukaryotic.40S subunit.S3A	0	0	0	0	0.747	0.902	0	0.185	0.978
AT3G05560	AT3G04920	127143	127069	AT3G05560.1	protein.synthesis.ribosomal protein.eukaryotic.60S subunit.L22	AT3G04920.1	protein.synthesis.ribosomal protein.eukaryotic.40S subunit.S24	0	0	0	0	0.947	0.572	0.9	0.562	0.998
AT3G09200	AT3G04920	127496	127069	AT3G09200.1	protein.synthesis.ribosomal protein.eukaryotic.60S subunit.P0	AT3G04920.1	protein.synthesis.ribosomal protein.eukaryotic.40S subunit.S24	0	0	0	0	0.633	0.914	0.9	0	0.996
AT3G09500	AT3G04920	127525	127069	AT3G09500.1	protein.synthesis.ribosomal protein.eukaryotic.60S subunit.L35	AT3G04920.1	protein.synthesis.ribosomal protein.eukaryotic.40S subunit.S24	0	0	0	0	0.983	0.864	0.9	0.083	0.999
AT3G09630	AT3G04920	127537	127069	AT3G09630.1	protein.synthesis.ribosomal protein.eukaryotic.60S subunit.L4/L1	AT3G04920.1	protein.synthesis.ribosomal protein.eukaryotic.40S subunit.S24	0	0	0	0	0.999	0.928	0.9	0	0.999
AT3G11510	AT3G04920	127748	127069	AT3G11510.1	protein.synthesis.ribosomal protein.eukaryotic.40S subunit.S14	AT3G04920.1	protein.synthesis.ribosomal protein.eukaryotic.40S subunit.S24	0	0	0	0	0.85	0.93	0.9	0.556	0.999
AT3G47370	AT3G04920	130343	127069	AT3G47370.1	protein.synthesis.ribosomal protein.eukaryotic.40S subunit.S20	AT3G04920.1	protein.synthesis.ribosomal protein.eukaryotic.40S subunit.S24	0	0	0	0	0.999	0.928	0.9	0.13	0.999
AT3G49910	AT3G04920	130619	127069	AT3G49910.1	protein.synthesis.ribosomal protein.eukaryotic.60S subunit.L26	AT3G04920.1	protein.synthesis.ribosomal protein.eukaryotic.40S subunit.S24	0	0	0	0	0.99	0.822	0.9	0.272	0.999
AT3G53740	AT3G04920	131035	127069	AT3G53740.2	protein.synthesis.ribosomal protein.eukaryotic.60S subunit.L36	AT3G04920.1	protein.synthesis.ribosomal protein.eukaryotic.40S subunit.S24	0	0	0	0	0.967	0.825	0.9	0.565	0.999
AT3G53870	AT3G04920	131048	127069	AT3G53870.1	protein.synthesis.ribosomal protein.eukaryotic.40S subunit.S3	AT3G04920.1	protein.synthesis.ribosomal protein.eukaryotic.40S subunit.S24	0	0	0	0	0.828	0.93	0.9	0.083	0.998
AT3G56340	AT3G04920	131308	127069	AT3G56340.1	protein.synthesis.ribosomal protein.eukaryotic.40S subunit.S26	AT3G04920.1	protein.synthesis.ribosomal protein.eukaryotic.40S subunit.S24	0	0	0	0	0.944	0.93	0.9	0.613	0.999
AT3G60245	AT3G04920	131702	127069	AT3G60245.1	protein.synthesis.ribosomal protein.eukaryotic.60S subunit.L37A	AT3G04920.1	protein.synthesis.ribosomal protein.eukaryotic.40S subunit.S24	0	0	0	0	0.981	0.897	0.9	0.083	0.999
AT3G62870	AT3G04920	131989	127069	AT3G62870.1	protein.synthesis.ribosomal protein.eukaryotic.60S subunit.L7A	AT3G04920.1	protein.synthesis.ribosomal protein.eukaryotic.40S subunit.S24	0.07	0	0	0	0.865	0.924	0	0.565	0.995
AT4G00810	AT3G04920	132160	127069	AT4G00810.1	protein.synthesis.ribosomal protein.eukaryotic.60S subunit.P1	AT3G04920.1	protein.synthesis.ribosomal protein.eukaryotic.40S subunit.S24	0	0	0	0	0.894	0.646	0.9	0.076	0.996
AT4G13170	AT3G04920	133214	127069	AT4G13170.1	protein.synthesis.ribosomal protein.eukaryotic.60S subunit.L13A	AT3G04920.1	protein.synthesis.ribosomal protein.eukaryotic.40S subunit.S24	0	0	0	0	0.999	0.763	0.9	0	0.999
AT4G15000	AT3G04920	133443	127069	AT4G15000.1	protein.synthesis.ribosomal protein.eukaryotic.60S subunit.L27	AT3G04920.1	protein.synthesis.ribosomal protein.eukaryotic.40S subunit.S24	0	0	0	0	0.986	0.899	0.9	0.555	0.999
AT4G18100	AT3G04920	133806	127069	AT4G18100.1	protein.synthesis.ribosomal protein.eukaryotic.60S subunit.L32	AT3G04920.1	protein.synthesis.ribosomal protein.eukaryotic.40S subunit.S24	0	0	0.21	0	0.976	0.904	0.9	0.083	0.999
AT4G27090	AT3G04920	134783	127069	AT4G27090.1	protein.synthesis.ribosomal protein.eukaryotic.60S subunit.L14	AT3G04920.1	protein.synthesis.ribosomal protein.eukaryotic.40S subunit.S24	0	0	0	0	0.947	0.928	0.9	0.18	0.999
AT4G29410	AT3G04920	135039	127069	AT4G29410.1	protein.synthesis.ribosomal protein.eukaryotic.60S subunit.L28	AT3G04920.1	protein.synthesis.ribosomal protein.eukaryotic.40S subunit.S24	0	0	0	0	0.904	0	0.9	0	0.99
AT5G02870	AT3G04920	136389	127069	AT5G02870.1	protein.synthesis.ribosomal protein.eukaryotic.60S subunit.L4/L1	AT3G04920.1	protein.synthesis.ribosomal protein.eukaryotic.40S subunit.S24	0	0	0	0	0.999	0.928	0.9	0	0.999
AT5G03850.1	AT3G04920	136497	127069	AT5G03850.1	protein.synthesis.ribosomal protein.eukaryotic.40S subunit.S28	AT3G04920.1	protein.synthesis.ribosomal protein.eukaryotic.40S subunit.S24	0.094	0	0	0	0.957	0.93	0	0.611	0.998
AT5G07090	AT3G04920	136835	127069	AT5G07090.1	protein.synthesis.ribosomal protein.eukaryotic.40S subunit.S4	AT3G04920.1	protein.synthesis.ribosomal protein.eukaryotic.40S subunit.S24	0	0	0	0	0.976	0.93	0.9	0.08	0.999
AT5G08180	AT3G04920	136950	127069	AT5G08180.1	protein.synthesis.ribosomal protein.eukaryotic.60S subunit.L7/L30/S12	AT3G04920.1	protein.synthesis.ribosomal protein.eukaryotic.40S subunit.S24	0.07	0	0	0	0.847	0.764	0	0.083	0.965
AT5G15200	AT3G04920	137608	127069	AT5G15200.1	protein.synthesis.ribosomal protein.eukaryotic.40S subunit.S9	AT3G04920.1	protein.synthesis.ribosomal protein.eukaryotic.40S subunit.S24	0	0	0	0	0.918	0.93	0	0.074	0.994
AT5G16130	AT3G04920	137706	127069	AT5G16130.1	protein.synthesis.ribosomal protein.eukaryotic.40S subunit.S7	AT3G04920.1	protein.synthesis.ribosomal protein.eukaryotic.40S subunit.S24	0	0	0	0	0.949	0.93	0.9	0.587	0.999
AT5G18380	AT3G04920	137945	127069	AT5G18380.1	protein.synthesis.ribosomal protein.eukaryotic.40S subunit.S16	AT3G04920.1	protein.synthesis.ribosomal protein.eukaryotic.40S subunit.S24	0	0	0	0	0.875	0.93	0.9	0.089	0.999
AT5G20290	AT3G04920	138156	127069	AT5G20290.1	protein.synthesis.ribosomal protein.eukaryotic.40S subunit.S8	AT3G04920.1	protein.synthesis.ribosomal protein.eukaryotic.40S subunit.S24	0	0	0	0	0.955	0.943	0.9	0.189	0.999
AT5G45775.2	AT3G04920	140146	127069	AT5G45775.2	protein.synthesis.ribosomal protein.eukaryotic.60S subunit.L11	AT3G04920.1	protein.synthesis.ribosomal protein.eukaryotic.40S subunit.S24	0	0	0	0	0.828	0.885	0	0.595	0.991
AT5G52650	AT3G04920	140892	127069	AT5G52650.1	protein.synthesis.ribosomal protein.eukaryotic.40S subunit.S10	AT3G04920.1	protein.synthesis.ribosomal protein.eukaryotic.40S subunit.S24	0	0	0	0	0.899	0.93	0.9	0.632	0.999
AT5G56670.1	AT3G04920	141333	127069	AT5G56670.1	protein.synthesis.ribosomal protein.eukaryotic.40S subunit.S30	AT3G04920.1	protein.synthesis.ribosomal protein.eukaryotic.40S subunit.S24	0	0	0	0	0.8	0.93	0	0.165	0.987
AT5G56710	AT3G04920	141337	127069	AT5G56710.1	protein.synthesis.ribosomal protein.eukaryotic.60S subunit.L31	AT3G04920.1	protein.synthesis.ribosomal protein.eukaryotic.40S subunit.S24	0	0	0	0	0.998	0.928	0.9	0.642	0.999
AT5G61170	AT3G04920	141811	127069	AT5G61170.1	protein.synthesis.ribosomal protein.eukaryotic.40S subunit.S19	AT3G04920.1	protein.synthesis.ribosomal protein.eukaryotic.40S subunit.S24	0	0	0	0	0.934	0.93	0.9	0.892	0.999
AT5G65220	AT3G04920	142245	127069	AT5G65220.1	protein.synthesis.ribosomal protein.prokaryotic.chloroplast.50S subunit.L29	AT3G04920.1	protein.synthesis.ribosomal protein.eukaryotic.40S subunit.S24	0	0	0	0	0.95	0.864	0	0.083	0.993
BBC1	AT3G04920	130518	127069	AT3G49010.1	protein.synthesis.ribosomal protein.eukaryotic.60S subunit.L13	AT3G04920.1	protein.synthesis.ribosomal protein.eukaryotic.40S subunit.S24	0	0	0	0	0.932	0.568	0.9	0.388	0.998
EMB1080	AT3G04920	130510	127069	AT3G48930.1	protein.synthesis.ribosomal protein.eukaryotic.40S subunit.S11	AT3G04920.1	protein.synthesis.ribosomal protein.eukaryotic.40S subunit.S24	0	0	0.447	0	0.917	0.93	0.9	0.154	0.999
EMB3010	AT3G04920	137148	127069	AT5G10360.1	protein.synthesis.ribosomal protein.eukaryotic.40S subunit.S6	AT3G04920.1	protein.synthesis.ribosomal protein.eukaryotic.40S subunit.S24	0.242	0	0	0	0.893	0.943	0.9	0.134	0.999
RPL5B	AT3G04920	139473	127069	AT5G39740.1	protein.synthesis.ribosomal protein.eukaryotic.60S subunit.L5	AT3G04920.1	protein.synthesis.ribosomal protein.eukaryotic.40S subunit.S24	0	0	0	0	0.948	0.79	0.9	0.605	0.999
rps14	AT3G04920	142530	127069	ATCG00330.1	protein.synthesis.ribosomal protein.prokaryotic.chloroplast.30S subunit.S14	AT3G04920.1	protein.synthesis.ribosomal protein.eukaryotic.40S subunit.S24	0	0	0	0	0.6	0.839	0	0.081	0.935
RPS18C	AT3G04920	132858	127069	AT4G09800.1	protein.synthesis.ribosomal protein.eukaryotic.40S subunit.S18	AT3G04920.1	protein.synthesis.ribosomal protein.eukaryotic.40S subunit.S24	0	0	0	0	0.954	0.921	0	0.083	0.996
rps19	AT3G04920	142571	127069	ATCG00820.1	protein.synthesis.ribosomal protein.prokaryotic.chloroplast.30S subunit.S19	AT3G04920.1	protein.synthesis.ribosomal protein.eukaryotic.40S subunit.S24	0	0	0	0	0.82	0.764	0	0.101	0.958
RPS6A	AT3G04920	135287	127069	AT4G31700.1	protein.synthesis.ribosomal protein.eukaryotic.40S subunit.S6	AT3G04920.1	protein.synthesis.ribosomal protein.eukaryotic.40S subunit.S24	0.242	0	0	0	0.945	0.943	0.9	0.134	0.999
RPS7.2	AT3G04920	142593	127069	ATCG01240.1	protein.synthesis.ribosomal protein.prokaryotic.chloroplast.30S subunit.S7	AT3G04920.1	protein.synthesis.ribosomal protein.eukaryotic.40S subunit.S24	0	0	0	0	0.627	0.902	0	0.083	0.963
AT3G09200	AT3G05560	127496	127143	AT3G09200.1	protein.synthesis.ribosomal protein.eukaryotic.60S subunit.P0	AT3G05560.1	protein.synthesis.ribosomal protein.eukaryotic.60S subunit.L22	0	0	0	0	0.964	0.904	0.9	0.075	0.999
AT3G09500	AT3G05560	127525	127143	AT3G09500.1	protein.synthesis.ribosomal protein.eukaryotic.60S subunit.L35	AT3G05560.1	protein.synthesis.ribosomal protein.eukaryotic.60S subunit.L22	0	0	0	0	0.969	0.879	0.9	0.073	0.999
AT3G09630	AT3G05560	127537	127143	AT3G09630.1	protein.synthesis.ribosomal protein.eukaryotic.60S subunit.L4/L1	AT3G05560.1	protein.synthesis.ribosomal protein.eukaryotic.60S subunit.L22	0	0	0	0	0.956	0.93	0.9	0.645	0.999
AT3G11510	AT3G05560	127748	127143	AT3G11510.1	protein.synthesis.ribosomal protein.eukaryotic.40S subunit.S14	AT3G05560.1	protein.synthesis.ribosomal protein.eukaryotic.60S subunit.L22	0	0	0	0	0.926	0	0.9	0.137	0.993
AT3G47370	AT3G05560	130343	127143	AT3G47370.1	protein.synthesis.ribosomal protein.eukaryotic.40S subunit.S20	AT3G05560.1	protein.synthesis.ribosomal protein.eukaryotic.60S subunit.L22	0	0	0	0	0.985	0	0.9	0.084	0.998
AT3G49910	AT3G05560	130619	127143	AT3G49910.1	protein.synthesis.ribosomal protein.eukaryotic.60S subunit.L26	AT3G05560.1	protein.synthesis.ribosomal protein.eukaryotic.60S subunit.L22	0	0	0	0	0.999	0.93	0.9	0.642	0.999
AT3G53740	AT3G05560	131035	127143	AT3G53740.2	protein.synthesis.ribosomal protein.eukaryotic.60S subunit.L36	AT3G05560.1	protein.synthesis.ribosomal protein.eukaryotic.60S subunit.L22	0	0	0	0	0.967	0.928	0.9	0.601	0.999
AT3G53870	AT3G05560	131048	127143	AT3G53870.1	protein.synthesis.ribosomal protein.eukaryotic.40S subunit.S3	AT3G05560.1	protein.synthesis.ribosomal protein.eukaryotic.60S subunit.L22	0	0	0	0	0.742	0.509	0.9	0.583	0.994
AT3G56340	AT3G05560	131308	127143	AT3G56340.1	protein.synthesis.ribosomal protein.eukaryotic.40S subunit.S26	AT3G05560.1	protein.synthesis.ribosomal protein.eukaryotic.60S subunit.L22	0	0	0	0	0.955	0.284	0.9	0.635	0.998
AT3G60245	AT3G05560	131702	127143	AT3G60245.1	protein.synthesis.ribosomal protein.eukaryotic.60S subunit.L37A	AT3G05560.1	protein.synthesis.ribosomal protein.eukaryotic.60S subunit.L22	0	0	0	0	0.977	0.93	0.9	0.079	0.999
AT3G62870	AT3G05560	131989	127143	AT3G62870.1	protein.synthesis.ribosomal protein.eukaryotic.60S subunit.L7A	AT3G05560.1	protein.synthesis.ribosomal protein.eukaryotic.60S subunit.L22	0	0	0	0	0.97	0.93	0	0.081	0.998
AT4G00810	AT3G05560	132160	127143	AT4G00810.1	protein.synthesis.ribosomal protein.eukaryotic.60S subunit.P1	AT3G05560.1	protein.synthesis.ribosomal protein.eukaryotic.60S subunit.L22	0	0	0	0	0.965	0.827	0.9	0.106	0.999
AT4G13170	AT3G05560	133214	127143	AT4G13170.1	protein.synthesis.ribosomal protein.eukaryotic.60S subunit.L13A	AT3G05560.1	protein.synthesis.ribosomal protein.eukaryotic.60S subunit.L22	0	0	0	0	0.936	0.901	0.9	0.181	0.999
AT4G15000	AT3G05560	133443	127143	AT4G15000.1	protein.synthesis.ribosomal protein.eukaryotic.60S subunit.L27	AT3G05560.1	protein.synthesis.ribosomal protein.eukaryotic.60S subunit.L22	0	0	0	0	0.979	0.928	0.9	0.193	0.999
AT4G18100	AT3G05560	133806	127143	AT4G18100.1	protein.synthesis.ribosomal protein.eukaryotic.60S subunit.L32	AT3G05560.1	protein.synthesis.ribosomal protein.eukaryotic.60S subunit.L22	0	0	0	0	0.944	0.93	0.9	0.078	0.999
AT4G27090	AT3G05560	134783	127143	AT4G27090.1	protein.synthesis.ribosomal protein.eukaryotic.60S subunit.L14	AT3G05560.1	protein.synthesis.ribosomal protein.eukaryotic.60S subunit.L22	0	0	0	0	0.943	0.93	0.9	0.597	0.999
AT4G29410	AT3G05560	135039	127143	AT4G29410.1	protein.synthesis.ribosomal protein.eukaryotic.60S subunit.L28	AT3G05560.1	protein.synthesis.ribosomal protein.eukaryotic.60S subunit.L22	0	0	0	0	0.954	0.923	0.9	0.083	0.999
AT5G02870	AT3G05560	136389	127143	AT5G02870.1	protein.synthesis.ribosomal protein.eukaryotic.60S subunit.L4/L1	AT3G05560.1	protein.synthesis.ribosomal protein.eukaryotic.60S subunit.L22	0	0	0	0	0.986	0.93	0.9	0.645	0.999
AT5G03850.1	AT3G05560	136497	127143	AT5G03850.1	protein.synthesis.ribosomal protein.eukaryotic.40S subunit.S28	AT3G05560.1	protein.synthesis.ribosomal protein.eukaryotic.60S subunit.L22	0	0	0	0	0.974	0	0	0.236	0.98
AT5G07090	AT3G05560	136835	127143	AT5G07090.1	protein.synthesis.ribosomal protein.eukaryotic.40S subunit.S4	AT3G05560.1	protein.synthesis.ribosomal protein.eukaryotic.60S subunit.L22	0	0	0	0	0.976	0.26	0.9	0	0.998
AT5G08180	AT3G05560	136950	127143	AT5G08180.1	protein.synthesis.ribosomal protein.eukaryotic.60S subunit.L7/L30/S12	AT3G05560.1	protein.synthesis.ribosomal protein.eukaryotic.60S subunit.L22	0	0	0	0	0.764	0.71	0	0	0.93
AT5G15200	AT3G05560	137608	127143	AT5G15200.1	protein.synthesis.ribosomal protein.eukaryotic.40S subunit.S9	AT3G05560.1	protein.synthesis.ribosomal protein.eukaryotic.60S subunit.L22	0	0	0	0	0.962	0	0	0.086	0.965
AT5G16130	AT3G05560	137706	127143	AT5G16130.1	protein.synthesis.ribosomal protein.eukaryotic.40S subunit.S7	AT3G05560.1	protein.synthesis.ribosomal protein.eukaryotic.60S subunit.L22	0	0	0	0	0.946	0	0.9	0.129	0.995
AT5G18380	AT3G05560	137945	127143	AT5G18380.1	protein.synthesis.ribosomal protein.eukaryotic.40S subunit.S16	AT3G05560.1	protein.synthesis.ribosomal protein.eukaryotic.60S subunit.L22	0	0	0	0	0.662	0.562	0.9	0.179	0.986
AT5G20290	AT3G05560	138156	127143	AT5G20290.1	protein.synthesis.ribosomal protein.eukaryotic.40S subunit.S8	AT3G05560.1	protein.synthesis.ribosomal protein.eukaryotic.60S subunit.L22	0	0	0	0	0.921	0.58	0.9	0.193	0.997
AT5G45775.2	AT3G05560	140146	127143	AT5G45775.2	protein.synthesis.ribosomal protein.eukaryotic.60S subunit.L11	AT3G05560.1	protein.synthesis.ribosomal protein.eukaryotic.60S subunit.L22	0	0	0	0	0.796	0.902	0	0.646	0.992
AT5G52650	AT3G05560	140892	127143	AT5G52650.1	protein.synthesis.ribosomal protein.eukaryotic.40S subunit.S10	AT3G05560.1	protein.synthesis.ribosomal protein.eukaryotic.60S subunit.L22	0	0	0	0	0.947	0	0.9	0.582	0.997
AT5G56710	AT3G05560	141337	127143	AT5G56710.1	protein.synthesis.ribosomal protein.eukaryotic.60S subunit.L31	AT3G05560.1	protein.synthesis.ribosomal protein.eukaryotic.60S subunit.L22	0	0	0	0	0.987	0.928	0.9	0.187	0.999
AT5G61170	AT3G05560	141811	127143	AT5G61170.1	protein.synthesis.ribosomal protein.eukaryotic.40S subunit.S19	AT3G05560.1	protein.synthesis.ribosomal protein.eukaryotic.60S subunit.L22	0	0	0	0	0.978	0.535	0.9	0.569	0.999
AT5G65220	AT3G05560	142245	127143	AT5G65220.1	protein.synthesis.ribosomal protein.prokaryotic.chloroplast.50S subunit.L29	AT3G05560.1	protein.synthesis.ribosomal protein.eukaryotic.60S subunit.L22	0	0	0	0	0.804	0.879	0	0.073	0.976
BBC1	AT3G05560	130518	127143	AT3G49010.1	protein.synthesis.ribosomal protein.eukaryotic.60S subunit.L13	AT3G05560.1	protein.synthesis.ribosomal protein.eukaryotic.60S subunit.L22	0	0	0	0	0.985	0.928	0.9	0.638	0.999
EMB1080	AT3G05560	130510	127143	AT3G48930.1	protein.synthesis.ribosomal protein.eukaryotic.40S subunit.S11	AT3G05560.1	protein.synthesis.ribosomal protein.eukaryotic.60S subunit.L22	0	0	0	0	0.94	0.555	0.9	0.19	0.997
EMB3010	AT3G05560	137148	127143	AT5G10360.1	protein.synthesis.ribosomal protein.eukaryotic.40S subunit.S6	AT3G05560.1	protein.synthesis.ribosomal protein.eukaryotic.60S subunit.L22	0	0	0	0	0.942	0.569	0.9	0.638	0.998
RPL5B	AT3G05560	139473	127143	AT5G39740.1	protein.synthesis.ribosomal protein.eukaryotic.60S subunit.L5	AT3G05560.1	protein.synthesis.ribosomal protein.eukaryotic.60S subunit.L22	0	0	0	0	0.954	0.93	0.9	0.635	0.999
RPS6A	AT3G05560	135287	127143	AT4G31700.1	protein.synthesis.ribosomal protein.eukaryotic.40S subunit.S6	AT3G05560.1	protein.synthesis.ribosomal protein.eukaryotic.60S subunit.L22	0	0	0	0	0.978	0.569	0.9	0.638	0.999
CPN20	AT3G08740	138200	127445	AT5G20720.1	protein.folding	AT3G08740.1	protein.synthesis.elongation	0.137	0	0	0	0.888	0	0	0.084	0.906
emb2726	AT3G08740	135000	127445	AT4G29060.1	protein.synthesis.elongation	AT3G08740.1	protein.synthesis.elongation	0.31	0	0	0	0.797	0	0	0.561	0.934
NDPK2	AT3G08740	142039	127445	AT5G63310.1	nucleotide metabolism.phosphotransfer and pyrophosphatases.nucleoside diphosphate kinase	AT3G08740.1	protein.synthesis.elongation	0	0	0	0	0.899	0	0	0	0.901
AT3G09500	AT3G09200	127525	127496	AT3G09500.1	protein.synthesis.ribosomal protein.eukaryotic.60S subunit.L35	AT3G09200.1	protein.synthesis.ribosomal protein.eukaryotic.60S subunit.P0	0.263	0	0	0	0.938	0.857	0.9	0.539	0.999
AT3G09630	AT3G09200	127537	127496	AT3G09630.1	protein.synthesis.ribosomal protein.eukaryotic.60S subunit.L4/L1	AT3G09200.1	protein.synthesis.ribosomal protein.eukaryotic.60S subunit.P0	0.31	0	0	0	0.999	0.93	0.9	0.552	0.999
AT3G11510	AT3G09200	127748	127496	AT3G11510.1	protein.synthesis.ribosomal protein.eukaryotic.40S subunit.S14	AT3G09200.1	protein.synthesis.ribosomal protein.eukaryotic.60S subunit.P0	0.102	0	0	0	0.971	0.889	0.9	0.552	0.999
AT3G23700	AT3G09200	129111	127496	AT3G23700.1	not assigned.no ontology.S RNA-binding domain-containing protein	AT3G09200.1	protein.synthesis.ribosomal protein.eukaryotic.60S subunit.P0	0	0	0	0	0.774	0.654	0	0	0.918
AT3G47370	AT3G09200	130343	127496	AT3G47370.1	protein.synthesis.ribosomal protein.eukaryotic.40S subunit.S20	AT3G09200.1	protein.synthesis.ribosomal protein.eukaryotic.60S subunit.P0	0.311	0	0	0	0.998	0.866	0.9	0.552	0.999
AT3G49910	AT3G09200	130619	127496	AT3G49910.1	protein.synthesis.ribosomal protein.eukaryotic.60S subunit.L26	AT3G09200.1	protein.synthesis.ribosomal protein.eukaryotic.60S subunit.P0	0.294	0	0	0	0.988	0.928	0.9	0.552	0.999
AT3G53740	AT3G09200	131035	127496	AT3G53740.2	protein.synthesis.ribosomal protein.eukaryotic.60S subunit.L36	AT3G09200.1	protein.synthesis.ribosomal protein.eukaryotic.60S subunit.P0	0	0	0	0	0.871	0.924	0.9	0	0.998
AT3G53870	AT3G09200	131048	127496	AT3G53870.1	protein.synthesis.ribosomal protein.eukaryotic.40S subunit.S3	AT3G09200.1	protein.synthesis.ribosomal protein.eukaryotic.60S subunit.P0	0.307	0	0	0	0.999	0.902	0.9	0.855	0.999
AT3G54210	AT3G09200	131083	127496	AT3G54210.1	protein.synthesis.ribosomal protein.prokaryotic.chloroplast.50S subunit.L17	AT3G09200.1	protein.synthesis.ribosomal protein.eukaryotic.60S subunit.P0	0.101	0	0	0	0.776	0.764	0	0.552	0.975
AT3G56340	AT3G09200	131308	127496	AT3G56340.1	protein.synthesis.ribosomal protein.eukaryotic.40S subunit.S26	AT3G09200.1	protein.synthesis.ribosomal protein.eukaryotic.60S subunit.P0	0	0	0	0	0.974	0.319	0.9	0.136	0.998
AT3G60245	AT3G09200	131702	127496	AT3G60245.1	protein.synthesis.ribosomal protein.eukaryotic.60S subunit.L37A	AT3G09200.1	protein.synthesis.ribosomal protein.eukaryotic.60S subunit.P0	0	0	0	0	0.997	0.929	0.9	0.073	0.999
AT3G62870	AT3G09200	131989	127496	AT3G62870.1	protein.synthesis.ribosomal protein.eukaryotic.60S subunit.L7A	AT3G09200.1	protein.synthesis.ribosomal protein.eukaryotic.60S subunit.P0	0.07	0	0	0	0.999	0.928	0	0.608	0.999
AT4G00810	AT3G09200	132160	127496	AT4G00810.1	protein.synthesis.ribosomal protein.eukaryotic.60S subunit.P1	AT3G09200.1	protein.synthesis.ribosomal protein.eukaryotic.60S subunit.P0	0.642	0	0	0	0.997	0.902	0.9	0.639	0.999
AT4G13170	AT3G09200	133214	127496	AT4G13170.1	protein.synthesis.ribosomal protein.eukaryotic.60S subunit.L13A	AT3G09200.1	protein.synthesis.ribosomal protein.eukaryotic.60S subunit.P0	0	0	0	0	0.998	0.891	0.9	0.552	0.999
AT4G15000	AT3G09200	133443	127496	AT4G15000.1	protein.synthesis.ribosomal protein.eukaryotic.60S subunit.L27	AT3G09200.1	protein.synthesis.ribosomal protein.eukaryotic.60S subunit.P0	0	0	0	0	0.991	0.926	0.9	0.08	0.999
AT4G18100	AT3G09200	133806	127496	AT4G18100.1	protein.synthesis.ribosomal protein.eukaryotic.60S subunit.L32	AT3G09200.1	protein.synthesis.ribosomal protein.eukaryotic.60S subunit.P0	0	0	0	0	0.994	0.93	0.9	0.122	0.999
AT4G27090	AT3G09200	134783	127496	AT4G27090.1	protein.synthesis.ribosomal protein.eukaryotic.60S subunit.L14	AT3G09200.1	protein.synthesis.ribosomal protein.eukaryotic.60S subunit.P0	0	0	0	0	0.979	0.93	0.9	0.085	0.999
AT4G29410	AT3G09200	135039	127496	AT4G29410.1	protein.synthesis.ribosomal protein.eukaryotic.60S subunit.L28	AT3G09200.1	protein.synthesis.ribosomal protein.eukaryotic.60S subunit.P0	0	0	0	0	0.929	0.757	0.9	0.083	0.998
AT5G02870	AT3G09200	136389	127496	AT5G02870.1	protein.synthesis.ribosomal protein.eukaryotic.60S subunit.L4/L1	AT3G09200.1	protein.synthesis.ribosomal protein.eukaryotic.60S subunit.P0	0.31	0	0	0	0.999	0.93	0.9	0.552	0.999
AT5G03850.1	AT3G09200	136497	127496	AT5G03850.1	protein.synthesis.ribosomal protein.eukaryotic.40S subunit.S28	AT3G09200.1	protein.synthesis.ribosomal protein.eukaryotic.60S subunit.P0	0	0	0	0	0.912	0.154	0	0.142	0.932
AT5G07090	AT3G09200	136835	127496	AT5G07090.1	protein.synthesis.ribosomal protein.eukaryotic.40S subunit.S4	AT3G09200.1	protein.synthesis.ribosomal protein.eukaryotic.60S subunit.P0	0	0	0	0	0.999	0.246	0.9	0.076	0.999
AT5G15200	AT3G09200	137608	127496	AT5G15200.1	protein.synthesis.ribosomal protein.eukaryotic.40S subunit.S9	AT3G09200.1	protein.synthesis.ribosomal protein.eukaryotic.60S subunit.P0	0.07	0	0	0	0.994	0.74	0	0.552	0.999
AT5G16130	AT3G09200	137706	127496	AT5G16130.1	protein.synthesis.ribosomal protein.eukaryotic.40S subunit.S7	AT3G09200.1	protein.synthesis.ribosomal protein.eukaryotic.60S subunit.P0	0	0	0	0	0.988	0.201	0.9	0	0.999
AT5G18380	AT3G09200	137945	127496	AT5G18380.1	protein.synthesis.ribosomal protein.eukaryotic.40S subunit.S16	AT3G09200.1	protein.synthesis.ribosomal protein.eukaryotic.60S subunit.P0	0	0	0	0	0.981	0.886	0.9	0.552	0.999
AT5G20290	AT3G09200	138156	127496	AT5G20290.1	protein.synthesis.ribosomal protein.eukaryotic.40S subunit.S8	AT3G09200.1	protein.synthesis.ribosomal protein.eukaryotic.60S subunit.P0	0	0	0	0	0.999	0.923	0.9	0.595	0.999
AT5G45775.2	AT3G09200	140146	127496	AT5G45775.2	protein.synthesis.ribosomal protein.eukaryotic.60S subunit.L11	AT3G09200.1	protein.synthesis.ribosomal protein.eukaryotic.60S subunit.P0	0.295	0	0	0	0.985	0.899	0	0.638	0.999
AT5G52650	AT3G09200	140892	127496	AT5G52650.1	protein.synthesis.ribosomal protein.eukaryotic.40S subunit.S10	AT3G09200.1	protein.synthesis.ribosomal protein.eukaryotic.60S subunit.P0	0	0	0	0	0.974	0.328	0.9	0.329	0.998
AT5G56670.1	AT3G09200	141333	127496	AT5G56670.1	protein.synthesis.ribosomal protein.eukaryotic.40S subunit.S30	AT3G09200.1	protein.synthesis.ribosomal protein.eukaryotic.60S subunit.P0	0	0	0	0	0.818	0.528	0	0.073	0.913
AT5G56710	AT3G09200	141337	127496	AT5G56710.1	protein.synthesis.ribosomal protein.eukaryotic.60S subunit.L31	AT3G09200.1	protein.synthesis.ribosomal protein.eukaryotic.60S subunit.P0	0.281	0	0	0	0.999	0.928	0.9	0.168	0.999
AT5G61170	AT3G09200	141811	127496	AT5G61170.1	protein.synthesis.ribosomal protein.eukaryotic.40S subunit.S19	AT3G09200.1	protein.synthesis.ribosomal protein.eukaryotic.60S subunit.P0	0.19	0	0	0	0.994	0.118	0.9	0.138	0.999
AT5G65220	AT3G09200	142245	127496	AT5G65220.1	protein.synthesis.ribosomal protein.prokaryotic.chloroplast.50S subunit.L29	AT3G09200.1	protein.synthesis.ribosomal protein.eukaryotic.60S subunit.P0	0.263	0	0	0	0.915	0.857	0	0.539	0.995
ATCG00790.1	AT3G09200	142568	127496	ATCG00790.1	protein.synthesis.ribosomal protein.prokaryotic.chloroplast.50S subunit.L16	AT3G09200.1	protein.synthesis.ribosomal protein.eukaryotic.60S subunit.P0	0.304	0	0	0	0.855	0.703	0	0.552	0.984
BBC1	AT3G09200	130518	127496	AT3G49010.1	protein.synthesis.ribosomal protein.eukaryotic.60S subunit.L13	AT3G09200.1	protein.synthesis.ribosomal protein.eukaryotic.60S subunit.P0	0	0	0	0	0.999	0.928	0.9	0	0.999
EMB1080	AT3G09200	130510	127496	AT3G48930.1	protein.synthesis.ribosomal protein.eukaryotic.40S subunit.S11	AT3G09200.1	protein.synthesis.ribosomal protein.eukaryotic.60S subunit.P0	0.302	0	0	0	0.95	0.871	0.9	0.552	0.999
emb2726	AT3G09200	135000	127496	AT4G29060.1	protein.synthesis.elongation	AT3G09200.1	protein.synthesis.ribosomal protein.eukaryotic.60S subunit.P0	0	0	0	0	0.918	0.654	0	0.591	0.987
EMB3010	AT3G09200	137148	127496	AT5G10360.1	protein.synthesis.ribosomal protein.eukaryotic.40S subunit.S6	AT3G09200.1	protein.synthesis.ribosomal protein.eukaryotic.60S subunit.P0	0	0	0	0	0.999	0.918	0.9	0.084	0.999
RPL2.2	AT3G09200	142598	127496	ATCG01310.1	protein.synthesis.ribosomal protein.prokaryotic.chloroplast.50S subunit.L2	AT3G09200.1	protein.synthesis.ribosomal protein.eukaryotic.60S subunit.P0	0.31	0	0	0	0.88	0.63	0	0.552	0.984
RPL27	AT3G09200	139599	127496	AT5G40950.1	protein.synthesis.ribosomal protein.prokaryotic.chloroplast.50S subunit.L27	AT3G09200.1	protein.synthesis.ribosomal protein.eukaryotic.60S subunit.P0	0	0	0	0	0.493	0.764	0	0.552	0.941
RPL5B	AT3G09200	139473	127496	AT5G39740.1	protein.synthesis.ribosomal protein.eukaryotic.60S subunit.L5	AT3G09200.1	protein.synthesis.ribosomal protein.eukaryotic.60S subunit.P0	0.257	0	0	0	0.999	0.93	0.9	0.615	0.999
rps14	AT3G09200	142530	127496	ATCG00330.1	protein.synthesis.ribosomal protein.prokaryotic.chloroplast.30S subunit.S14	AT3G09200.1	protein.synthesis.ribosomal protein.eukaryotic.60S subunit.P0	0.262	0	0	0	0.814	0.698	0	0.552	0.978
RPS18C	AT3G09200	132858	127496	AT4G09800.1	protein.synthesis.ribosomal protein.eukaryotic.40S subunit.S18	AT3G09200.1	protein.synthesis.ribosomal protein.eukaryotic.60S subunit.P0	0.128	0	0	0	0.963	0.698	0	0.552	0.995
rps19	AT3G09200	142571	127496	ATCG00820.1	protein.synthesis.ribosomal protein.prokaryotic.chloroplast.30S subunit.S19	AT3G09200.1	protein.synthesis.ribosomal protein.eukaryotic.60S subunit.P0	0.31	0	0	0	0.892	0.594	0	0.552	0.984
RPS6A	AT3G09200	135287	127496	AT4G31700.1	protein.synthesis.ribosomal protein.eukaryotic.40S subunit.S6	AT3G09200.1	protein.synthesis.ribosomal protein.eukaryotic.60S subunit.P0	0	0	0	0	0.999	0.918	0.9	0.084	0.999
RPS7.2	AT3G09200	142593	127496	ATCG01240.1	protein.synthesis.ribosomal protein.prokaryotic.chloroplast.30S subunit.S7	AT3G09200.1	protein.synthesis.ribosomal protein.eukaryotic.60S subunit.P0	0.642	0	0	0	0.936	0.823	0	0.552	0.997
AT3G09630	AT3G09500	127537	127525	AT3G09630.1	protein.synthesis.ribosomal protein.eukaryotic.60S subunit.L4/L1	AT3G09500.1	protein.synthesis.ribosomal protein.eukaryotic.60S subunit.L35	0.642	0	0	0	0.999	0.921	0.9	0.552	0.999
AT3G11510	AT3G09500	127748	127525	AT3G11510.1	protein.synthesis.ribosomal protein.eukaryotic.40S subunit.S14	AT3G09500.1	protein.synthesis.ribosomal protein.eukaryotic.60S subunit.L35	0.642	0	0	0	0.992	0.395	0.9	0.552	0.999
AT3G47370	AT3G09500	130343	127525	AT3G47370.1	protein.synthesis.ribosomal protein.eukaryotic.40S subunit.S20	AT3G09500.1	protein.synthesis.ribosomal protein.eukaryotic.60S subunit.L35	0.642	0	0	0	0.997	0.577	0.9	0.539	0.999
AT3G49910	AT3G09500	130619	127525	AT3G49910.1	protein.synthesis.ribosomal protein.eukaryotic.60S subunit.L26	AT3G09500.1	protein.synthesis.ribosomal protein.eukaryotic.60S subunit.L35	0.642	0	0	0	0.999	0.921	0.9	0.552	0.999
AT3G53740	AT3G09500	131035	127525	AT3G53740.2	protein.synthesis.ribosomal protein.eukaryotic.60S subunit.L36	AT3G09500.1	protein.synthesis.ribosomal protein.eukaryotic.60S subunit.L35	0	0	0	0	0.999	0.88	0.9	0.189	0.999
AT3G53870	AT3G09500	131048	127525	AT3G53870.1	protein.synthesis.ribosomal protein.eukaryotic.40S subunit.S3	AT3G09500.1	protein.synthesis.ribosomal protein.eukaryotic.60S subunit.L35	0.642	0	0	0	0.999	0	0.9	0.552	0.999
AT3G54210	AT3G09500	131083	127525	AT3G54210.1	protein.synthesis.ribosomal protein.prokaryotic.chloroplast.50S subunit.L17	AT3G09500.1	protein.synthesis.ribosomal protein.eukaryotic.60S subunit.L35	0.642	0	0	0	0.845	0.772	0	0.528	0.993
AT3G56340	AT3G09500	131308	127525	AT3G56340.1	protein.synthesis.ribosomal protein.eukaryotic.40S subunit.S26	AT3G09500.1	protein.synthesis.ribosomal protein.eukaryotic.60S subunit.L35	0	0	0	0	0.99	0	0.9	0.076	0.999
AT3G60245	AT3G09500	131702	127525	AT3G60245.1	protein.synthesis.ribosomal protein.eukaryotic.60S subunit.L37A	AT3G09500.1	protein.synthesis.ribosomal protein.eukaryotic.60S subunit.L35	0	0	0	0	0.998	0.921	0.9	0.074	0.999
AT3G62870	AT3G09500	131989	127525	AT3G62870.1	protein.synthesis.ribosomal protein.eukaryotic.60S subunit.L7A	AT3G09500.1	protein.synthesis.ribosomal protein.eukaryotic.60S subunit.L35	0.07	0	0	0	0.922	0.921	0	0.083	0.994
AT4G00810	AT3G09500	132160	127525	AT4G00810.1	protein.synthesis.ribosomal protein.eukaryotic.60S subunit.P1	AT3G09500.1	protein.synthesis.ribosomal protein.eukaryotic.60S subunit.L35	0	0	0	0	0.987	0.782	0.9	0.19	0.999
AT4G13170	AT3G09500	133214	127525	AT4G13170.1	protein.synthesis.ribosomal protein.eukaryotic.60S subunit.L13A	AT3G09500.1	protein.synthesis.ribosomal protein.eukaryotic.60S subunit.L35	0.158	0	0	0	0.999	0.853	0.9	0.518	0.999
AT4G15000	AT3G09500	133443	127525	AT4G15000.1	protein.synthesis.ribosomal protein.eukaryotic.60S subunit.L27	AT3G09500.1	protein.synthesis.ribosomal protein.eukaryotic.60S subunit.L35	0.07	0	0	0	0.999	0.879	0.9	0.142	0.999
AT4G18100	AT3G09500	133806	127525	AT4G18100.1	protein.synthesis.ribosomal protein.eukaryotic.60S subunit.L32	AT3G09500.1	protein.synthesis.ribosomal protein.eukaryotic.60S subunit.L35	0.642	0	0	0	0.999	0.921	0.9	0.102	0.999
AT4G27090	AT3G09500	134783	127525	AT4G27090.1	protein.synthesis.ribosomal protein.eukaryotic.60S subunit.L14	AT3G09500.1	protein.synthesis.ribosomal protein.eukaryotic.60S subunit.L35	0.07	0	0	0	0.996	0.921	0.9	0.1	0.999
AT4G29410	AT3G09500	135039	127525	AT4G29410.1	protein.synthesis.ribosomal protein.eukaryotic.60S subunit.L28	AT3G09500.1	protein.synthesis.ribosomal protein.eukaryotic.60S subunit.L35	0	0	0	0	0.997	0.899	0.9	0.191	0.999
AT5G02870	AT3G09500	136389	127525	AT5G02870.1	protein.synthesis.ribosomal protein.eukaryotic.60S subunit.L4/L1	AT3G09500.1	protein.synthesis.ribosomal protein.eukaryotic.60S subunit.L35	0.642	0	0	0	0.999	0.921	0.9	0.552	0.999
AT5G03850.1	AT3G09500	136497	127525	AT5G03850.1	protein.synthesis.ribosomal protein.eukaryotic.40S subunit.S28	AT3G09500.1	protein.synthesis.ribosomal protein.eukaryotic.60S subunit.L35	0	0	0	0	0.994	0	0	0.074	0.995
AT5G07090	AT3G09500	136835	127525	AT5G07090.1	protein.synthesis.ribosomal protein.eukaryotic.40S subunit.S4	AT3G09500.1	protein.synthesis.ribosomal protein.eukaryotic.60S subunit.L35	0.642	0	0	0	0.993	0.35	0.9	0.083	0.999
AT5G15200	AT3G09500	137608	127525	AT5G15200.1	protein.synthesis.ribosomal protein.eukaryotic.40S subunit.S9	AT3G09500.1	protein.synthesis.ribosomal protein.eukaryotic.60S subunit.L35	0.642	0	0	0	0.997	0	0	0.547	0.999
AT5G16130	AT3G09500	137706	127525	AT5G16130.1	protein.synthesis.ribosomal protein.eukaryotic.40S subunit.S7	AT3G09500.1	protein.synthesis.ribosomal protein.eukaryotic.60S subunit.L35	0	0	0	0	0.999	0.845	0.9	0.611	0.999
AT5G18380	AT3G09500	137945	127525	AT5G18380.1	protein.synthesis.ribosomal protein.eukaryotic.40S subunit.S16	AT3G09500.1	protein.synthesis.ribosomal protein.eukaryotic.60S subunit.L35	0.123	0	0	0	0.999	0.401	0.9	0.552	0.999
AT5G20290	AT3G09500	138156	127525	AT5G20290.1	protein.synthesis.ribosomal protein.eukaryotic.40S subunit.S8	AT3G09500.1	protein.synthesis.ribosomal protein.eukaryotic.60S subunit.L35	0	0	0	0	0.997	0.877	0.9	0.135	0.999
AT5G45775.2	AT3G09500	140146	127525	AT5G45775.2	protein.synthesis.ribosomal protein.eukaryotic.60S subunit.L11	AT3G09500.1	protein.synthesis.ribosomal protein.eukaryotic.60S subunit.L35	0.642	0	0	0	0.999	0.853	0	0.552	0.999
AT5G52650	AT3G09500	140892	127525	AT5G52650.1	protein.synthesis.ribosomal protein.eukaryotic.40S subunit.S10	AT3G09500.1	protein.synthesis.ribosomal protein.eukaryotic.60S subunit.L35	0	0	0	0	0.924	0	0.9	0.083	0.992
AT5G55220	AT3G09500	141178	127525	AT5G55220.1	protein.folding	AT3G09500.1	protein.synthesis.ribosomal protein.eukaryotic.60S subunit.L35	0	0	0	0	0.225	0.902	0	0.181	0.932
AT5G56670.1	AT3G09500	141333	127525	AT5G56670.1	protein.synthesis.ribosomal protein.eukaryotic.40S subunit.S30	AT3G09500.1	protein.synthesis.ribosomal protein.eukaryotic.60S subunit.L35	0	0	0	0	0.999	0.376	0	0	0.999
AT5G56710	AT3G09500	141337	127525	AT5G56710.1	protein.synthesis.ribosomal protein.eukaryotic.60S subunit.L31	AT3G09500.1	protein.synthesis.ribosomal protein.eukaryotic.60S subunit.L35	0	0	0	0	0.999	0.88	0.9	0.125	0.999
AT5G61170	AT3G09500	141811	127525	AT5G61170.1	protein.synthesis.ribosomal protein.eukaryotic.40S subunit.S19	AT3G09500.1	protein.synthesis.ribosomal protein.eukaryotic.60S subunit.L35	0	0	0	0	0.999	0.848	0.9	0.18	0.999
ATCG00790.1	AT3G09500	142568	127525	ATCG00790.1	protein.synthesis.ribosomal protein.prokaryotic.chloroplast.50S subunit.L16	AT3G09500.1	protein.synthesis.ribosomal protein.eukaryotic.60S subunit.L35	0.642	0	0	0	0.999	0.735	0	0.552	0.999
BBC1	AT3G09500	130518	127525	AT3G49010.1	protein.synthesis.ribosomal protein.eukaryotic.60S subunit.L13	AT3G09500.1	protein.synthesis.ribosomal protein.eukaryotic.60S subunit.L35	0	0	0	0	0.999	0.879	0.9	0.604	0.999
EMB1080	AT3G09500	130510	127525	AT3G48930.1	protein.synthesis.ribosomal protein.eukaryotic.40S subunit.S11	AT3G09500.1	protein.synthesis.ribosomal protein.eukaryotic.60S subunit.L35	0.642	0	0	0	0.999	0.088	0.9	0.552	0.999
EMB3010	AT3G09500	137148	127525	AT5G10360.1	protein.synthesis.ribosomal protein.eukaryotic.40S subunit.S6	AT3G09500.1	protein.synthesis.ribosomal protein.eukaryotic.60S subunit.L35	0	0	0	0	0.996	0.487	0.9	0	0.999
EMB3136	AT3G09500	137437	127525	AT5G13510.1	protein.synthesis.ribosomal protein.prokaryotic.chloroplast.50S subunit.L10	AT3G09500.1	protein.synthesis.ribosomal protein.eukaryotic.60S subunit.L35	0.263	0	0	0	0.94	0.703	0	0.539	0.993
RPL2.2	AT3G09500	142598	127525	ATCG01310.1	protein.synthesis.ribosomal protein.prokaryotic.chloroplast.50S subunit.L2	AT3G09500.1	protein.synthesis.ribosomal protein.eukaryotic.60S subunit.L35	0.642	0	0	0	0.999	0.651	0	0.552	0.999
RPL27	AT3G09500	139599	127525	AT5G40950.1	protein.synthesis.ribosomal protein.prokaryotic.chloroplast.50S subunit.L27	AT3G09500.1	protein.synthesis.ribosomal protein.eukaryotic.60S subunit.L35	0	0	0	0	0.477	0.772	0	0.372	0.92
RPL5B	AT3G09500	139473	127525	AT5G39740.1	protein.synthesis.ribosomal protein.eukaryotic.60S subunit.L5	AT3G09500.1	protein.synthesis.ribosomal protein.eukaryotic.60S subunit.L35	0.642	0	0	0	0.999	0.921	0.9	0.552	0.999
rps14	AT3G09500	142530	127525	ATCG00330.1	protein.synthesis.ribosomal protein.prokaryotic.chloroplast.30S subunit.S14	AT3G09500.1	protein.synthesis.ribosomal protein.eukaryotic.60S subunit.L35	0.642	0	0	0	0.997	0	0	0.552	0.999
RPS18C	AT3G09500	132858	127525	AT4G09800.1	protein.synthesis.ribosomal protein.eukaryotic.40S subunit.S18	AT3G09500.1	protein.synthesis.ribosomal protein.eukaryotic.60S subunit.L35	0.642	0	0	0	0.999	0	0	0.552	0.999
rps19	AT3G09500	142571	127525	ATCG00820.1	protein.synthesis.ribosomal protein.prokaryotic.chloroplast.30S subunit.S19	AT3G09500.1	protein.synthesis.ribosomal protein.eukaryotic.60S subunit.L35	0.642	0	0	0	0.999	0.269	0	0.552	0.999
RPS6A	AT3G09500	135287	127525	AT4G31700.1	protein.synthesis.ribosomal protein.eukaryotic.40S subunit.S6	AT3G09500.1	protein.synthesis.ribosomal protein.eukaryotic.60S subunit.L35	0	0	0	0	0.997	0.487	0.9	0	0.999
RPS7.2	AT3G09500	142593	127525	ATCG01240.1	protein.synthesis.ribosomal protein.prokaryotic.chloroplast.30S subunit.S7	AT3G09500.1	protein.synthesis.ribosomal protein.eukaryotic.60S subunit.L35	0.642	0	0	0	0.98	0.34	0	0.552	0.997
AT3G11510	AT3G09630	127748	127537	AT3G11510.1	protein.synthesis.ribosomal protein.eukaryotic.40S subunit.S14	AT3G09630.1	protein.synthesis.ribosomal protein.eukaryotic.60S subunit.L4/L1	0.642	0	0	0	0.992	0.919	0.9	0.552	0.999
AT3G47370	AT3G09630	130343	127537	AT3G47370.1	protein.synthesis.ribosomal protein.eukaryotic.40S subunit.S20	AT3G09630.1	protein.synthesis.ribosomal protein.eukaryotic.60S subunit.L4/L1	0.642	0	0	0	0.999	0.578	0.9	0.773	0.999
AT3G49910	AT3G09630	130619	127537	AT3G49910.1	protein.synthesis.ribosomal protein.eukaryotic.60S subunit.L26	AT3G09630.1	protein.synthesis.ribosomal protein.eukaryotic.60S subunit.L4/L1	0.642	0	0.217	0	0.995	0.943	0.9	0.552	0.999
AT3G53740	AT3G09630	131035	127537	AT3G53740.2	protein.synthesis.ribosomal protein.eukaryotic.60S subunit.L36	AT3G09630.1	protein.synthesis.ribosomal protein.eukaryotic.60S subunit.L4/L1	0	0	0	0	0.952	0.93	0.9	0.488	0.999
AT3G53870	AT3G09630	131048	127537	AT3G53870.1	protein.synthesis.ribosomal protein.eukaryotic.40S subunit.S3	AT3G09630.1	protein.synthesis.ribosomal protein.eukaryotic.60S subunit.L4/L1	0.642	0	0	0	0.999	0.928	0.9	0.56	0.999
AT3G54210	AT3G09630	131083	127537	AT3G54210.1	protein.synthesis.ribosomal protein.prokaryotic.chloroplast.50S subunit.L17	AT3G09630.1	protein.synthesis.ribosomal protein.eukaryotic.60S subunit.L4/L1	0.642	0	0	0	0.802	0.806	0	0.552	0.993
AT3G56340	AT3G09630	131308	127537	AT3G56340.1	protein.synthesis.ribosomal protein.eukaryotic.40S subunit.S26	AT3G09630.1	protein.synthesis.ribosomal protein.eukaryotic.60S subunit.L4/L1	0	0	0	0	0.988	0.288	0.9	0.554	0.999
AT3G60245	AT3G09630	131702	127537	AT3G60245.1	protein.synthesis.ribosomal protein.eukaryotic.60S subunit.L37A	AT3G09630.1	protein.synthesis.ribosomal protein.eukaryotic.60S subunit.L4/L1	0	0	0	0	0.942	0.943	0.9	0.567	0.999
AT3G62870	AT3G09630	131989	127537	AT3G62870.1	protein.synthesis.ribosomal protein.eukaryotic.60S subunit.L7A	AT3G09630.1	protein.synthesis.ribosomal protein.eukaryotic.60S subunit.L4/L1	0.101	0	0	0	0.999	0.943	0	0.804	0.999
AT4G00810	AT3G09630	132160	127537	AT4G00810.1	protein.synthesis.ribosomal protein.eukaryotic.60S subunit.P1	AT3G09630.1	protein.synthesis.ribosomal protein.eukaryotic.60S subunit.L4/L1	0	0	0	0	0.993	0.928	0.9	0	0.999
AT4G13170	AT3G09630	133214	127537	AT4G13170.1	protein.synthesis.ribosomal protein.eukaryotic.60S subunit.L13A	AT3G09630.1	protein.synthesis.ribosomal protein.eukaryotic.60S subunit.L4/L1	0.261	0	0	0	0.999	0.928	0.9	0.6	0.999
AT4G15000	AT3G09630	133443	127537	AT4G15000.1	protein.synthesis.ribosomal protein.eukaryotic.60S subunit.L27	AT3G09630.1	protein.synthesis.ribosomal protein.eukaryotic.60S subunit.L4/L1	0.069	0	0	0	0.998	0.93	0.9	0.583	0.999
AT4G18100	AT3G09630	133806	127537	AT4G18100.1	protein.synthesis.ribosomal protein.eukaryotic.60S subunit.L32	AT3G09630.1	protein.synthesis.ribosomal protein.eukaryotic.60S subunit.L4/L1	0.642	0	0	0	0.996	0.943	0.9	0.18	0.999
AT4G27090	AT3G09630	134783	127537	AT4G27090.1	protein.synthesis.ribosomal protein.eukaryotic.60S subunit.L14	AT3G09630.1	protein.synthesis.ribosomal protein.eukaryotic.60S subunit.L4/L1	0.069	0	0	0	0.999	0.943	0.9	0.574	0.999
AT4G29410	AT3G09630	135039	127537	AT4G29410.1	protein.synthesis.ribosomal protein.eukaryotic.60S subunit.L28	AT3G09630.1	protein.synthesis.ribosomal protein.eukaryotic.60S subunit.L4/L1	0	0	0	0	0.969	0.936	0.9	0.589	0.999
AT5G02870	AT3G09630	136389	127537	AT5G02870.1	protein.synthesis.ribosomal protein.eukaryotic.60S subunit.L4/L1	AT3G09630.1	protein.synthesis.ribosomal protein.eukaryotic.60S subunit.L4/L1	0	0	0.527	0.989	0.941	0	0.9	0.904	0.993
AT5G03850.1	AT3G09630	136497	127537	AT5G03850.1	protein.synthesis.ribosomal protein.eukaryotic.40S subunit.S28	AT3G09630.1	protein.synthesis.ribosomal protein.eukaryotic.60S subunit.L4/L1	0	0	0	0	0.896	0.433	0	0	0.94
AT5G07090	AT3G09630	136835	127537	AT5G07090.1	protein.synthesis.ribosomal protein.eukaryotic.40S subunit.S4	AT3G09630.1	protein.synthesis.ribosomal protein.eukaryotic.60S subunit.L4/L1	0.642	0	0.217	0	0.999	0.886	0.9	0.072	0.999
AT5G15200	AT3G09630	137608	127537	AT5G15200.1	protein.synthesis.ribosomal protein.eukaryotic.40S subunit.S9	AT3G09630.1	protein.synthesis.ribosomal protein.eukaryotic.60S subunit.L4/L1	0.642	0	0	0	0.997	0.456	0	0.552	0.999
AT5G16130	AT3G09630	137706	127537	AT5G16130.1	protein.synthesis.ribosomal protein.eukaryotic.40S subunit.S7	AT3G09630.1	protein.synthesis.ribosomal protein.eukaryotic.60S subunit.L4/L1	0	0	0	0	0.999	0.89	0.9	0.118	0.999
AT5G18380	AT3G09630	137945	127537	AT5G18380.1	protein.synthesis.ribosomal protein.eukaryotic.40S subunit.S16	AT3G09630.1	protein.synthesis.ribosomal protein.eukaryotic.60S subunit.L4/L1	0.259	0	0	0	0.999	0.926	0.9	0.552	0.999
AT5G20290	AT3G09630	138156	127537	AT5G20290.1	protein.synthesis.ribosomal protein.eukaryotic.40S subunit.S8	AT3G09630.1	protein.synthesis.ribosomal protein.eukaryotic.60S subunit.L4/L1	0	0	0	0	0.999	0.929	0.9	0.642	0.999
AT5G45775.2	AT3G09630	140146	127537	AT5G45775.2	protein.synthesis.ribosomal protein.eukaryotic.60S subunit.L11	AT3G09630.1	protein.synthesis.ribosomal protein.eukaryotic.60S subunit.L4/L1	0.642	0	0	0	0.999	0.928	0	0.647	0.999
AT5G52650	AT3G09630	140892	127537	AT5G52650.1	protein.synthesis.ribosomal protein.eukaryotic.40S subunit.S10	AT3G09630.1	protein.synthesis.ribosomal protein.eukaryotic.60S subunit.L4/L1	0	0	0	0	0.954	0	0.9	0.223	0.996
AT5G56670.1	AT3G09630	141333	127537	AT5G56670.1	protein.synthesis.ribosomal protein.eukaryotic.40S subunit.S30	AT3G09630.1	protein.synthesis.ribosomal protein.eukaryotic.60S subunit.L4/L1	0	0	0	0	0.989	0.567	0	0	0.995
AT5G56710	AT3G09630	141337	127537	AT5G56710.1	protein.synthesis.ribosomal protein.eukaryotic.60S subunit.L31	AT3G09630.1	protein.synthesis.ribosomal protein.eukaryotic.60S subunit.L4/L1	0	0	0	0	0.999	0.93	0.9	0.124	0.999
AT5G61170	AT3G09630	141811	127537	AT5G61170.1	protein.synthesis.ribosomal protein.eukaryotic.40S subunit.S19	AT3G09630.1	protein.synthesis.ribosomal protein.eukaryotic.60S subunit.L4/L1	0	0	0	0	0.972	0.425	0.9	0.189	0.998
AT5G65220	AT3G09630	142245	127537	AT5G65220.1	protein.synthesis.ribosomal protein.prokaryotic.chloroplast.50S subunit.L29	AT3G09630.1	protein.synthesis.ribosomal protein.eukaryotic.60S subunit.L4/L1	0.642	0	0	0	0.999	0.921	0	0.552	0.999
ATCG00790.1	AT3G09630	142568	127537	ATCG00790.1	protein.synthesis.ribosomal protein.prokaryotic.chloroplast.50S subunit.L16	AT3G09630.1	protein.synthesis.ribosomal protein.eukaryotic.60S subunit.L4/L1	0.642	0	0	0	0.999	0.759	0	0.561	0.999
BBC1	AT3G09630	130518	127537	AT3G49010.1	protein.synthesis.ribosomal protein.eukaryotic.60S subunit.L13	AT3G09630.1	protein.synthesis.ribosomal protein.eukaryotic.60S subunit.L4/L1	0	0	0	0	0.999	0.93	0.9	0.622	0.999
EMB1080	AT3G09630	130510	127537	AT3G48930.1	protein.synthesis.ribosomal protein.eukaryotic.40S subunit.S11	AT3G09630.1	protein.synthesis.ribosomal protein.eukaryotic.60S subunit.L4/L1	0.642	0	0	0	0.998	0.912	0.9	0.589	0.999
emb2726	AT3G09630	135000	127537	AT4G29060.1	protein.synthesis.elongation	AT3G09630.1	protein.synthesis.ribosomal protein.eukaryotic.60S subunit.L4/L1	0.102	0	0	0	0.924	0	0	0.63	0.973
EMB3010	AT3G09630	137148	127537	AT5G10360.1	protein.synthesis.ribosomal protein.eukaryotic.40S subunit.S6	AT3G09630.1	protein.synthesis.ribosomal protein.eukaryotic.60S subunit.L4/L1	0	0	0	0	0.999	0.93	0.9	0.083	0.999
EMB3136	AT3G09630	137437	127537	AT5G13510.1	protein.synthesis.ribosomal protein.prokaryotic.chloroplast.50S subunit.L10	AT3G09630.1	protein.synthesis.ribosomal protein.eukaryotic.60S subunit.L4/L1	0.31	0	0	0	0.932	0.741	0	0.552	0.993
RPL2.2	AT3G09630	142598	127537	ATCG01310.1	protein.synthesis.ribosomal protein.prokaryotic.chloroplast.50S subunit.L2	AT3G09630.1	protein.synthesis.ribosomal protein.eukaryotic.60S subunit.L4/L1	0.642	0	0	0	0.999	0.687	0	0.552	0.999
RPL27	AT3G09630	139599	127537	AT5G40950.1	protein.synthesis.ribosomal protein.prokaryotic.chloroplast.50S subunit.L27	AT3G09630.1	protein.synthesis.ribosomal protein.eukaryotic.60S subunit.L4/L1	0	0	0	0	0.684	0.806	0	0.552	0.97
RPL5B	AT3G09630	139473	127537	AT5G39740.1	protein.synthesis.ribosomal protein.eukaryotic.60S subunit.L5	AT3G09630.1	protein.synthesis.ribosomal protein.eukaryotic.60S subunit.L4/L1	0.642	0	0	0	0.999	0.943	0.9	0.687	0.999
rps14	AT3G09630	142530	127537	ATCG00330.1	protein.synthesis.ribosomal protein.prokaryotic.chloroplast.30S subunit.S14	AT3G09630.1	protein.synthesis.ribosomal protein.eukaryotic.60S subunit.L4/L1	0.642	0	0	0	0.933	0	0	0.552	0.988
RPS18C	AT3G09630	132858	127537	AT4G09800.1	protein.synthesis.ribosomal protein.eukaryotic.40S subunit.S18	AT3G09630.1	protein.synthesis.ribosomal protein.eukaryotic.60S subunit.L4/L1	0.642	0	0	0	0.989	0.344	0	0.552	0.998
rps19	AT3G09630	142571	127537	ATCG00820.1	protein.synthesis.ribosomal protein.prokaryotic.chloroplast.30S subunit.S19	AT3G09630.1	protein.synthesis.ribosomal protein.eukaryotic.60S subunit.L4/L1	0.642	0	0	0	0.999	0	0	0.552	0.999
RPS6A	AT3G09630	135287	127537	AT4G31700.1	protein.synthesis.ribosomal protein.eukaryotic.40S subunit.S6	AT3G09630.1	protein.synthesis.ribosomal protein.eukaryotic.60S subunit.L4/L1	0	0	0	0	0.999	0.93	0.9	0.083	0.999
RPS7.2	AT3G09630	142593	127537	ATCG01240.1	protein.synthesis.ribosomal protein.prokaryotic.chloroplast.30S subunit.S7	AT3G09630.1	protein.synthesis.ribosomal protein.eukaryotic.60S subunit.L4/L1	0.642	0	0	0	0.979	0.845	0	0.552	0.999
AT3G47370	AT3G11510	130343	127748	AT3G47370.1	protein.synthesis.ribosomal protein.eukaryotic.40S subunit.S20	AT3G11510.1	protein.synthesis.ribosomal protein.eukaryotic.40S subunit.S14	0.642	0	0	0	0.999	0.902	0.9	0.583	0.999
AT3G49910	AT3G11510	130619	127748	AT3G49910.1	protein.synthesis.ribosomal protein.eukaryotic.60S subunit.L26	AT3G11510.1	protein.synthesis.ribosomal protein.eukaryotic.40S subunit.S14	0.642	0	0	0	0.997	0.566	0.9	0.552	0.999
AT3G53740	AT3G11510	131035	127748	AT3G53740.2	protein.synthesis.ribosomal protein.eukaryotic.60S subunit.L36	AT3G11510.1	protein.synthesis.ribosomal protein.eukaryotic.40S subunit.S14	0	0	0	0	0.999	0.512	0.9	0.138	0.999
AT3G53870	AT3G11510	131048	127748	AT3G53870.1	protein.synthesis.ribosomal protein.eukaryotic.40S subunit.S3	AT3G11510.1	protein.synthesis.ribosomal protein.eukaryotic.40S subunit.S14	0.642	0	0	0	0.999	0.928	0.9	0.603	0.999
AT3G54210	AT3G11510	131083	127748	AT3G54210.1	protein.synthesis.ribosomal protein.prokaryotic.chloroplast.50S subunit.L17	AT3G11510.1	protein.synthesis.ribosomal protein.eukaryotic.40S subunit.S14	0.642	0	0	0	0.818	0.228	0	0.552	0.974
AT3G56340	AT3G11510	131308	127748	AT3G56340.1	protein.synthesis.ribosomal protein.eukaryotic.40S subunit.S26	AT3G11510.1	protein.synthesis.ribosomal protein.eukaryotic.40S subunit.S14	0	0	0	0	0.999	0.928	0.9	0.64	0.999
AT3G60245	AT3G11510	131702	127748	AT3G60245.1	protein.synthesis.ribosomal protein.eukaryotic.60S subunit.L37A	AT3G11510.1	protein.synthesis.ribosomal protein.eukaryotic.40S subunit.S14	0	0	0	0	0.999	0.754	0.9	0	0.999
AT3G62870	AT3G11510	131989	127748	AT3G62870.1	protein.synthesis.ribosomal protein.eukaryotic.60S subunit.L7A	AT3G11510.1	protein.synthesis.ribosomal protein.eukaryotic.40S subunit.S14	0.108	0	0	0	0.97	0.878	0	0.088	0.996
AT4G00810	AT3G11510	132160	127748	AT4G00810.1	protein.synthesis.ribosomal protein.eukaryotic.60S subunit.P1	AT3G11510.1	protein.synthesis.ribosomal protein.eukaryotic.40S subunit.S14	0	0	0	0	0.996	0.503	0.9	0	0.999
AT4G11175	AT3G11510	133005	127748	AT4G11175.1	protein.synthesis.initiation	AT3G11510.1	protein.synthesis.ribosomal protein.eukaryotic.40S subunit.S14	0.642	0	0	0	0.519	0.647	0	0	0.933
AT4G13170	AT3G11510	133214	127748	AT4G13170.1	protein.synthesis.ribosomal protein.eukaryotic.60S subunit.L13A	AT3G11510.1	protein.synthesis.ribosomal protein.eukaryotic.40S subunit.S14	0.642	0	0	0	0.979	0.464	0.9	0.552	0.999
AT4G15000	AT3G11510	133443	127748	AT4G15000.1	protein.synthesis.ribosomal protein.eukaryotic.60S subunit.L27	AT3G11510.1	protein.synthesis.ribosomal protein.eukaryotic.40S subunit.S14	0.099	0	0	0	0.999	0.515	0.9	0.132	0.999
AT4G18100	AT3G11510	133806	127748	AT4G18100.1	protein.synthesis.ribosomal protein.eukaryotic.60S subunit.L32	AT3G11510.1	protein.synthesis.ribosomal protein.eukaryotic.40S subunit.S14	0	0	0	0	0.999	0	0.9	0.184	0.999
AT4G27090	AT3G11510	134783	127748	AT4G27090.1	protein.synthesis.ribosomal protein.eukaryotic.60S subunit.L14	AT3G11510.1	protein.synthesis.ribosomal protein.eukaryotic.40S subunit.S14	0.099	0	0	0	0.992	0.565	0.9	0.629	0.999
AT4G29410	AT3G11510	135039	127748	AT4G29410.1	protein.synthesis.ribosomal protein.eukaryotic.60S subunit.L28	AT3G11510.1	protein.synthesis.ribosomal protein.eukaryotic.40S subunit.S14	0	0	0	0	0.999	0	0.9	0.08	0.999
AT5G02870	AT3G11510	136389	127748	AT5G02870.1	protein.synthesis.ribosomal protein.eukaryotic.60S subunit.L4/L1	AT3G11510.1	protein.synthesis.ribosomal protein.eukaryotic.40S subunit.S14	0.642	0	0	0	0.996	0.919	0.9	0.552	0.999
AT5G03850.1	AT3G11510	136497	127748	AT5G03850.1	protein.synthesis.ribosomal protein.eukaryotic.40S subunit.S28	AT3G11510.1	protein.synthesis.ribosomal protein.eukaryotic.40S subunit.S14	0	0	0	0	0.999	0.928	0	0.644	0.999
AT5G07090	AT3G11510	136835	127748	AT5G07090.1	protein.synthesis.ribosomal protein.eukaryotic.40S subunit.S4	AT3G11510.1	protein.synthesis.ribosomal protein.eukaryotic.40S subunit.S14	0	0	0	0	0.997	0.928	0.9	0.079	0.999
AT5G15200	AT3G11510	137608	127748	AT5G15200.1	protein.synthesis.ribosomal protein.eukaryotic.40S subunit.S9	AT3G11510.1	protein.synthesis.ribosomal protein.eukaryotic.40S subunit.S14	0.642	0	0	0	0.999	0.928	0	0.552	0.999
AT5G16130	AT3G11510	137706	127748	AT5G16130.1	protein.synthesis.ribosomal protein.eukaryotic.40S subunit.S7	AT3G11510.1	protein.synthesis.ribosomal protein.eukaryotic.40S subunit.S14	0	0	0	0	0.999	0.928	0.9	0.181	0.999
AT5G18380	AT3G11510	137945	127748	AT5G18380.1	protein.synthesis.ribosomal protein.eukaryotic.40S subunit.S16	AT3G11510.1	protein.synthesis.ribosomal protein.eukaryotic.40S subunit.S14	0.642	0	0	0	0.999	0.928	0.9	0.647	0.999
AT5G20290	AT3G11510	138156	127748	AT5G20290.1	protein.synthesis.ribosomal protein.eukaryotic.40S subunit.S8	AT3G11510.1	protein.synthesis.ribosomal protein.eukaryotic.40S subunit.S14	0	0	0	0	0.999	0.93	0.9	0.643	0.999
AT5G45775.2	AT3G11510	140146	127748	AT5G45775.2	protein.synthesis.ribosomal protein.eukaryotic.60S subunit.L11	AT3G11510.1	protein.synthesis.ribosomal protein.eukaryotic.40S subunit.S14	0.642	0	0	0	0.992	0.859	0	0.606	0.999
AT5G52650	AT3G11510	140892	127748	AT5G52650.1	protein.synthesis.ribosomal protein.eukaryotic.40S subunit.S10	AT3G11510.1	protein.synthesis.ribosomal protein.eukaryotic.40S subunit.S14	0	0	0	0	0.983	0.928	0.9	0.589	0.999
AT5G56670.1	AT3G11510	141333	127748	AT5G56670.1	protein.synthesis.ribosomal protein.eukaryotic.40S subunit.S30	AT3G11510.1	protein.synthesis.ribosomal protein.eukaryotic.40S subunit.S14	0	0	0	0	0.999	0.928	0	0	0.999
AT5G56710	AT3G11510	141337	127748	AT5G56710.1	protein.synthesis.ribosomal protein.eukaryotic.60S subunit.L31	AT3G11510.1	protein.synthesis.ribosomal protein.eukaryotic.40S subunit.S14	0	0	0	0	0.996	0.886	0.9	0.188	0.999
AT5G61170	AT3G11510	141811	127748	AT5G61170.1	protein.synthesis.ribosomal protein.eukaryotic.40S subunit.S19	AT3G11510.1	protein.synthesis.ribosomal protein.eukaryotic.40S subunit.S14	0	0	0	0	0.999	0.928	0.9	0.628	0.999
AT5G65220	AT3G11510	142245	127748	AT5G65220.1	protein.synthesis.ribosomal protein.prokaryotic.chloroplast.50S subunit.L29	AT3G11510.1	protein.synthesis.ribosomal protein.eukaryotic.40S subunit.S14	0.642	0	0	0	0.981	0.395	0	0.552	0.997
ATCG00790.1	AT3G11510	142568	127748	ATCG00790.1	protein.synthesis.ribosomal protein.prokaryotic.chloroplast.50S subunit.L16	AT3G11510.1	protein.synthesis.ribosomal protein.eukaryotic.40S subunit.S14	0.642	0	0	0	0.99	0.571	0	0.552	0.999
BBC1	AT3G11510	130518	127748	AT3G49010.1	protein.synthesis.ribosomal protein.eukaryotic.60S subunit.L13	AT3G11510.1	protein.synthesis.ribosomal protein.eukaryotic.40S subunit.S14	0	0	0	0	0.999	0.571	0.9	0	0.999
EMB1080	AT3G11510	130510	127748	AT3G48930.1	protein.synthesis.ribosomal protein.eukaryotic.40S subunit.S11	AT3G11510.1	protein.synthesis.ribosomal protein.eukaryotic.40S subunit.S14	0.642	0	0.239	0	0.997	0.928	0.9	0.603	0.999
emb2726	AT3G11510	135000	127748	AT4G29060.1	protein.synthesis.elongation	AT3G11510.1	protein.synthesis.ribosomal protein.eukaryotic.40S subunit.S14	0.068	0	0	0	0.808	0	0	0.603	0.922
EMB3010	AT3G11510	137148	127748	AT5G10360.1	protein.synthesis.ribosomal protein.eukaryotic.40S subunit.S6	AT3G11510.1	protein.synthesis.ribosomal protein.eukaryotic.40S subunit.S14	0	0	0	0	0.999	0.93	0.9	0.62	0.999
EMB3136	AT3G11510	137437	127748	AT5G13510.1	protein.synthesis.ribosomal protein.prokaryotic.chloroplast.50S subunit.L10	AT3G11510.1	protein.synthesis.ribosomal protein.eukaryotic.40S subunit.S14	0.102	0	0	0	0.823	0.703	0	0.552	0.976
RPL2.2	AT3G11510	142598	127748	ATCG01310.1	protein.synthesis.ribosomal protein.prokaryotic.chloroplast.50S subunit.L2	AT3G11510.1	protein.synthesis.ribosomal protein.eukaryotic.40S subunit.S14	0.642	0	0	0	0.992	0.245	0	0.552	0.998
RPL5B	AT3G11510	139473	127748	AT5G39740.1	protein.synthesis.ribosomal protein.eukaryotic.60S subunit.L5	AT3G11510.1	protein.synthesis.ribosomal protein.eukaryotic.40S subunit.S14	0.642	0	0	0	0.999	0.362	0.9	0.641	0.999
rps14	AT3G11510	142530	127748	ATCG00330.1	protein.synthesis.ribosomal protein.prokaryotic.chloroplast.30S subunit.S14	AT3G11510.1	protein.synthesis.ribosomal protein.eukaryotic.40S subunit.S14	0.642	0	0	0	0.932	0.735	0	0.552	0.996
RPS18C	AT3G11510	132858	127748	AT4G09800.1	protein.synthesis.ribosomal protein.eukaryotic.40S subunit.S18	AT3G11510.1	protein.synthesis.ribosomal protein.eukaryotic.40S subunit.S14	0.642	0	0	0	0.999	0.88	0	0.57	0.999
rps19	AT3G11510	142571	127748	ATCG00820.1	protein.synthesis.ribosomal protein.prokaryotic.chloroplast.30S subunit.S19	AT3G11510.1	protein.synthesis.ribosomal protein.eukaryotic.40S subunit.S14	0.642	0	0	0	0.986	0.647	0	0.552	0.999
RPS6A	AT3G11510	135287	127748	AT4G31700.1	protein.synthesis.ribosomal protein.eukaryotic.40S subunit.S6	AT3G11510.1	protein.synthesis.ribosomal protein.eukaryotic.40S subunit.S14	0	0	0	0	0.999	0.93	0.9	0.62	0.999
RPS7.2	AT3G11510	142593	127748	ATCG01240.1	protein.synthesis.ribosomal protein.prokaryotic.chloroplast.30S subunit.S7	AT3G11510.1	protein.synthesis.ribosomal protein.eukaryotic.40S subunit.S14	0.642	0	0	0	0.981	0.862	0	0.581	0.999
AT4G35090	AT3G11630	135659	127760	AT4G35090.1	redox.dismutases and catalases	AT3G11630.1	redox.peroxiredoxin.BAS1	0	0	0	0	0.248	0.744	0	0.655	0.931
HCF164	AT3G11630	135884	127760	AT4G37200.1	protein.assembly and cofactor ligation	AT3G11630.1	redox.peroxiredoxin.BAS1	0.299	0	0	0	0.069	0.577	0	0.683	0.903
NTRB	AT3G11630	135697	127760	AT4G35460.1	redox.thioredoxin	AT3G11630.1	redox.peroxiredoxin.BAS1	0.317	0	0	0	0.104	0.897	0	0.735	0.981
PRXQ	AT3G11630	129364	127760	AT3G26060.2	redox.peroxiredoxin	AT3G11630.1	redox.peroxiredoxin.BAS1	0	0	0.479	0.736	0.751	0.908	0	0.864	0.984
ROC4	AT3G11630	131903	127760	AT3G62030.2	cell.cycle.peptidylprolyl isomerase	AT3G11630.1	redox.peroxiredoxin.BAS1	0	0	0	0	0.877	0	0	0.292	0.909
TRXF2	AT3G11630	137735	127760	AT5G16400.1	redox.thioredoxin	AT3G11630.1	redox.peroxiredoxin.BAS1	0.299	0	0	0	0.162	0.577	0	0.646	0.902
HSP81-3	AT3G12050	141262	127806	AT5G56010.1	stress.abiotic.heat	AT3G12050.1	not assigned.no ontology	0	0	0	0	0.768	0.877	0	0.828	0.994
AT5G14460	AT3G23700	137535	129111	AT5G14460.1	nucleotide metabolism.deoxynucleotide metabolism.pseudouridine synthase	AT3G23700.1	not assigned.no ontology.S RNA-binding domain-containing protein	0.17	0	0	0	0.779	0.614	0	0.083	0.928
CHLM	AT3G23700	134563	129111	AT4G25080.1	tetrapyrrole synthesis.magnesium protoporphyrin IX methyltransferase	AT3G23700.1	not assigned.no ontology.S RNA-binding domain-containing protein	0.114	0	0	0	0.893	0	0	0	0.903
emb2726	AT3G23700	135000	129111	AT4G29060.1	protein.synthesis.elongation	AT3G23700.1	not assigned.no ontology.S RNA-binding domain-containing protein	0.064	0	0	0.629	0.751	0.769	0	0	0.942
EMB3136	AT3G23700	137437	129111	AT5G13510.1	protein.synthesis.ribosomal protein.prokaryotic.chloroplast.50S subunit.L10	AT3G23700.1	not assigned.no ontology.S RNA-binding domain-containing protein	0	0	0	0	0.929	0.654	0	0	0.975
AT5G02870	AT3G23940	136389	129137	AT5G02870.1	protein.synthesis.ribosomal protein.eukaryotic.60S subunit.L4/L1	AT3G23940.1	not assigned.no ontology	0	0	0	0	0.896	0	0	0.065	0.901
BCAT3	AT3G23940	130592	129137	AT3G49680.1	amino acid metabolism.synthesis.branched chain group.common.branched-chain amino acid aminotransferase	AT3G23940.1	not assigned.no ontology	0.311	0	0	0	0.366	0.751	0.971	0.717	0.999
IIL1	AT3G23940	133247	129137	AT4G13430.1	TCA / org transformation.other organic acid transformatons.aconitase	AT3G23940.1	not assigned.no ontology	0.642	0	0.313	0	0.228	0	0	0.552	0.903
IMS2	AT3G23940	138367	129137	AT5G23020.1	secondary metabolism.sulfur-containing.glucosinolates.synthesis.aliphatic.methylthioalkylmalate synthase (MAM)	AT3G23940.1	not assigned.no ontology	0.311	0	0.259	0	0.104	0	0.731	0.552	0.934
IPMI1	AT3G23940	131578	129137	AT3G58990.1	secondary metabolism.sulfur-containing.glucosinolates.synthesis.aliphatic.methylthioalkylmalate isomerase small subunit (MAM-IS)	AT3G23940.1	not assigned.no ontology	0.642	0	0.315	0	0.249	0	0	0.552	0.906
ENH1	AT3G47070	137817	130319	AT5G17170.1	protein.assembly and cofactor ligation	AT3G47070.1	not assigned.unknown	0	0	0	0	0.888	0	0	0.479	0.94
PSAE-1	AT3G47070	134968	130319	AT4G28750.1	PS.lightreaction.photosystem I.PSI polypeptide subunits	AT3G47070.1	not assigned.unknown	0	0	0	0	0.797	0	0	0.589	0.913
PSB28	AT3G47070	134957	130319	AT4G28660.2	PS.lightreaction.photosystem II.PSII polypeptide subunits	AT3G47070.1	not assigned.unknown	0	0	0	0	0.841	0	0	0.476	0.915
AT3G49910	AT3G47370	130619	130343	AT3G49910.1	protein.synthesis.ribosomal protein.eukaryotic.60S subunit.L26	AT3G47370.1	protein.synthesis.ribosomal protein.eukaryotic.40S subunit.S20	0.642	0	0	0	0.999	0	0.9	0.561	0.999
AT3G53740	AT3G47370	131035	130343	AT3G53740.2	protein.synthesis.ribosomal protein.eukaryotic.60S subunit.L36	AT3G47370.1	protein.synthesis.ribosomal protein.eukaryotic.40S subunit.S20	0	0	0	0	0.995	0	0.9	0.622	0.999
AT3G53870	AT3G47370	131048	130343	AT3G53870.1	protein.synthesis.ribosomal protein.eukaryotic.40S subunit.S3	AT3G47370.1	protein.synthesis.ribosomal protein.eukaryotic.40S subunit.S20	0.642	0	0	0	0.999	0.902	0.9	0.637	0.999
AT3G54210	AT3G47370	131083	130343	AT3G54210.1	protein.synthesis.ribosomal protein.prokaryotic.chloroplast.50S subunit.L17	AT3G47370.1	protein.synthesis.ribosomal protein.eukaryotic.40S subunit.S20	0.642	0	0	0	0.817	0	0	0.552	0.968
AT3G56340	AT3G47370	131308	130343	AT3G56340.1	protein.synthesis.ribosomal protein.eukaryotic.40S subunit.S26	AT3G47370.1	protein.synthesis.ribosomal protein.eukaryotic.40S subunit.S20	0	0	0	0	0.987	0.902	0.9	0.639	0.999
AT3G60245	AT3G47370	131702	130343	AT3G60245.1	protein.synthesis.ribosomal protein.eukaryotic.60S subunit.L37A	AT3G47370.1	protein.synthesis.ribosomal protein.eukaryotic.40S subunit.S20	0	0	0	0	0.997	0.513	0.9	0.634	0.999
AT3G62870	AT3G47370	131989	130343	AT3G62870.1	protein.synthesis.ribosomal protein.eukaryotic.60S subunit.L7A	AT3G47370.1	protein.synthesis.ribosomal protein.eukaryotic.40S subunit.S20	0.194	0	0	0	0.989	0.656	0	0.813	0.999
AT4G00810	AT3G47370	132160	130343	AT4G00810.1	protein.synthesis.ribosomal protein.eukaryotic.60S subunit.P1	AT3G47370.1	protein.synthesis.ribosomal protein.eukaryotic.40S subunit.S20	0	0	0	0	0.996	0.234	0.9	0	0.999
AT4G11175	AT3G47370	133005	130343	AT4G11175.1	protein.synthesis.initiation	AT3G47370.1	protein.synthesis.ribosomal protein.eukaryotic.40S subunit.S20	0.642	0	0	0	0.205	0.731	0	0	0.916
AT4G13170	AT3G47370	133214	130343	AT4G13170.1	protein.synthesis.ribosomal protein.eukaryotic.60S subunit.L13A	AT3G47370.1	protein.synthesis.ribosomal protein.eukaryotic.40S subunit.S20	0.254	0	0	0	0.999	0	0.9	0.552	0.999
AT4G15000	AT3G47370	133443	130343	AT4G15000.1	protein.synthesis.ribosomal protein.eukaryotic.60S subunit.L27	AT3G47370.1	protein.synthesis.ribosomal protein.eukaryotic.40S subunit.S20	0	0	0	0	0.999	0.646	0.9	0.563	0.999
AT4G18100	AT3G47370	133806	130343	AT4G18100.1	protein.synthesis.ribosomal protein.eukaryotic.60S subunit.L32	AT3G47370.1	protein.synthesis.ribosomal protein.eukaryotic.40S subunit.S20	0	0	0	0	0.999	0.734	0.9	0.552	0.999
AT4G27090	AT3G47370	134783	130343	AT4G27090.1	protein.synthesis.ribosomal protein.eukaryotic.60S subunit.L14	AT3G47370.1	protein.synthesis.ribosomal protein.eukaryotic.40S subunit.S20	0	0	0	0	0.999	0.714	0.9	0.083	0.999
AT4G29410	AT3G47370	135039	130343	AT4G29410.1	protein.synthesis.ribosomal protein.eukaryotic.60S subunit.L28	AT3G47370.1	protein.synthesis.ribosomal protein.eukaryotic.40S subunit.S20	0	0	0	0	0.998	0	0.9	0.072	0.999
AT5G02870	AT3G47370	136389	130343	AT5G02870.1	protein.synthesis.ribosomal protein.eukaryotic.60S subunit.L4/L1	AT3G47370.1	protein.synthesis.ribosomal protein.eukaryotic.40S subunit.S20	0.642	0	0	0	0.999	0.578	0.9	0.734	0.999
AT5G03850.1	AT3G47370	136497	130343	AT5G03850.1	protein.synthesis.ribosomal protein.eukaryotic.40S subunit.S28	AT3G47370.1	protein.synthesis.ribosomal protein.eukaryotic.40S subunit.S20	0	0	0	0	0.978	0.902	0	0.582	0.999
AT5G07090	AT3G47370	136835	130343	AT5G07090.1	protein.synthesis.ribosomal protein.eukaryotic.40S subunit.S4	AT3G47370.1	protein.synthesis.ribosomal protein.eukaryotic.40S subunit.S20	0	0	0	0	0.999	0.902	0.9	0.08	0.999
AT5G08180	AT3G47370	136950	130343	AT5G08180.1	protein.synthesis.ribosomal protein.eukaryotic.60S subunit.L7/L30/S12	AT3G47370.1	protein.synthesis.ribosomal protein.eukaryotic.40S subunit.S20	0.194	0	0	0	0.856	0.656	0	0.514	0.978
AT5G15200	AT3G47370	137608	130343	AT5G15200.1	protein.synthesis.ribosomal protein.eukaryotic.40S subunit.S9	AT3G47370.1	protein.synthesis.ribosomal protein.eukaryotic.40S subunit.S20	0.642	0	0	0	0.996	0.902	0	0.552	0.999
AT5G16130	AT3G47370	137706	130343	AT5G16130.1	protein.synthesis.ribosomal protein.eukaryotic.40S subunit.S7	AT3G47370.1	protein.synthesis.ribosomal protein.eukaryotic.40S subunit.S20	0	0	0	0	0.999	0.902	0.9	0.19	0.999
AT5G18380	AT3G47370	137945	130343	AT5G18380.1	protein.synthesis.ribosomal protein.eukaryotic.40S subunit.S16	AT3G47370.1	protein.synthesis.ribosomal protein.eukaryotic.40S subunit.S20	0.251	0	0	0	0.999	0.902	0.9	0.552	0.999
AT5G20290	AT3G47370	138156	130343	AT5G20290.1	protein.synthesis.ribosomal protein.eukaryotic.40S subunit.S8	AT3G47370.1	protein.synthesis.ribosomal protein.eukaryotic.40S subunit.S20	0	0	0	0	0.999	0.928	0.9	0.575	0.999
AT5G45775.2	AT3G47370	140146	130343	AT5G45775.2	protein.synthesis.ribosomal protein.eukaryotic.60S subunit.L11	AT3G47370.1	protein.synthesis.ribosomal protein.eukaryotic.40S subunit.S20	0.642	0	0	0	0.993	0.845	0	0.552	0.999
AT5G52650	AT3G47370	140892	130343	AT5G52650.1	protein.synthesis.ribosomal protein.eukaryotic.40S subunit.S10	AT3G47370.1	protein.synthesis.ribosomal protein.eukaryotic.40S subunit.S20	0	0	0	0	0.988	0.902	0.9	0.576	0.999
AT5G56670.1	AT3G47370	141333	130343	AT5G56670.1	protein.synthesis.ribosomal protein.eukaryotic.40S subunit.S30	AT3G47370.1	protein.synthesis.ribosomal protein.eukaryotic.40S subunit.S20	0	0	0	0	0.983	0.902	0	0.083	0.998
AT5G56710	AT3G47370	141337	130343	AT5G56710.1	protein.synthesis.ribosomal protein.eukaryotic.60S subunit.L31	AT3G47370.1	protein.synthesis.ribosomal protein.eukaryotic.40S subunit.S20	0	0	0	0	0.999	0	0.9	0.083	0.999
AT5G61170	AT3G47370	141811	130343	AT5G61170.1	protein.synthesis.ribosomal protein.eukaryotic.40S subunit.S19	AT3G47370.1	protein.synthesis.ribosomal protein.eukaryotic.40S subunit.S20	0	0	0	0	0.998	0.902	0.9	0.627	0.999
AT5G65220	AT3G47370	142245	130343	AT5G65220.1	protein.synthesis.ribosomal protein.prokaryotic.chloroplast.50S subunit.L29	AT3G47370.1	protein.synthesis.ribosomal protein.eukaryotic.40S subunit.S20	0.642	0	0	0	0.993	0.577	0	0.539	0.999
ATCG00790.1	AT3G47370	142568	130343	ATCG00790.1	protein.synthesis.ribosomal protein.prokaryotic.chloroplast.50S subunit.L16	AT3G47370.1	protein.synthesis.ribosomal protein.eukaryotic.40S subunit.S20	0.642	0	0	0	0.991	0	0	0.552	0.998
BBC1	AT3G47370	130518	130343	AT3G49010.1	protein.synthesis.ribosomal protein.eukaryotic.60S subunit.L13	AT3G47370.1	protein.synthesis.ribosomal protein.eukaryotic.40S subunit.S20	0	0	0	0	0.998	0.652	0.9	0.131	0.999
EMB1080	AT3G47370	130510	130343	AT3G48930.1	protein.synthesis.ribosomal protein.eukaryotic.40S subunit.S11	AT3G47370.1	protein.synthesis.ribosomal protein.eukaryotic.40S subunit.S20	0.642	0	0	0	0.998	0.902	0.9	0.59	0.999
emb2726	AT3G47370	135000	130343	AT4G29060.1	protein.synthesis.elongation	AT3G47370.1	protein.synthesis.ribosomal protein.eukaryotic.40S subunit.S20	0.102	0	0	0	0.925	0.542	0	0.63	0.987
EMB3010	AT3G47370	137148	130343	AT5G10360.1	protein.synthesis.ribosomal protein.eukaryotic.40S subunit.S6	AT3G47370.1	protein.synthesis.ribosomal protein.eukaryotic.40S subunit.S20	0	0	0	0	0.996	0.928	0.9	0.191	0.999
EMB3136	AT3G47370	137437	130343	AT5G13510.1	protein.synthesis.ribosomal protein.prokaryotic.chloroplast.50S subunit.L10	AT3G47370.1	protein.synthesis.ribosomal protein.eukaryotic.40S subunit.S20	0.311	0	0	0	0.856	0.741	0	0.552	0.987
RPL2.2	AT3G47370	142598	130343	ATCG01310.1	protein.synthesis.ribosomal protein.prokaryotic.chloroplast.50S subunit.L2	AT3G47370.1	protein.synthesis.ribosomal protein.eukaryotic.40S subunit.S20	0.642	0	0	0	0.999	0.233	0	0.552	0.999
RPL5B	AT3G47370	139473	130343	AT5G39740.1	protein.synthesis.ribosomal protein.eukaryotic.60S subunit.L5	AT3G47370.1	protein.synthesis.ribosomal protein.eukaryotic.40S subunit.S20	0.642	0	0	0	0.997	0.145	0.9	0.637	0.999
rps14	AT3G47370	142530	130343	ATCG00330.1	protein.synthesis.ribosomal protein.prokaryotic.chloroplast.30S subunit.S14	AT3G47370.1	protein.synthesis.ribosomal protein.eukaryotic.40S subunit.S20	0.642	0	0	0	0.981	0.759	0	0.552	0.999
RPS18C	AT3G47370	132858	130343	AT4G09800.1	protein.synthesis.ribosomal protein.eukaryotic.40S subunit.S18	AT3G47370.1	protein.synthesis.ribosomal protein.eukaryotic.40S subunit.S20	0.642	0	0	0	0.999	0.853	0	0.584	0.999
rps19	AT3G47370	142571	130343	ATCG00820.1	protein.synthesis.ribosomal protein.prokaryotic.chloroplast.30S subunit.S19	AT3G47370.1	protein.synthesis.ribosomal protein.eukaryotic.40S subunit.S20	0.642	0	0	0	0.999	0.657	0	0.552	0.999
RPS6A	AT3G47370	135287	130343	AT4G31700.1	protein.synthesis.ribosomal protein.eukaryotic.40S subunit.S6	AT3G47370.1	protein.synthesis.ribosomal protein.eukaryotic.40S subunit.S20	0	0	0	0	0.999	0.928	0.9	0.191	0.999
RPS7.2	AT3G47370	142593	130343	ATCG01240.1	protein.synthesis.ribosomal protein.prokaryotic.chloroplast.30S subunit.S7	AT3G47370.1	protein.synthesis.ribosomal protein.eukaryotic.40S subunit.S20	0.642	0	0	0	0.982	0.837	0	0.637	0.999
AT3G53740	AT3G49910	131035	130619	AT3G53740.2	protein.synthesis.ribosomal protein.eukaryotic.60S subunit.L36	AT3G49910.1	protein.synthesis.ribosomal protein.eukaryotic.60S subunit.L26	0	0	0	0	0.999	0.93	0.9	0.621	0.999
AT3G53870	AT3G49910	131048	130619	AT3G53870.1	protein.synthesis.ribosomal protein.eukaryotic.40S subunit.S3	AT3G49910.1	protein.synthesis.ribosomal protein.eukaryotic.60S subunit.L26	0.642	0	0	0	0.999	0.858	0.9	0.558	0.999
AT3G54210	AT3G49910	131083	130619	AT3G54210.1	protein.synthesis.ribosomal protein.prokaryotic.chloroplast.50S subunit.L17	AT3G49910.1	protein.synthesis.ribosomal protein.eukaryotic.60S subunit.L26	0.642	0	0	0	0.803	0.806	0	0.552	0.993
AT3G56340	AT3G49910	131308	130619	AT3G56340.1	protein.synthesis.ribosomal protein.eukaryotic.40S subunit.S26	AT3G49910.1	protein.synthesis.ribosomal protein.eukaryotic.60S subunit.L26	0	0	0	0	0.998	0.374	0.9	0.892	0.999
AT3G60245	AT3G49910	131702	130619	AT3G60245.1	protein.synthesis.ribosomal protein.eukaryotic.60S subunit.L37A	AT3G49910.1	protein.synthesis.ribosomal protein.eukaryotic.60S subunit.L26	0	0	0	0	0.999	0.943	0.9	0.552	0.999
AT3G62870	AT3G49910	131989	130619	AT3G62870.1	protein.synthesis.ribosomal protein.eukaryotic.60S subunit.L7A	AT3G49910.1	protein.synthesis.ribosomal protein.eukaryotic.60S subunit.L26	0.066	0	0	0	0.98	0.943	0	0.552	0.999
AT4G00810	AT3G49910	132160	130619	AT4G00810.1	protein.synthesis.ribosomal protein.eukaryotic.60S subunit.P1	AT3G49910.1	protein.synthesis.ribosomal protein.eukaryotic.60S subunit.L26	0	0	0	0	0.947	0.852	0.9	0.779	0.999
AT4G13170	AT3G49910	133214	130619	AT4G13170.1	protein.synthesis.ribosomal protein.eukaryotic.60S subunit.L13A	AT3G49910.1	protein.synthesis.ribosomal protein.eukaryotic.60S subunit.L26	0.295	0	0	0	0.999	0.928	0.9	0.552	0.999
AT4G15000	AT3G49910	133443	130619	AT4G15000.1	protein.synthesis.ribosomal protein.eukaryotic.60S subunit.L27	AT3G49910.1	protein.synthesis.ribosomal protein.eukaryotic.60S subunit.L26	0.112	0	0	0	0.999	0.93	0.9	0.179	0.999
AT4G18100	AT3G49910	133806	130619	AT4G18100.1	protein.synthesis.ribosomal protein.eukaryotic.60S subunit.L32	AT3G49910.1	protein.synthesis.ribosomal protein.eukaryotic.60S subunit.L26	0.642	0	0	0	0.998	0.943	0.9	0.552	0.999
AT4G27090	AT3G49910	134783	130619	AT4G27090.1	protein.synthesis.ribosomal protein.eukaryotic.60S subunit.L14	AT3G49910.1	protein.synthesis.ribosomal protein.eukaryotic.60S subunit.L26	0.112	0	0	0	0.999	0.942	0.9	0.563	0.999
AT4G29410	AT3G49910	135039	130619	AT4G29410.1	protein.synthesis.ribosomal protein.eukaryotic.60S subunit.L28	AT3G49910.1	protein.synthesis.ribosomal protein.eukaryotic.60S subunit.L26	0	0	0	0	0.999	0.932	0.9	0.742	0.999
AT5G02870	AT3G49910	136389	130619	AT5G02870.1	protein.synthesis.ribosomal protein.eukaryotic.60S subunit.L4/L1	AT3G49910.1	protein.synthesis.ribosomal protein.eukaryotic.60S subunit.L26	0.642	0	0.209	0	0.997	0.943	0.9	0.552	0.999
AT5G03850.1	AT3G49910	136497	130619	AT5G03850.1	protein.synthesis.ribosomal protein.eukaryotic.40S subunit.S28	AT3G49910.1	protein.synthesis.ribosomal protein.eukaryotic.60S subunit.L26	0	0	0	0	0.986	0	0	0.083	0.987
AT5G07090	AT3G49910	136835	130619	AT5G07090.1	protein.synthesis.ribosomal protein.eukaryotic.40S subunit.S4	AT3G49910.1	protein.synthesis.ribosomal protein.eukaryotic.60S subunit.L26	0.642	0	0	0	0.997	0.569	0.9	0.077	0.999
AT5G08180	AT3G49910	136950	130619	AT5G08180.1	protein.synthesis.ribosomal protein.eukaryotic.60S subunit.L7/L30/S12	AT3G49910.1	protein.synthesis.ribosomal protein.eukaryotic.60S subunit.L26	0.066	0	0	0	0.582	0.657	0	0.552	0.933
AT5G15200	AT3G49910	137608	130619	AT5G15200.1	protein.synthesis.ribosomal protein.eukaryotic.40S subunit.S9	AT3G49910.1	protein.synthesis.ribosomal protein.eukaryotic.60S subunit.L26	0.642	0	0	0	0.999	0	0	0.552	0.999
AT5G16130	AT3G49910	137706	130619	AT5G16130.1	protein.synthesis.ribosomal protein.eukaryotic.40S subunit.S7	AT3G49910.1	protein.synthesis.ribosomal protein.eukaryotic.60S subunit.L26	0	0	0	0	0.999	0.564	0.9	0.08	0.999
AT5G18380	AT3G49910	137945	130619	AT5G18380.1	protein.synthesis.ribosomal protein.eukaryotic.40S subunit.S16	AT3G49910.1	protein.synthesis.ribosomal protein.eukaryotic.60S subunit.L26	0.29	0	0	0	0.999	0.77	0.9	0.552	0.999
AT5G20290	AT3G49910	138156	130619	AT5G20290.1	protein.synthesis.ribosomal protein.eukaryotic.40S subunit.S8	AT3G49910.1	protein.synthesis.ribosomal protein.eukaryotic.60S subunit.L26	0	0	0	0	0.999	0	0.9	0.829	0.999
AT5G45775.2	AT3G49910	140146	130619	AT5G45775.2	protein.synthesis.ribosomal protein.eukaryotic.60S subunit.L11	AT3G49910.1	protein.synthesis.ribosomal protein.eukaryotic.60S subunit.L26	0.642	0	0	0	0.999	0.928	0	0.552	0.999
AT5G52650	AT3G49910	140892	130619	AT5G52650.1	protein.synthesis.ribosomal protein.eukaryotic.40S subunit.S10	AT3G49910.1	protein.synthesis.ribosomal protein.eukaryotic.60S subunit.L26	0	0	0	0	0.95	0	0.9	0.142	0.995
AT5G55220	AT3G49910	141178	130619	AT5G55220.1	protein.folding	AT3G49910.1	protein.synthesis.ribosomal protein.eukaryotic.60S subunit.L26	0	0	0	0	0.157	0.924	0	0.141	0.94
AT5G56670.1	AT3G49910	141333	130619	AT5G56670.1	protein.synthesis.ribosomal protein.eukaryotic.40S subunit.S30	AT3G49910.1	protein.synthesis.ribosomal protein.eukaryotic.60S subunit.L26	0	0	0	0	0.994	0.564	0	0	0.997
AT5G56710	AT3G49910	141337	130619	AT5G56710.1	protein.synthesis.ribosomal protein.eukaryotic.60S subunit.L31	AT3G49910.1	protein.synthesis.ribosomal protein.eukaryotic.60S subunit.L26	0	0	0	0	0.999	0.93	0.9	0.639	0.999
AT5G61170	AT3G49910	141811	130619	AT5G61170.1	protein.synthesis.ribosomal protein.eukaryotic.40S subunit.S19	AT3G49910.1	protein.synthesis.ribosomal protein.eukaryotic.60S subunit.L26	0	0	0	0	0.999	0.556	0.9	0.642	0.999
AT5G65220	AT3G49910	142245	130619	AT5G65220.1	protein.synthesis.ribosomal protein.prokaryotic.chloroplast.50S subunit.L29	AT3G49910.1	protein.synthesis.ribosomal protein.eukaryotic.60S subunit.L26	0.642	0	0	0	0.999	0.921	0	0.552	0.999
ATCG00790.1	AT3G49910	142568	130619	ATCG00790.1	protein.synthesis.ribosomal protein.prokaryotic.chloroplast.50S subunit.L16	AT3G49910.1	protein.synthesis.ribosomal protein.eukaryotic.60S subunit.L26	0.642	0	0	0	0.999	0.759	0	0.552	0.999
EMB3010	AT3G49910	137148	130619	AT5G10360.1	protein.synthesis.ribosomal protein.eukaryotic.40S subunit.S6	AT3G49910.1	protein.synthesis.ribosomal protein.eukaryotic.60S subunit.L26	0	0	0	0	0.999	0.582	0.9	0.557	0.999
EMB3136	AT3G49910	137437	130619	AT5G13510.1	protein.synthesis.ribosomal protein.prokaryotic.chloroplast.50S subunit.L10	AT3G49910.1	protein.synthesis.ribosomal protein.eukaryotic.60S subunit.L26	0.294	0	0	0	0.867	0.741	0	0.552	0.987
RPL2.2	AT3G49910	142598	130619	ATCG01310.1	protein.synthesis.ribosomal protein.prokaryotic.chloroplast.50S subunit.L2	AT3G49910.1	protein.synthesis.ribosomal protein.eukaryotic.60S subunit.L26	0.642	0	0	0	0.988	0.687	0	0.552	0.999
RPL27	AT3G49910	139599	130619	AT5G40950.1	protein.synthesis.ribosomal protein.prokaryotic.chloroplast.50S subunit.L27	AT3G49910.1	protein.synthesis.ribosomal protein.eukaryotic.60S subunit.L26	0	0	0	0	0.459	0.806	0	0.552	0.95
RPL5B	AT3G49910	139473	130619	AT5G39740.1	protein.synthesis.ribosomal protein.eukaryotic.60S subunit.L5	AT3G49910.1	protein.synthesis.ribosomal protein.eukaryotic.60S subunit.L26	0.642	0	0	0	0.999	0.943	0.9	0.645	0.999
rps14	AT3G49910	142530	130619	ATCG00330.1	protein.synthesis.ribosomal protein.prokaryotic.chloroplast.30S subunit.S14	AT3G49910.1	protein.synthesis.ribosomal protein.eukaryotic.60S subunit.L26	0.642	0	0	0	0.982	0	0	0.552	0.996
RPS18C	AT3G49910	132858	130619	AT4G09800.1	protein.synthesis.ribosomal protein.eukaryotic.40S subunit.S18	AT3G49910.1	protein.synthesis.ribosomal protein.eukaryotic.60S subunit.L26	0.642	0	0	0	0.999	0.351	0	0.552	0.999
rps19	AT3G49910	142571	130619	ATCG00820.1	protein.synthesis.ribosomal protein.prokaryotic.chloroplast.30S subunit.S19	AT3G49910.1	protein.synthesis.ribosomal protein.eukaryotic.60S subunit.L26	0.642	0	0	0	0.999	0.465	0	0.552	0.999
RPS6A	AT3G49910	135287	130619	AT4G31700.1	protein.synthesis.ribosomal protein.eukaryotic.40S subunit.S6	AT3G49910.1	protein.synthesis.ribosomal protein.eukaryotic.60S subunit.L26	0	0	0	0	0.999	0.582	0.9	0.557	0.999
RPS7.2	AT3G49910	142593	130619	ATCG01240.1	protein.synthesis.ribosomal protein.prokaryotic.chloroplast.30S subunit.S7	AT3G49910.1	protein.synthesis.ribosomal protein.eukaryotic.60S subunit.L26	0.642	0	0	0	0.972	0.47	0	0.552	0.997
AT3G53870	AT3G53740	131048	131035	AT3G53870.1	protein.synthesis.ribosomal protein.eukaryotic.40S subunit.S3	AT3G53740.2	protein.synthesis.ribosomal protein.eukaryotic.60S subunit.L36	0	0	0	0	0.999	0.666	0.9	0.185	0.999
AT3G56340	AT3G53740	131308	131035	AT3G56340.1	protein.synthesis.ribosomal protein.eukaryotic.40S subunit.S26	AT3G53740.2	protein.synthesis.ribosomal protein.eukaryotic.60S subunit.L36	0	0	0	0	0.999	0.348	0.9	0.588	0.999
AT3G60245	AT3G53740	131702	131035	AT3G60245.1	protein.synthesis.ribosomal protein.eukaryotic.60S subunit.L37A	AT3G53740.2	protein.synthesis.ribosomal protein.eukaryotic.60S subunit.L36	0	0	0	0	0.999	0.93	0.9	0.081	0.999
AT3G62870	AT3G53740	131989	131035	AT3G62870.1	protein.synthesis.ribosomal protein.eukaryotic.60S subunit.L7A	AT3G53740.2	protein.synthesis.ribosomal protein.eukaryotic.60S subunit.L36	0	0	0	0	0.944	0.93	0	0.629	0.998
AT4G00810	AT3G53740	132160	131035	AT4G00810.1	protein.synthesis.ribosomal protein.eukaryotic.60S subunit.P1	AT3G53740.2	protein.synthesis.ribosomal protein.eukaryotic.60S subunit.L36	0	0	0	0	0.993	0.856	0.9	0.126	0.999
AT4G13170	AT3G53740	133214	131035	AT4G13170.1	protein.synthesis.ribosomal protein.eukaryotic.60S subunit.L13A	AT3G53740.2	protein.synthesis.ribosomal protein.eukaryotic.60S subunit.L36	0	0	0	0	0.97	0.902	0.9	0	0.999
AT4G15000	AT3G53740	133443	131035	AT4G15000.1	protein.synthesis.ribosomal protein.eukaryotic.60S subunit.L27	AT3G53740.2	protein.synthesis.ribosomal protein.eukaryotic.60S subunit.L36	0	0	0	0	0.999	0.928	0.9	0.189	0.999
AT4G18100	AT3G53740	133806	131035	AT4G18100.1	protein.synthesis.ribosomal protein.eukaryotic.60S subunit.L32	AT3G53740.2	protein.synthesis.ribosomal protein.eukaryotic.60S subunit.L36	0	0	0	0	0.999	0.93	0.9	0.132	0.999
AT4G27090	AT3G53740	134783	131035	AT4G27090.1	protein.synthesis.ribosomal protein.eukaryotic.60S subunit.L14	AT3G53740.2	protein.synthesis.ribosomal protein.eukaryotic.60S subunit.L36	0	0	0	0	0.999	0.93	0.9	0.59	0.999
AT4G29410	AT3G53740	135039	131035	AT4G29410.1	protein.synthesis.ribosomal protein.eukaryotic.60S subunit.L28	AT3G53740.2	protein.synthesis.ribosomal protein.eukaryotic.60S subunit.L36	0	0	0	0	0.999	0.929	0.9	0.172	0.999
AT5G02870	AT3G53740	136389	131035	AT5G02870.1	protein.synthesis.ribosomal protein.eukaryotic.60S subunit.L4/L1	AT3G53740.2	protein.synthesis.ribosomal protein.eukaryotic.60S subunit.L36	0	0	0	0	0.966	0.93	0.9	0.423	0.999
AT5G03850.1	AT3G53740	136497	131035	AT5G03850.1	protein.synthesis.ribosomal protein.eukaryotic.40S subunit.S28	AT3G53740.2	protein.synthesis.ribosomal protein.eukaryotic.60S subunit.L36	0	0	0	0	0.999	0.653	0	0.141	0.999
AT5G07090	AT3G53740	136835	131035	AT5G07090.1	protein.synthesis.ribosomal protein.eukaryotic.40S subunit.S4	AT3G53740.2	protein.synthesis.ribosomal protein.eukaryotic.60S subunit.L36	0	0	0	0	0.995	0.717	0.9	0.073	0.999
AT5G08180	AT3G53740	136950	131035	AT5G08180.1	protein.synthesis.ribosomal protein.eukaryotic.60S subunit.L7/L30/S12	AT3G53740.2	protein.synthesis.ribosomal protein.eukaryotic.60S subunit.L36	0	0	0	0	0.721	0.718	0	0.081	0.923
AT5G15200	AT3G53740	137608	131035	AT5G15200.1	protein.synthesis.ribosomal protein.eukaryotic.40S subunit.S9	AT3G53740.2	protein.synthesis.ribosomal protein.eukaryotic.60S subunit.L36	0	0	0	0	0.996	0.335	0	0.583	0.998
AT5G16130	AT3G53740	137706	131035	AT5G16130.1	protein.synthesis.ribosomal protein.eukaryotic.40S subunit.S7	AT3G53740.2	protein.synthesis.ribosomal protein.eukaryotic.60S subunit.L36	0	0	0	0	0.998	0.498	0.9	0.6	0.999
AT5G18380	AT3G53740	137945	131035	AT5G18380.1	protein.synthesis.ribosomal protein.eukaryotic.40S subunit.S16	AT3G53740.2	protein.synthesis.ribosomal protein.eukaryotic.60S subunit.L36	0	0	0	0	0.999	0.861	0.9	0.588	0.999
AT5G20290	AT3G53740	138156	131035	AT5G20290.1	protein.synthesis.ribosomal protein.eukaryotic.40S subunit.S8	AT3G53740.2	protein.synthesis.ribosomal protein.eukaryotic.60S subunit.L36	0	0	0	0	0.999	0.894	0.9	0.184	0.999
AT5G45775.2	AT3G53740	140146	131035	AT5G45775.2	protein.synthesis.ribosomal protein.eukaryotic.60S subunit.L11	AT3G53740.2	protein.synthesis.ribosomal protein.eukaryotic.60S subunit.L36	0	0	0	0	0.976	0.902	0	0.13	0.997
AT5G52650	AT3G53740	140892	131035	AT5G52650.1	protein.synthesis.ribosomal protein.eukaryotic.40S subunit.S10	AT3G53740.2	protein.synthesis.ribosomal protein.eukaryotic.60S subunit.L36	0	0	0	0	0.909	0	0.9	0.627	0.996
AT5G56670.1	AT3G53740	141333	131035	AT5G56670.1	protein.synthesis.ribosomal protein.eukaryotic.40S subunit.S30	AT3G53740.2	protein.synthesis.ribosomal protein.eukaryotic.60S subunit.L36	0	0	0	0	0.999	0.498	0	0.083	0.999
AT5G56710	AT3G53740	141337	131035	AT5G56710.1	protein.synthesis.ribosomal protein.eukaryotic.60S subunit.L31	AT3G53740.2	protein.synthesis.ribosomal protein.eukaryotic.60S subunit.L36	0	0	0	0	0.999	0.928	0.9	0.188	0.999
AT5G61170	AT3G53740	141811	131035	AT5G61170.1	protein.synthesis.ribosomal protein.eukaryotic.40S subunit.S19	AT3G53740.2	protein.synthesis.ribosomal protein.eukaryotic.60S subunit.L36	0	0	0	0	0.997	0.498	0.9	0.612	0.999
AT5G65220	AT3G53740	142245	131035	AT5G65220.1	protein.synthesis.ribosomal protein.prokaryotic.chloroplast.50S subunit.L29	AT3G53740.2	protein.synthesis.ribosomal protein.eukaryotic.60S subunit.L36	0	0	0	0	0.998	0.88	0	0.189	0.999
ATCG00790.1	AT3G53740	142568	131035	ATCG00790.1	protein.synthesis.ribosomal protein.prokaryotic.chloroplast.50S subunit.L16	AT3G53740.2	protein.synthesis.ribosomal protein.eukaryotic.60S subunit.L36	0	0	0	0	0.66	0.772	0	0	0.919
EMB3010	AT3G53740	137148	131035	AT5G10360.1	protein.synthesis.ribosomal protein.eukaryotic.40S subunit.S6	AT3G53740.2	protein.synthesis.ribosomal protein.eukaryotic.60S subunit.L36	0	0	0	0	0.983	0.864	0.9	0.124	0.999
RPL2.2	AT3G53740	142598	131035	ATCG01310.1	protein.synthesis.ribosomal protein.prokaryotic.chloroplast.50S subunit.L2	AT3G53740.2	protein.synthesis.ribosomal protein.eukaryotic.60S subunit.L36	0	0	0	0	0.784	0.74	0	0.079	0.943
RPL5B	AT3G53740	139473	131035	AT5G39740.1	protein.synthesis.ribosomal protein.eukaryotic.60S subunit.L5	AT3G53740.2	protein.synthesis.ribosomal protein.eukaryotic.60S subunit.L36	0	0	0	0	0.988	0.93	0.9	0.184	0.999
RPS18C	AT3G53740	132858	131035	AT4G09800.1	protein.synthesis.ribosomal protein.eukaryotic.40S subunit.S18	AT3G53740.2	protein.synthesis.ribosomal protein.eukaryotic.60S subunit.L36	0	0	0	0	0.999	0.33	0	0.178	0.999
rps19	AT3G53740	142571	131035	ATCG00820.1	protein.synthesis.ribosomal protein.prokaryotic.chloroplast.30S subunit.S19	AT3G53740.2	protein.synthesis.ribosomal protein.eukaryotic.60S subunit.L36	0	0	0	0	0.999	0.526	0	0.18	0.999
RPS6A	AT3G53740	135287	131035	AT4G31700.1	protein.synthesis.ribosomal protein.eukaryotic.40S subunit.S6	AT3G53740.2	protein.synthesis.ribosomal protein.eukaryotic.60S subunit.L36	0	0	0	0	0.976	0.864	0.9	0.124	0.999
AT3G54210	AT3G53870	131083	131048	AT3G54210.1	protein.synthesis.ribosomal protein.prokaryotic.chloroplast.50S subunit.L17	AT3G53870.1	protein.synthesis.ribosomal protein.eukaryotic.40S subunit.S3	0.642	0	0	0	0.796	0	0	0.552	0.964
AT3G56340	AT3G53870	131308	131048	AT3G56340.1	protein.synthesis.ribosomal protein.eukaryotic.40S subunit.S26	AT3G53870.1	protein.synthesis.ribosomal protein.eukaryotic.40S subunit.S3	0	0	0	0	0.995	0.928	0.9	0.639	0.999
AT3G60245	AT3G53870	131702	131048	AT3G60245.1	protein.synthesis.ribosomal protein.eukaryotic.60S subunit.L37A	AT3G53870.1	protein.synthesis.ribosomal protein.eukaryotic.40S subunit.S3	0	0	0	0	0.994	0.639	0.9	0.552	0.999
AT3G62870	AT3G53870	131989	131048	AT3G62870.1	protein.synthesis.ribosomal protein.eukaryotic.60S subunit.L7A	AT3G53870.1	protein.synthesis.ribosomal protein.eukaryotic.40S subunit.S3	0.07	0	0	0	0.988	0.924	0	0.545	0.999
AT4G00810	AT3G53870	132160	131048	AT4G00810.1	protein.synthesis.ribosomal protein.eukaryotic.60S subunit.P1	AT3G53870.1	protein.synthesis.ribosomal protein.eukaryotic.40S subunit.S3	0	0	0	0	0.996	0.649	0.9	0.133	0.999
AT4G11175	AT3G53870	133005	131048	AT4G11175.1	protein.synthesis.initiation	AT3G53870.1	protein.synthesis.ribosomal protein.eukaryotic.40S subunit.S3	0.642	0	0	0	0.243	0.686	0	0	0.907
AT4G13170	AT3G53870	133214	131048	AT4G13170.1	protein.synthesis.ribosomal protein.eukaryotic.60S subunit.L13A	AT3G53870.1	protein.synthesis.ribosomal protein.eukaryotic.40S subunit.S3	0.266	0	0	0	0.996	0.738	0.9	0.552	0.999
AT4G15000	AT3G53870	133443	131048	AT4G15000.1	protein.synthesis.ribosomal protein.eukaryotic.60S subunit.L27	AT3G53870.1	protein.synthesis.ribosomal protein.eukaryotic.40S subunit.S3	0.095	0	0	0	0.999	0.671	0.9	0.143	0.999
AT4G18100	AT3G53870	133806	131048	AT4G18100.1	protein.synthesis.ribosomal protein.eukaryotic.60S subunit.L32	AT3G53870.1	protein.synthesis.ribosomal protein.eukaryotic.40S subunit.S3	0.642	0	0	0	0.999	0.696	0.9	0.552	0.999
AT4G27090	AT3G53870	134783	131048	AT4G27090.1	protein.synthesis.ribosomal protein.eukaryotic.60S subunit.L14	AT3G53870.1	protein.synthesis.ribosomal protein.eukaryotic.40S subunit.S3	0.095	0	0	0	0.998	0.926	0.9	0.625	0.999
AT4G29410	AT3G53870	135039	131048	AT4G29410.1	protein.synthesis.ribosomal protein.eukaryotic.60S subunit.L28	AT3G53870.1	protein.synthesis.ribosomal protein.eukaryotic.40S subunit.S3	0	0	0	0	0.999	0.088	0.9	0.072	0.999
AT5G02870	AT3G53870	136389	131048	AT5G02870.1	protein.synthesis.ribosomal protein.eukaryotic.60S subunit.L4/L1	AT3G53870.1	protein.synthesis.ribosomal protein.eukaryotic.40S subunit.S3	0.642	0	0	0	0.999	0.928	0.9	0.724	0.999
AT5G03850.1	AT3G53870	136497	131048	AT5G03850.1	protein.synthesis.ribosomal protein.eukaryotic.40S subunit.S28	AT3G53870.1	protein.synthesis.ribosomal protein.eukaryotic.40S subunit.S3	0	0	0	0	0.985	0.928	0	0.603	0.999
AT5G07090	AT3G53870	136835	131048	AT5G07090.1	protein.synthesis.ribosomal protein.eukaryotic.40S subunit.S4	AT3G53870.1	protein.synthesis.ribosomal protein.eukaryotic.40S subunit.S3	0.642	0	0	0	0.999	0.928	0.9	0.065	0.999
AT5G08180	AT3G53870	136950	131048	AT5G08180.1	protein.synthesis.ribosomal protein.eukaryotic.60S subunit.L7/L30/S12	AT3G53870.1	protein.synthesis.ribosomal protein.eukaryotic.40S subunit.S3	0.07	0	0	0	0.498	0.647	0	0.545	0.917
AT5G15200	AT3G53870	137608	131048	AT5G15200.1	protein.synthesis.ribosomal protein.eukaryotic.40S subunit.S9	AT3G53870.1	protein.synthesis.ribosomal protein.eukaryotic.40S subunit.S3	0.642	0	0	0	0.999	0.928	0	0.639	0.999
AT5G16130	AT3G53870	137706	131048	AT5G16130.1	protein.synthesis.ribosomal protein.eukaryotic.40S subunit.S7	AT3G53870.1	protein.synthesis.ribosomal protein.eukaryotic.40S subunit.S3	0	0	0	0	0.999	0.928	0.9	0.188	0.999
AT5G18380	AT3G53870	137945	131048	AT5G18380.1	protein.synthesis.ribosomal protein.eukaryotic.40S subunit.S16	AT3G53870.1	protein.synthesis.ribosomal protein.eukaryotic.40S subunit.S3	0.263	0	0	0	0.999	0.928	0.9	0.604	0.999
AT5G20290	AT3G53870	138156	131048	AT5G20290.1	protein.synthesis.ribosomal protein.eukaryotic.40S subunit.S8	AT3G53870.1	protein.synthesis.ribosomal protein.eukaryotic.40S subunit.S3	0	0	0	0	0.999	0.93	0.9	0.573	0.999
AT5G45775.2	AT3G53870	140146	131048	AT5G45775.2	protein.synthesis.ribosomal protein.eukaryotic.60S subunit.L11	AT3G53870.1	protein.synthesis.ribosomal protein.eukaryotic.40S subunit.S3	0.642	0	0	0	0.999	0.872	0	0.552	0.999
AT5G52650	AT3G53870	140892	131048	AT5G52650.1	protein.synthesis.ribosomal protein.eukaryotic.40S subunit.S10	AT3G53870.1	protein.synthesis.ribosomal protein.eukaryotic.40S subunit.S3	0	0	0	0	0.954	0.928	0.9	0.562	0.999
AT5G56670.1	AT3G53870	141333	131048	AT5G56670.1	protein.synthesis.ribosomal protein.eukaryotic.40S subunit.S30	AT3G53870.1	protein.synthesis.ribosomal protein.eukaryotic.40S subunit.S3	0	0	0	0	0.999	0.928	0	0	0.999
AT5G56710	AT3G53870	141337	131048	AT5G56710.1	protein.synthesis.ribosomal protein.eukaryotic.60S subunit.L31	AT3G53870.1	protein.synthesis.ribosomal protein.eukaryotic.40S subunit.S3	0	0	0	0	0.999	0.355	0.9	0.087	0.999
AT5G61170	AT3G53870	141811	131048	AT5G61170.1	protein.synthesis.ribosomal protein.eukaryotic.40S subunit.S19	AT3G53870.1	protein.synthesis.ribosomal protein.eukaryotic.40S subunit.S3	0	0	0	0	0.999	0.928	0.9	0.578	0.999
AT5G65220	AT3G53870	142245	131048	AT5G65220.1	protein.synthesis.ribosomal protein.prokaryotic.chloroplast.50S subunit.L29	AT3G53870.1	protein.synthesis.ribosomal protein.eukaryotic.40S subunit.S3	0.642	0	0	0	0.999	0	0	0.552	0.999
ATCG00790.1	AT3G53870	142568	131048	ATCG00790.1	protein.synthesis.ribosomal protein.prokaryotic.chloroplast.50S subunit.L16	AT3G53870.1	protein.synthesis.ribosomal protein.eukaryotic.40S subunit.S3	0.642	0	0	0	0.999	0.652	0	0.552	0.999
emb2726	AT3G53870	135000	131048	AT4G29060.1	protein.synthesis.elongation	AT3G53870.1	protein.synthesis.ribosomal protein.eukaryotic.40S subunit.S3	0.101	0	0	0	0.828	0	0	0.552	0.924
EMB3010	AT3G53870	137148	131048	AT5G10360.1	protein.synthesis.ribosomal protein.eukaryotic.40S subunit.S6	AT3G53870.1	protein.synthesis.ribosomal protein.eukaryotic.40S subunit.S3	0	0	0	0	0.999	0.93	0.9	0.611	0.999
EMB3136	AT3G53870	137437	131048	AT5G13510.1	protein.synthesis.ribosomal protein.prokaryotic.chloroplast.50S subunit.L10	AT3G53870.1	protein.synthesis.ribosomal protein.eukaryotic.40S subunit.S3	0.307	0	0	0	0.983	0.703	0	0.552	0.998
RPL2.2	AT3G53870	142598	131048	ATCG01310.1	protein.synthesis.ribosomal protein.prokaryotic.chloroplast.50S subunit.L2	AT3G53870.1	protein.synthesis.ribosomal protein.eukaryotic.40S subunit.S3	0.642	0	0	0	0.999	0.579	0	0.552	0.999
RPL5B	AT3G53870	139473	131048	AT5G39740.1	protein.synthesis.ribosomal protein.eukaryotic.60S subunit.L5	AT3G53870.1	protein.synthesis.ribosomal protein.eukaryotic.40S subunit.S3	0.642	0	0	0	0.999	0.894	0.9	0.646	0.999
rps14	AT3G53870	142530	131048	ATCG00330.1	protein.synthesis.ribosomal protein.prokaryotic.chloroplast.30S subunit.S14	AT3G53870.1	protein.synthesis.ribosomal protein.eukaryotic.40S subunit.S3	0.642	0	0	0	0.995	0.735	0	0.552	0.999
RPS18C	AT3G53870	132858	131048	AT4G09800.1	protein.synthesis.ribosomal protein.eukaryotic.40S subunit.S18	AT3G53870.1	protein.synthesis.ribosomal protein.eukaryotic.40S subunit.S3	0.642	0	0	0	0.999	0.88	0	0.552	0.999
rps19	AT3G53870	142571	131048	ATCG00820.1	protein.synthesis.ribosomal protein.prokaryotic.chloroplast.30S subunit.S19	AT3G53870.1	protein.synthesis.ribosomal protein.eukaryotic.40S subunit.S3	0.642	0	0	0	0.999	0.647	0	0.552	0.999
RPS6A	AT3G53870	135287	131048	AT4G31700.1	protein.synthesis.ribosomal protein.eukaryotic.40S subunit.S6	AT3G53870.1	protein.synthesis.ribosomal protein.eukaryotic.40S subunit.S3	0	0	0	0	0.999	0.93	0.9	0.611	0.999
RPS7.2	AT3G53870	142593	131048	ATCG01240.1	protein.synthesis.ribosomal protein.prokaryotic.chloroplast.30S subunit.S7	AT3G53870.1	protein.synthesis.ribosomal protein.eukaryotic.40S subunit.S3	0.642	0	0	0	0.992	0.862	0	0.631	0.999
AT4G13170	AT3G54210	133214	131083	AT4G13170.1	protein.synthesis.ribosomal protein.eukaryotic.60S subunit.L13A	AT3G54210.1	protein.synthesis.ribosomal protein.prokaryotic.chloroplast.50S subunit.L17	0.642	0	0	0	0.797	0.764	0	0.552	0.991
AT5G02870	AT3G54210	136389	131083	AT5G02870.1	protein.synthesis.ribosomal protein.eukaryotic.60S subunit.L4/L1	AT3G54210.1	protein.synthesis.ribosomal protein.prokaryotic.chloroplast.50S subunit.L17	0.642	0	0	0	0.81	0.806	0	0.552	0.993
AT5G14910	AT3G54210	137577	131083	AT5G14910.1	not assigned.no ontology	AT3G54210.1	protein.synthesis.ribosomal protein.prokaryotic.chloroplast.50S subunit.L17	0	0	0	0	0.948	0	0	0	0.949
AT5G15200	AT3G54210	137608	131083	AT5G15200.1	protein.synthesis.ribosomal protein.eukaryotic.40S subunit.S9	AT3G54210.1	protein.synthesis.ribosomal protein.prokaryotic.chloroplast.50S subunit.L17	0.642	0	0	0	0.803	0	0	0.552	0.965
AT5G18380	AT3G54210	137945	131083	AT5G18380.1	protein.synthesis.ribosomal protein.eukaryotic.40S subunit.S16	AT3G54210.1	protein.synthesis.ribosomal protein.prokaryotic.chloroplast.50S subunit.L17	0.642	0	0	0	0.779	0	0	0.552	0.961
AT5G45775.2	AT3G54210	140146	131083	AT5G45775.2	protein.synthesis.ribosomal protein.eukaryotic.60S subunit.L11	AT3G54210.1	protein.synthesis.ribosomal protein.prokaryotic.chloroplast.50S subunit.L17	0.642	0	0	0	0.76	0.772	0	0.552	0.99
AT5G65220	AT3G54210	142245	131083	AT5G65220.1	protein.synthesis.ribosomal protein.prokaryotic.chloroplast.50S subunit.L29	AT3G54210.1	protein.synthesis.ribosomal protein.prokaryotic.chloroplast.50S subunit.L17	0.642	0	0	0	0.934	0.772	0	0.528	0.997
ATCG00790.1	AT3G54210	142568	131083	ATCG00790.1	protein.synthesis.ribosomal protein.prokaryotic.chloroplast.50S subunit.L16	AT3G54210.1	protein.synthesis.ribosomal protein.prokaryotic.chloroplast.50S subunit.L17	0.642	0	0	0	0.803	0.928	0	0.552	0.997
CPSRP54	AT3G54210	136507	131083	AT5G03940.1	protein.targeting.chloroplast	AT3G54210.1	protein.synthesis.ribosomal protein.prokaryotic.chloroplast.50S subunit.L17	0.069	0	0	0	0.457	0.759	0	0.269	0.901
emb2726	AT3G54210	135000	131083	AT4G29060.1	protein.synthesis.elongation	AT3G54210.1	protein.synthesis.ribosomal protein.prokaryotic.chloroplast.50S subunit.L17	0.068	0	0	0	0.952	0	0	0.559	0.979
EMB3136	AT3G54210	137437	131083	AT5G13510.1	protein.synthesis.ribosomal protein.prokaryotic.chloroplast.50S subunit.L10	AT3G54210.1	protein.synthesis.ribosomal protein.prokaryotic.chloroplast.50S subunit.L17	0.101	0	0	0	0.973	0.764	0	0.552	0.997
RPL2.2	AT3G54210	142598	131083	ATCG01310.1	protein.synthesis.ribosomal protein.prokaryotic.chloroplast.50S subunit.L2	AT3G54210.1	protein.synthesis.ribosomal protein.prokaryotic.chloroplast.50S subunit.L17	0.642	0	0.261	0	0.814	0.741	0	0.552	0.993
RPL27	AT3G54210	139599	131083	AT5G40950.1	protein.synthesis.ribosomal protein.prokaryotic.chloroplast.50S subunit.L27	AT3G54210.1	protein.synthesis.ribosomal protein.prokaryotic.chloroplast.50S subunit.L17	0	0	0	0	0.91	0.928	0	0.552	0.996
RPL5B	AT3G54210	139473	131083	AT5G39740.1	protein.synthesis.ribosomal protein.eukaryotic.60S subunit.L5	AT3G54210.1	protein.synthesis.ribosomal protein.prokaryotic.chloroplast.50S subunit.L17	0.642	0	0	0	0.811	0.848	0	0.552	0.994
rps14	AT3G54210	142530	131083	ATCG00330.1	protein.synthesis.ribosomal protein.prokaryotic.chloroplast.30S subunit.S14	AT3G54210.1	protein.synthesis.ribosomal protein.prokaryotic.chloroplast.50S subunit.L17	0.642	0	0	0	0.789	0	0	0.552	0.963
RPS18C	AT3G54210	132858	131083	AT4G09800.1	protein.synthesis.ribosomal protein.eukaryotic.40S subunit.S18	AT3G54210.1	protein.synthesis.ribosomal protein.prokaryotic.chloroplast.50S subunit.L17	0.642	0	0	0	0.803	0	0	0.552	0.965
rps19	AT3G54210	142571	131083	ATCG00820.1	protein.synthesis.ribosomal protein.prokaryotic.chloroplast.30S subunit.S19	AT3G54210.1	protein.synthesis.ribosomal protein.prokaryotic.chloroplast.50S subunit.L17	0.642	0	0	0	0.803	0	0	0.552	0.965
RPS7.2	AT3G54210	142593	131083	ATCG01240.1	protein.synthesis.ribosomal protein.prokaryotic.chloroplast.30S subunit.S7	AT3G54210.1	protein.synthesis.ribosomal protein.prokaryotic.chloroplast.50S subunit.L17	0.383	0	0	0	0.822	0.327	0	0.552	0.962
AT4G16155	AT3G55410	133587	131208	AT4G16155.1	lipid metabolism.FA synthesis and FA elongation.pyruvate DH	AT3G55410.1	TCA / org transformation.TCA.2-oxoglutarate dehydrogenase	0.321	0	0	0	0.094	0.871	0.968	0.62	0.998
AT4G26910	AT3G55410	134764	131208	AT4G26910.1	not assigned.no ontology	AT3G55410.1	TCA / org transformation.TCA.2-oxoglutarate dehydrogenase	0.642	0	0.516	0	0.623	0.943	0.97	0.76	0.999
AT5G23250	AT3G55410	138393	131208	AT5G23250.1	TCA / org transformation.TCA.succinyl-CoA ligase	AT3G55410.1	TCA / org transformation.TCA.2-oxoglutarate dehydrogenase	0.642	0	0	0	0.379	0	0.97	0.618	0.997
IDH-V	AT3G55410	136432	131208	AT5G03290.1	TCA / org transformation.other organic acid transformatons.IDH	AT3G55410.1	TCA / org transformation.TCA.2-oxoglutarate dehydrogenase	0	0	0	0	0.126	0.321	0.934	0.169	0.964
SDH1-1	AT3G55410	142415	131208	AT5G66760.1	TCA / org transformation.TCA.succinate dehydrogenase	AT3G55410.1	TCA / org transformation.TCA.2-oxoglutarate dehydrogenase	0.61	0	0	0	0.764	0	0	0.352	0.936
AT3G60245	AT3G56340	131702	131308	AT3G60245.1	protein.synthesis.ribosomal protein.eukaryotic.60S subunit.L37A	AT3G56340.1	protein.synthesis.ribosomal protein.eukaryotic.40S subunit.S26	0	0	0	0	0.997	0.223	0.9	0.553	0.999
AT3G62870	AT3G56340	131989	131308	AT3G62870.1	protein.synthesis.ribosomal protein.eukaryotic.60S subunit.L7A	AT3G56340.1	protein.synthesis.ribosomal protein.eukaryotic.40S subunit.S26	0	0	0	0	0.98	0.721	0	0.132	0.994
AT4G00810	AT3G56340	132160	131308	AT4G00810.1	protein.synthesis.ribosomal protein.eukaryotic.60S subunit.P1	AT3G56340.1	protein.synthesis.ribosomal protein.eukaryotic.40S subunit.S26	0	0	0	0	0.965	0.343	0.9	0.83	0.999
AT4G13170	AT3G56340	133214	131308	AT4G13170.1	protein.synthesis.ribosomal protein.eukaryotic.60S subunit.L13A	AT3G56340.1	protein.synthesis.ribosomal protein.eukaryotic.40S subunit.S26	0	0	0	0	0.949	0	0.9	0	0.994
AT4G15000	AT3G56340	133443	131308	AT4G15000.1	protein.synthesis.ribosomal protein.eukaryotic.60S subunit.L27	AT3G56340.1	protein.synthesis.ribosomal protein.eukaryotic.40S subunit.S26	0	0	0	0	0.999	0.365	0.9	0.17	0.999
AT4G18100	AT3G56340	133806	131308	AT4G18100.1	protein.synthesis.ribosomal protein.eukaryotic.60S subunit.L32	AT3G56340.1	protein.synthesis.ribosomal protein.eukaryotic.40S subunit.S26	0	0	0	0	0.997	0.493	0.9	0.083	0.999
AT4G27090	AT3G56340	134783	131308	AT4G27090.1	protein.synthesis.ribosomal protein.eukaryotic.60S subunit.L14	AT3G56340.1	protein.synthesis.ribosomal protein.eukaryotic.40S subunit.S26	0	0	0	0	0.998	0.451	0.9	0.18	0.999
AT4G29410	AT3G56340	135039	131308	AT4G29410.1	protein.synthesis.ribosomal protein.eukaryotic.60S subunit.L28	AT3G56340.1	protein.synthesis.ribosomal protein.eukaryotic.40S subunit.S26	0	0	0	0	0.999	0	0.9	0.827	0.999
AT5G02870	AT3G56340	136389	131308	AT5G02870.1	protein.synthesis.ribosomal protein.eukaryotic.60S subunit.L4/L1	AT3G56340.1	protein.synthesis.ribosomal protein.eukaryotic.40S subunit.S26	0	0	0	0	0.996	0.288	0.9	0.554	0.999
AT5G03850.1	AT3G56340	136497	131308	AT5G03850.1	protein.synthesis.ribosomal protein.eukaryotic.40S subunit.S28	AT3G56340.1	protein.synthesis.ribosomal protein.eukaryotic.40S subunit.S26	0	0	0	0	0.998	0.928	0	0.641	0.999
AT5G07090	AT3G56340	136835	131308	AT5G07090.1	protein.synthesis.ribosomal protein.eukaryotic.40S subunit.S4	AT3G56340.1	protein.synthesis.ribosomal protein.eukaryotic.40S subunit.S26	0	0	0	0	0.997	0.928	0.9	0.083	0.999
AT5G08180	AT3G56340	136950	131308	AT5G08180.1	protein.synthesis.ribosomal protein.eukaryotic.60S subunit.L7/L30/S12	AT3G56340.1	protein.synthesis.ribosomal protein.eukaryotic.40S subunit.S26	0	0	0	0	0.713	0.721	0	0	0.918
AT5G15200	AT3G56340	137608	131308	AT5G15200.1	protein.synthesis.ribosomal protein.eukaryotic.40S subunit.S9	AT3G56340.1	protein.synthesis.ribosomal protein.eukaryotic.40S subunit.S26	0	0	0	0	0.997	0.928	0	0.074	0.999
AT5G16130	AT3G56340	137706	131308	AT5G16130.1	protein.synthesis.ribosomal protein.eukaryotic.40S subunit.S7	AT3G56340.1	protein.synthesis.ribosomal protein.eukaryotic.40S subunit.S26	0	0	0	0	0.998	0.928	0.9	0.562	0.999
AT5G18380	AT3G56340	137945	131308	AT5G18380.1	protein.synthesis.ribosomal protein.eukaryotic.40S subunit.S16	AT3G56340.1	protein.synthesis.ribosomal protein.eukaryotic.40S subunit.S26	0	0	0	0	0.995	0.928	0.9	0	0.999
AT5G20290	AT3G56340	138156	131308	AT5G20290.1	protein.synthesis.ribosomal protein.eukaryotic.40S subunit.S8	AT3G56340.1	protein.synthesis.ribosomal protein.eukaryotic.40S subunit.S26	0	0	0	0	0.995	0.93	0.9	0.84	0.999
AT5G45775.2	AT3G56340	140146	131308	AT5G45775.2	protein.synthesis.ribosomal protein.eukaryotic.60S subunit.L11	AT3G56340.1	protein.synthesis.ribosomal protein.eukaryotic.40S subunit.S26	0	0	0	0	0.802	0.238	0	0.618	0.937
AT5G52650	AT3G56340	140892	131308	AT5G52650.1	protein.synthesis.ribosomal protein.eukaryotic.40S subunit.S10	AT3G56340.1	protein.synthesis.ribosomal protein.eukaryotic.40S subunit.S26	0	0	0	0	0.984	0.928	0.9	0.642	0.999
AT5G56670.1	AT3G56340	141333	131308	AT5G56670.1	protein.synthesis.ribosomal protein.eukaryotic.40S subunit.S30	AT3G56340.1	protein.synthesis.ribosomal protein.eukaryotic.40S subunit.S26	0	0	0	0	0.989	0.928	0	0.184	0.999
AT5G56710	AT3G56340	141337	131308	AT5G56710.1	protein.synthesis.ribosomal protein.eukaryotic.60S subunit.L31	AT3G56340.1	protein.synthesis.ribosomal protein.eukaryotic.40S subunit.S26	0	0	0	0	0.999	0.372	0.9	0.073	0.999
AT5G61170	AT3G56340	141811	131308	AT5G61170.1	protein.synthesis.ribosomal protein.eukaryotic.40S subunit.S19	AT3G56340.1	protein.synthesis.ribosomal protein.eukaryotic.40S subunit.S26	0	0	0	0	0.998	0.928	0.9	0.611	0.999
AT5G65220	AT3G56340	142245	131308	AT5G65220.1	protein.synthesis.ribosomal protein.prokaryotic.chloroplast.50S subunit.L29	AT3G56340.1	protein.synthesis.ribosomal protein.eukaryotic.40S subunit.S26	0	0	0	0	0.954	0	0	0.076	0.955
EMB3010	AT3G56340	137148	131308	AT5G10360.1	protein.synthesis.ribosomal protein.eukaryotic.40S subunit.S6	AT3G56340.1	protein.synthesis.ribosomal protein.eukaryotic.40S subunit.S26	0	0	0	0	0.998	0.93	0.9	0.563	0.999
RPL5B	AT3G56340	139473	131308	AT5G39740.1	protein.synthesis.ribosomal protein.eukaryotic.60S subunit.L5	AT3G56340.1	protein.synthesis.ribosomal protein.eukaryotic.40S subunit.S26	0	0	0	0	0.995	0.102	0.9	0.647	0.999
rps14	AT3G56340	142530	131308	ATCG00330.1	protein.synthesis.ribosomal protein.prokaryotic.chloroplast.30S subunit.S14	AT3G56340.1	protein.synthesis.ribosomal protein.eukaryotic.40S subunit.S26	0	0	0	0	0.62	0.772	0	0.183	0.923
RPS18C	AT3G56340	132858	131308	AT4G09800.1	protein.synthesis.ribosomal protein.eukaryotic.40S subunit.S18	AT3G56340.1	protein.synthesis.ribosomal protein.eukaryotic.40S subunit.S26	0	0	0	0	0.997	0.88	0	0.185	0.999
rps19	AT3G56340	142571	131308	ATCG00820.1	protein.synthesis.ribosomal protein.prokaryotic.chloroplast.30S subunit.S19	AT3G56340.1	protein.synthesis.ribosomal protein.eukaryotic.40S subunit.S26	0	0	0	0	0.993	0.723	0	0.191	0.998
RPS6A	AT3G56340	135287	131308	AT4G31700.1	protein.synthesis.ribosomal protein.eukaryotic.40S subunit.S6	AT3G56340.1	protein.synthesis.ribosomal protein.eukaryotic.40S subunit.S26	0	0	0	0	0.998	0.93	0.9	0.563	0.999
RPS7.2	AT3G56340	142593	131308	ATCG01240.1	protein.synthesis.ribosomal protein.prokaryotic.chloroplast.30S subunit.S7	AT3G56340.1	protein.synthesis.ribosomal protein.eukaryotic.40S subunit.S26	0	0	0	0	0.697	0.862	0	0.603	0.981
AT3G62870	AT3G60245	131989	131702	AT3G62870.1	protein.synthesis.ribosomal protein.eukaryotic.60S subunit.L7A	AT3G60245.1	protein.synthesis.ribosomal protein.eukaryotic.60S subunit.L37A	0	0	0	0	0.949	0.943	0	0.552	0.998
AT4G00810	AT3G60245	132160	131702	AT4G00810.1	protein.synthesis.ribosomal protein.eukaryotic.60S subunit.P1	AT3G60245.1	protein.synthesis.ribosomal protein.eukaryotic.60S subunit.L37A	0	0	0	0	0.995	0.895	0.9	0.123	0.999
AT4G13170	AT3G60245	133214	131702	AT4G13170.1	protein.synthesis.ribosomal protein.eukaryotic.60S subunit.L13A	AT3G60245.1	protein.synthesis.ribosomal protein.eukaryotic.60S subunit.L37A	0	0	0	0	0.997	0.928	0.9	0.183	0.999
AT4G15000	AT3G60245	133443	131702	AT4G15000.1	protein.synthesis.ribosomal protein.eukaryotic.60S subunit.L27	AT3G60245.1	protein.synthesis.ribosomal protein.eukaryotic.60S subunit.L37A	0	0	0	0	0.999	0.93	0.9	0.084	0.999
AT4G18100	AT3G60245	133806	131702	AT4G18100.1	protein.synthesis.ribosomal protein.eukaryotic.60S subunit.L32	AT3G60245.1	protein.synthesis.ribosomal protein.eukaryotic.60S subunit.L37A	0	0	0	0	0.997	0.943	0.9	0.552	0.999
AT4G27090	AT3G60245	134783	131702	AT4G27090.1	protein.synthesis.ribosomal protein.eukaryotic.60S subunit.L14	AT3G60245.1	protein.synthesis.ribosomal protein.eukaryotic.60S subunit.L37A	0	0	0	0	0.995	0.943	0.9	0.084	0.999
AT4G29410	AT3G60245	135039	131702	AT4G29410.1	protein.synthesis.ribosomal protein.eukaryotic.60S subunit.L28	AT3G60245.1	protein.synthesis.ribosomal protein.eukaryotic.60S subunit.L37A	0	0	0	0	0.999	0.936	0.9	0.073	0.999
AT5G02870	AT3G60245	136389	131702	AT5G02870.1	protein.synthesis.ribosomal protein.eukaryotic.60S subunit.L4/L1	AT3G60245.1	protein.synthesis.ribosomal protein.eukaryotic.60S subunit.L37A	0	0	0	0	0.979	0.943	0.9	0.567	0.999
AT5G03850.1	AT3G60245	136497	131702	AT5G03850.1	protein.synthesis.ribosomal protein.eukaryotic.40S subunit.S28	AT3G60245.1	protein.synthesis.ribosomal protein.eukaryotic.60S subunit.L37A	0	0	0	0	0.998	0.758	0	0.141	0.999
AT5G07090	AT3G60245	136835	131702	AT5G07090.1	protein.synthesis.ribosomal protein.eukaryotic.40S subunit.S4	AT3G60245.1	protein.synthesis.ribosomal protein.eukaryotic.60S subunit.L37A	0	0	0	0	0.958	0.29	0.9	0	0.996
AT5G08180	AT3G60245	136950	131702	AT5G08180.1	protein.synthesis.ribosomal protein.eukaryotic.60S subunit.L7/L30/S12	AT3G60245.1	protein.synthesis.ribosomal protein.eukaryotic.60S subunit.L37A	0	0	0	0	0.752	0.764	0	0.552	0.972
AT5G15200	AT3G60245	137608	131702	AT5G15200.1	protein.synthesis.ribosomal protein.eukaryotic.40S subunit.S9	AT3G60245.1	protein.synthesis.ribosomal protein.eukaryotic.60S subunit.L37A	0	0	0	0	0.996	0	0	0	0.996
AT5G16130	AT3G60245	137706	131702	AT5G16130.1	protein.synthesis.ribosomal protein.eukaryotic.40S subunit.S7	AT3G60245.1	protein.synthesis.ribosomal protein.eukaryotic.60S subunit.L37A	0	0	0	0	0.998	0.369	0.9	0	0.999
AT5G18380	AT3G60245	137945	131702	AT5G18380.1	protein.synthesis.ribosomal protein.eukaryotic.40S subunit.S16	AT3G60245.1	protein.synthesis.ribosomal protein.eukaryotic.60S subunit.L37A	0	0	0	0	0.998	0.286	0.9	0	0.999
AT5G20290	AT3G60245	138156	131702	AT5G20290.1	protein.synthesis.ribosomal protein.eukaryotic.40S subunit.S8	AT3G60245.1	protein.synthesis.ribosomal protein.eukaryotic.60S subunit.L37A	0	0	0	0	0.997	0.778	0.9	0.552	0.999
AT5G45775.2	AT3G60245	140146	131702	AT5G45775.2	protein.synthesis.ribosomal protein.eukaryotic.60S subunit.L11	AT3G60245.1	protein.synthesis.ribosomal protein.eukaryotic.60S subunit.L37A	0	0	0	0	0.83	0.928	0	0	0.987
AT5G52650	AT3G60245	140892	131702	AT5G52650.1	protein.synthesis.ribosomal protein.eukaryotic.40S subunit.S10	AT3G60245.1	protein.synthesis.ribosomal protein.eukaryotic.60S subunit.L37A	0	0	0	0	0.979	0	0.9	0.111	0.998
AT5G56670.1	AT3G60245	141333	131702	AT5G56670.1	protein.synthesis.ribosomal protein.eukaryotic.40S subunit.S30	AT3G60245.1	protein.synthesis.ribosomal protein.eukaryotic.60S subunit.L37A	0	0	0	0	0.98	0	0	0.119	0.981
AT5G56710	AT3G60245	141337	131702	AT5G56710.1	protein.synthesis.ribosomal protein.eukaryotic.60S subunit.L31	AT3G60245.1	protein.synthesis.ribosomal protein.eukaryotic.60S subunit.L37A	0	0	0	0	0.999	0.93	0.9	0.077	0.999
AT5G61170	AT3G60245	141811	131702	AT5G61170.1	protein.synthesis.ribosomal protein.eukaryotic.40S subunit.S19	AT3G60245.1	protein.synthesis.ribosomal protein.eukaryotic.60S subunit.L37A	0	0	0	0	0.999	0.426	0.9	0.552	0.999
AT5G65220	AT3G60245	142245	131702	AT5G65220.1	protein.synthesis.ribosomal protein.prokaryotic.chloroplast.50S subunit.L29	AT3G60245.1	protein.synthesis.ribosomal protein.eukaryotic.60S subunit.L37A	0	0	0	0	0.994	0.921	0	0.074	0.999
ATCG00790.1	AT3G60245	142568	131702	ATCG00790.1	protein.synthesis.ribosomal protein.prokaryotic.chloroplast.50S subunit.L16	AT3G60245.1	protein.synthesis.ribosomal protein.eukaryotic.60S subunit.L37A	0	0	0	0	0.705	0.839	0	0.353	0.966
EMB3010	AT3G60245	137148	131702	AT5G10360.1	protein.synthesis.ribosomal protein.eukaryotic.40S subunit.S6	AT3G60245.1	protein.synthesis.ribosomal protein.eukaryotic.60S subunit.L37A	0	0	0	0	0.978	0.764	0.9	0.184	0.999
EMB3136	AT3G60245	137437	131702	AT5G13510.1	protein.synthesis.ribosomal protein.prokaryotic.chloroplast.50S subunit.L10	AT3G60245.1	protein.synthesis.ribosomal protein.eukaryotic.60S subunit.L37A	0	0	0	0	0.677	0.805	0	0	0.934
NDPK1	AT3G60245	132809	131702	AT4G09320.1	nucleotide metabolism.phosphotransfer and pyrophosphatases.nucleoside diphosphate kinase	AT3G60245.1	protein.synthesis.ribosomal protein.eukaryotic.60S subunit.L37A	0	0	0	0	0.916	0	0	0.23	0.934
RPL2.2	AT3G60245	142598	131702	ATCG01310.1	protein.synthesis.ribosomal protein.prokaryotic.chloroplast.50S subunit.L2	AT3G60245.1	protein.synthesis.ribosomal protein.eukaryotic.60S subunit.L37A	0	0	0	0	0.586	0.769	0	0.552	0.953
RPL5B	AT3G60245	139473	131702	AT5G39740.1	protein.synthesis.ribosomal protein.eukaryotic.60S subunit.L5	AT3G60245.1	protein.synthesis.ribosomal protein.eukaryotic.60S subunit.L37A	0	0	0	0	0.989	0.943	0.9	0.552	0.999
RPS18C	AT3G60245	132858	131702	AT4G09800.1	protein.synthesis.ribosomal protein.eukaryotic.40S subunit.S18	AT3G60245.1	protein.synthesis.ribosomal protein.eukaryotic.60S subunit.L37A	0	0	0	0	0.996	0	0	0	0.996
rps19	AT3G60245	142571	131702	ATCG00820.1	protein.synthesis.ribosomal protein.prokaryotic.chloroplast.30S subunit.S19	AT3G60245.1	protein.synthesis.ribosomal protein.eukaryotic.60S subunit.L37A	0	0	0	0	0.996	0	0	0	0.996
RPS6A	AT3G60245	135287	131702	AT4G31700.1	protein.synthesis.ribosomal protein.eukaryotic.40S subunit.S6	AT3G60245.1	protein.synthesis.ribosomal protein.eukaryotic.60S subunit.L37A	0	0	0	0	0.992	0.764	0.9	0.184	0.999
FBA2	AT3G60750	136068	131755	AT4G38970.1	PS.calvin cycle.aldolase	AT3G60750.1	PS.calvin cycle.transketolase	0.306	0	0	0	0.267	0	0.927	0.33	0.973
FBA5	AT3G60750	134724	131755	AT4G26530.1	PS.calvin cycle.aldolase	AT3G60750.1	PS.calvin cycle.transketolase	0.306	0	0	0	0.219	0	0.927	0.557	0.98
G6PD1	AT3G60750	139086	131755	AT5G35790.1	OPP.oxidative PP.G6PD	AT3G60750.1	PS.calvin cycle.transketolase	0.642	0	0	0	0.305	0.708	0	0.602	0.967
MAB1	AT3G60750	140704	131755	AT5G50850.1	TCA / org transformation.TCA.pyruvate DH.E1	AT3G60750.1	PS.calvin cycle.transketolase	0	0	0	0	0.098	0	0.882	0.187	0.908
RPE	AT3G60750	141836	131755	AT5G61410.1	PS.calvin cycle.RPE	AT3G60750.1	PS.calvin cycle.transketolase	0.31	0	0	0	0.233	0.305	0.971	0.639	0.995
TRA2	AT3G60750	137428	131755	AT5G13420.1	OPP.non-reductive PP.transaldolase	AT3G60750.1	PS.calvin cycle.transketolase	0.642	0.196	0	0	0.434	0.638	0.971	0.645	0.999
AT4G00810	AT3G62870	132160	131989	AT4G00810.1	protein.synthesis.ribosomal protein.eukaryotic.60S subunit.P1	AT3G62870.1	protein.synthesis.ribosomal protein.eukaryotic.60S subunit.L7A	0	0	0	0	0.881	0.866	0	0.073	0.984
AT4G13170	AT3G62870	133214	131989	AT4G13170.1	protein.synthesis.ribosomal protein.eukaryotic.60S subunit.L13A	AT3G62870.1	protein.synthesis.ribosomal protein.eukaryotic.60S subunit.L7A	0.079	0	0	0	0.933	0.928	0	0.556	0.997
AT4G15000	AT3G62870	133443	131989	AT4G15000.1	protein.synthesis.ribosomal protein.eukaryotic.60S subunit.L27	AT3G62870.1	protein.synthesis.ribosomal protein.eukaryotic.60S subunit.L7A	0	0	0	0	0.983	0.93	0	0.597	0.999
AT4G18100	AT3G62870	133806	131989	AT4G18100.1	protein.synthesis.ribosomal protein.eukaryotic.60S subunit.L32	AT3G62870.1	protein.synthesis.ribosomal protein.eukaryotic.60S subunit.L7A	0	0	0	0	0.952	0.943	0	0.552	0.998
AT4G27090	AT3G62870	134783	131989	AT4G27090.1	protein.synthesis.ribosomal protein.eukaryotic.60S subunit.L14	AT3G62870.1	protein.synthesis.ribosomal protein.eukaryotic.60S subunit.L7A	0	0	0	0	0.952	0.942	0	0.088	0.997
AT4G29410	AT3G62870	135039	131989	AT4G29410.1	protein.synthesis.ribosomal protein.eukaryotic.60S subunit.L28	AT3G62870.1	protein.synthesis.ribosomal protein.eukaryotic.60S subunit.L7A	0	0	0	0	0.949	0.933	0	0	0.996
AT5G02870	AT3G62870	136389	131989	AT5G02870.1	protein.synthesis.ribosomal protein.eukaryotic.60S subunit.L4/L1	AT3G62870.1	protein.synthesis.ribosomal protein.eukaryotic.60S subunit.L7A	0.101	0	0	0	0.999	0.943	0	0.771	0.999
AT5G03850.1	AT3G62870	136497	131989	AT5G03850.1	protein.synthesis.ribosomal protein.eukaryotic.40S subunit.S28	AT3G62870.1	protein.synthesis.ribosomal protein.eukaryotic.60S subunit.L7A	0.642	0	0	0	0.932	0.723	0	0.145	0.993
AT5G07090	AT3G62870	136835	131989	AT5G07090.1	protein.synthesis.ribosomal protein.eukaryotic.40S subunit.S4	AT3G62870.1	protein.synthesis.ribosomal protein.eukaryotic.60S subunit.L7A	0	0	0	0	0.999	0.872	0	0.142	0.999
AT5G14460	AT3G62870	137535	131989	AT5G14460.1	nucleotide metabolism.deoxynucleotide metabolism.pseudouridine synthase	AT3G62870.1	protein.synthesis.ribosomal protein.eukaryotic.60S subunit.L7A	0.642	0	0	0	0.261	0.759	0	0.189	0.942
AT5G15200	AT3G62870	137608	131989	AT5G15200.1	protein.synthesis.ribosomal protein.eukaryotic.40S subunit.S9	AT3G62870.1	protein.synthesis.ribosomal protein.eukaryotic.60S subunit.L7A	0.102	0	0	0	0.993	0.656	0	0.073	0.997
AT5G16130	AT3G62870	137706	131989	AT5G16130.1	protein.synthesis.ribosomal protein.eukaryotic.40S subunit.S7	AT3G62870.1	protein.synthesis.ribosomal protein.eukaryotic.60S subunit.L7A	0	0	0	0	0.992	0.721	0	0.137	0.998
AT5G18380	AT3G62870	137945	131989	AT5G18380.1	protein.synthesis.ribosomal protein.eukaryotic.40S subunit.S16	AT3G62870.1	protein.synthesis.ribosomal protein.eukaryotic.60S subunit.L7A	0.079	0	0	0	0.961	0.912	0	0.125	0.996
AT5G20290	AT3G62870	138156	131989	AT5G20290.1	protein.synthesis.ribosomal protein.eukaryotic.40S subunit.S8	AT3G62870.1	protein.synthesis.ribosomal protein.eukaryotic.60S subunit.L7A	0	0	0	0	0.995	0.928	0	0.583	0.999
AT5G45775.2	AT3G62870	140146	131989	AT5G45775.2	protein.synthesis.ribosomal protein.eukaryotic.60S subunit.L11	AT3G62870.1	protein.synthesis.ribosomal protein.eukaryotic.60S subunit.L7A	0.064	0	0	0	0.982	0.928	0	0	0.998
AT5G52650	AT3G62870	140892	131989	AT5G52650.1	protein.synthesis.ribosomal protein.eukaryotic.40S subunit.S10	AT3G62870.1	protein.synthesis.ribosomal protein.eukaryotic.60S subunit.L7A	0	0	0	0	0.941	0.72	0	0.083	0.983
AT5G56710	AT3G62870	141337	131989	AT5G56710.1	protein.synthesis.ribosomal protein.eukaryotic.60S subunit.L31	AT3G62870.1	protein.synthesis.ribosomal protein.eukaryotic.60S subunit.L7A	0	0	0	0	0.959	0.93	0	0.137	0.997
AT5G61170	AT3G62870	141811	131989	AT5G61170.1	protein.synthesis.ribosomal protein.eukaryotic.40S subunit.S19	AT3G62870.1	protein.synthesis.ribosomal protein.eukaryotic.60S subunit.L7A	0	0	0	0	0.982	0.723	0	0.616	0.998
AT5G65220	AT3G62870	142245	131989	AT5G65220.1	protein.synthesis.ribosomal protein.prokaryotic.chloroplast.50S subunit.L29	AT3G62870.1	protein.synthesis.ribosomal protein.eukaryotic.60S subunit.L7A	0.07	0	0	0	0.826	0.921	0	0.083	0.986
EMB3010	AT3G62870	137148	131989	AT5G10360.1	protein.synthesis.ribosomal protein.eukaryotic.40S subunit.S6	AT3G62870.1	protein.synthesis.ribosomal protein.eukaryotic.60S subunit.L7A	0.259	0	0	0	0.994	0.929	0	0.492	0.999
NDPK1	AT3G62870	132809	131989	AT4G09320.1	nucleotide metabolism.phosphotransfer and pyrophosphatases.nucleoside diphosphate kinase	AT3G62870.1	protein.synthesis.ribosomal protein.eukaryotic.60S subunit.L7A	0.642	0	0	0	0.539	0	0	0.552	0.921
RPL5B	AT3G62870	139473	131989	AT5G39740.1	protein.synthesis.ribosomal protein.eukaryotic.60S subunit.L5	AT3G62870.1	protein.synthesis.ribosomal protein.eukaryotic.60S subunit.L7A	0	0	0.271	0	0.98	0.943	0	0.639	0.999
RPS18C	AT3G62870	132858	131989	AT4G09800.1	protein.synthesis.ribosomal protein.eukaryotic.40S subunit.S18	AT3G62870.1	protein.synthesis.ribosomal protein.eukaryotic.60S subunit.L7A	0.102	0	0	0	0.963	0.647	0	0.154	0.989
RPS6A	AT3G62870	135287	131989	AT4G31700.1	protein.synthesis.ribosomal protein.eukaryotic.40S subunit.S6	AT3G62870.1	protein.synthesis.ribosomal protein.eukaryotic.60S subunit.L7A	0.259	0	0	0	0.996	0.929	0	0.492	0.999
RPS7.2	AT3G62870	142593	131989	ATCG01240.1	protein.synthesis.ribosomal protein.prokaryotic.chloroplast.30S subunit.S7	AT3G62870.1	protein.synthesis.ribosomal protein.eukaryotic.60S subunit.L7A	0.311	0	0	0	0.712	0.821	0	0.129	0.964
AT4G13170	AT4G00810	133214	132160	AT4G13170.1	protein.synthesis.ribosomal protein.eukaryotic.60S subunit.L13A	AT4G00810.1	protein.synthesis.ribosomal protein.eukaryotic.60S subunit.P1	0	0	0	0	0.928	0.827	0.9	0.57	0.999
AT4G15000	AT4G00810	133443	132160	AT4G15000.1	protein.synthesis.ribosomal protein.eukaryotic.60S subunit.L27	AT4G00810.1	protein.synthesis.ribosomal protein.eukaryotic.60S subunit.P1	0	0	0	0	0.997	0.856	0.9	0.083	0.999
AT4G18100	AT4G00810	133806	132160	AT4G18100.1	protein.synthesis.ribosomal protein.eukaryotic.60S subunit.L32	AT4G00810.1	protein.synthesis.ribosomal protein.eukaryotic.60S subunit.P1	0	0	0	0	0.999	0.908	0.9	0.136	0.999
AT4G27090	AT4G00810	134783	132160	AT4G27090.1	protein.synthesis.ribosomal protein.eukaryotic.60S subunit.L14	AT4G00810.1	protein.synthesis.ribosomal protein.eukaryotic.60S subunit.P1	0	0	0	0	0.991	0.895	0.9	0.133	0.999
AT4G29410	AT4G00810	135039	132160	AT4G29410.1	protein.synthesis.ribosomal protein.eukaryotic.60S subunit.L28	AT4G00810.1	protein.synthesis.ribosomal protein.eukaryotic.60S subunit.P1	0	0	0	0	0.968	0.717	0.9	0.85	0.999
AT5G02870	AT4G00810	136389	132160	AT5G02870.1	protein.synthesis.ribosomal protein.eukaryotic.60S subunit.L4/L1	AT4G00810.1	protein.synthesis.ribosomal protein.eukaryotic.60S subunit.P1	0	0	0	0	0.995	0.928	0.9	0	0.999
AT5G03850.1	AT4G00810	136497	132160	AT5G03850.1	protein.synthesis.ribosomal protein.eukaryotic.40S subunit.S28	AT4G00810.1	protein.synthesis.ribosomal protein.eukaryotic.60S subunit.P1	0	0	0	0	0.999	0.302	0	0.073	0.999
AT5G07090	AT4G00810	136835	132160	AT5G07090.1	protein.synthesis.ribosomal protein.eukaryotic.40S subunit.S4	AT4G00810.1	protein.synthesis.ribosomal protein.eukaryotic.60S subunit.P1	0	0	0	0	0.994	0.223	0.9	0	0.999
AT5G15200	AT4G00810	137608	132160	AT5G15200.1	protein.synthesis.ribosomal protein.eukaryotic.40S subunit.S9	AT4G00810.1	protein.synthesis.ribosomal protein.eukaryotic.60S subunit.P1	0	0	0	0	0.975	0.129	0	0	0.977
AT5G16130	AT4G00810	137706	132160	AT5G16130.1	protein.synthesis.ribosomal protein.eukaryotic.40S subunit.S7	AT4G00810.1	protein.synthesis.ribosomal protein.eukaryotic.60S subunit.P1	0	0	0	0	0.976	0.63	0.9	0.559	0.999
AT5G18380	AT4G00810	137945	132160	AT5G18380.1	protein.synthesis.ribosomal protein.eukaryotic.40S subunit.S16	AT4G00810.1	protein.synthesis.ribosomal protein.eukaryotic.60S subunit.P1	0	0	0	0	0.995	0.642	0.9	0.112	0.999
AT5G20290	AT4G00810	138156	132160	AT5G20290.1	protein.synthesis.ribosomal protein.eukaryotic.40S subunit.S8	AT4G00810.1	protein.synthesis.ribosomal protein.eukaryotic.60S subunit.P1	0	0	0	0	0.999	0.714	0.9	0.842	0.999
AT5G45775.2	AT4G00810	140146	132160	AT5G45775.2	protein.synthesis.ribosomal protein.eukaryotic.60S subunit.L11	AT4G00810.1	protein.synthesis.ribosomal protein.eukaryotic.60S subunit.P1	0	0	0	0	0.98	0.865	0	0.065	0.997
AT5G52650	AT4G00810	140892	132160	AT5G52650.1	protein.synthesis.ribosomal protein.eukaryotic.40S subunit.S10	AT4G00810.1	protein.synthesis.ribosomal protein.eukaryotic.60S subunit.P1	0	0	0	0	0.97	0.359	0.9	0	0.997
AT5G56670.1	AT4G00810	141333	132160	AT5G56670.1	protein.synthesis.ribosomal protein.eukaryotic.40S subunit.S30	AT4G00810.1	protein.synthesis.ribosomal protein.eukaryotic.60S subunit.P1	0	0	0	0	0.943	0.237	0	0	0.954
AT5G56710	AT4G00810	141337	132160	AT5G56710.1	protein.synthesis.ribosomal protein.eukaryotic.60S subunit.L31	AT4G00810.1	protein.synthesis.ribosomal protein.eukaryotic.60S subunit.P1	0.1	0	0	0	0.997	0.856	0.9	0.136	0.999
AT5G61170	AT4G00810	141811	132160	AT5G61170.1	protein.synthesis.ribosomal protein.eukaryotic.40S subunit.S19	AT4G00810.1	protein.synthesis.ribosomal protein.eukaryotic.60S subunit.P1	0.097	0	0	0	0.998	0.636	0.9	0.084	0.999
AT5G65220	AT4G00810	142245	132160	AT5G65220.1	protein.synthesis.ribosomal protein.prokaryotic.chloroplast.50S subunit.L29	AT4G00810.1	protein.synthesis.ribosomal protein.eukaryotic.60S subunit.P1	0	0	0	0	0.973	0.782	0	0.19	0.995
EMB3010	AT4G00810	137148	132160	AT5G10360.1	protein.synthesis.ribosomal protein.eukaryotic.40S subunit.S6	AT4G00810.1	protein.synthesis.ribosomal protein.eukaryotic.60S subunit.P1	0	0	0	0	0.962	0.407	0.9	0	0.997
EMB3136	AT4G00810	137437	132160	AT5G13510.1	protein.synthesis.ribosomal protein.prokaryotic.chloroplast.50S subunit.L10	AT4G00810.1	protein.synthesis.ribosomal protein.eukaryotic.60S subunit.P1	0.642	0	0	0	0.522	0.591	0	0.142	0.933
RPL5B	AT4G00810	139473	132160	AT5G39740.1	protein.synthesis.ribosomal protein.eukaryotic.60S subunit.L5	AT4G00810.1	protein.synthesis.ribosomal protein.eukaryotic.60S subunit.P1	0	0	0	0	0.987	0.908	0.9	0.139	0.999
RPS18C	AT4G00810	132858	132160	AT4G09800.1	protein.synthesis.ribosomal protein.eukaryotic.40S subunit.S18	AT4G00810.1	protein.synthesis.ribosomal protein.eukaryotic.60S subunit.P1	0	0	0	0	0.987	0	0	0.187	0.989
RPS6A	AT4G00810	135287	132160	AT4G31700.1	protein.synthesis.ribosomal protein.eukaryotic.40S subunit.S6	AT4G00810.1	protein.synthesis.ribosomal protein.eukaryotic.60S subunit.P1	0	0	0	0	0.982	0.407	0.9	0	0.998
rps19	AT4G11175	142571	133005	ATCG00820.1	protein.synthesis.ribosomal protein.prokaryotic.chloroplast.30S subunit.S19	AT4G11175.1	protein.synthesis.initiation	0.642	0	0.205	0	0.29	0.589	0	0	0.905
AT4G15000	AT4G13170	133443	133214	AT4G15000.1	protein.synthesis.ribosomal protein.eukaryotic.60S subunit.L27	AT4G13170.1	protein.synthesis.ribosomal protein.eukaryotic.60S subunit.L13A	0.065	0	0	0	0.999	0.902	0.9	0	0.999
AT4G18100	AT4G13170	133806	133214	AT4G18100.1	protein.synthesis.ribosomal protein.eukaryotic.60S subunit.L32	AT4G13170.1	protein.synthesis.ribosomal protein.eukaryotic.60S subunit.L13A	0	0	0	0	0.997	0.928	0.9	0.613	0.999
AT4G27090	AT4G13170	134783	133214	AT4G27090.1	protein.synthesis.ribosomal protein.eukaryotic.60S subunit.L14	AT4G13170.1	protein.synthesis.ribosomal protein.eukaryotic.60S subunit.L13A	0.065	0	0	0	0.991	0.928	0.9	0.083	0.999
AT4G29410	AT4G13170	135039	133214	AT4G29410.1	protein.synthesis.ribosomal protein.eukaryotic.60S subunit.L28	AT4G13170.1	protein.synthesis.ribosomal protein.eukaryotic.60S subunit.L13A	0	0	0	0	0.964	0.922	0.9	0.083	0.999
AT5G02870	AT4G13170	136389	133214	AT5G02870.1	protein.synthesis.ribosomal protein.eukaryotic.60S subunit.L4/L1	AT4G13170.1	protein.synthesis.ribosomal protein.eukaryotic.60S subunit.L13A	0.261	0	0	0	0.999	0.928	0.9	0.6	0.999
AT5G03850.1	AT4G13170	136497	133214	AT5G03850.1	protein.synthesis.ribosomal protein.eukaryotic.40S subunit.S28	AT4G13170.1	protein.synthesis.ribosomal protein.eukaryotic.60S subunit.L13A	0	0	0	0	0.939	0	0	0	0.941
AT5G07090	AT4G13170	136835	133214	AT5G07090.1	protein.synthesis.ribosomal protein.eukaryotic.40S subunit.S4	AT4G13170.1	protein.synthesis.ribosomal protein.eukaryotic.60S subunit.L13A	0	0	0	0	0.973	0.482	0.9	0.554	0.999
AT5G15200	AT4G13170	137608	133214	AT5G15200.1	protein.synthesis.ribosomal protein.eukaryotic.40S subunit.S9	AT4G13170.1	protein.synthesis.ribosomal protein.eukaryotic.60S subunit.L13A	0.642	0	0.364	0	0.976	0.364	0	0.552	0.998
AT5G16130	AT4G13170	137706	133214	AT5G16130.1	protein.synthesis.ribosomal protein.eukaryotic.40S subunit.S7	AT4G13170.1	protein.synthesis.ribosomal protein.eukaryotic.60S subunit.L13A	0	0	0	0	0.966	0.47	0.9	0.136	0.998
AT5G18380	AT4G13170	137945	133214	AT5G18380.1	protein.synthesis.ribosomal protein.eukaryotic.40S subunit.S16	AT4G13170.1	protein.synthesis.ribosomal protein.eukaryotic.60S subunit.L13A	0.642	0	0	0	0.995	0.565	0.9	0.59	0.999
AT5G20290	AT4G13170	138156	133214	AT5G20290.1	protein.synthesis.ribosomal protein.eukaryotic.40S subunit.S8	AT4G13170.1	protein.synthesis.ribosomal protein.eukaryotic.60S subunit.L13A	0	0	0	0	0.998	0.342	0.9	0.181	0.999
AT5G45775.2	AT4G13170	140146	133214	AT5G45775.2	protein.synthesis.ribosomal protein.eukaryotic.60S subunit.L11	AT4G13170.1	protein.synthesis.ribosomal protein.eukaryotic.60S subunit.L13A	0.299	0	0	0	0.98	0.873	0	0.552	0.999
AT5G52650	AT4G13170	140892	133214	AT5G52650.1	protein.synthesis.ribosomal protein.eukaryotic.40S subunit.S10	AT4G13170.1	protein.synthesis.ribosomal protein.eukaryotic.60S subunit.L13A	0	0	0	0	0.997	0	0.9	0	0.999
AT5G56670.1	AT4G13170	141333	133214	AT5G56670.1	protein.synthesis.ribosomal protein.eukaryotic.40S subunit.S30	AT4G13170.1	protein.synthesis.ribosomal protein.eukaryotic.60S subunit.L13A	0	0	0	0	0.939	0.464	0	0	0.965
AT5G56710	AT4G13170	141337	133214	AT5G56710.1	protein.synthesis.ribosomal protein.eukaryotic.60S subunit.L31	AT4G13170.1	protein.synthesis.ribosomal protein.eukaryotic.60S subunit.L13A	0	0	0	0	0.997	0.902	0.9	0.088	0.999
AT5G61170	AT4G13170	141811	133214	AT5G61170.1	protein.synthesis.ribosomal protein.eukaryotic.40S subunit.S19	AT4G13170.1	protein.synthesis.ribosomal protein.eukaryotic.60S subunit.L13A	0	0	0	0	0.999	0	0.9	0.085	0.999
AT5G65220	AT4G13170	142245	133214	AT5G65220.1	protein.synthesis.ribosomal protein.prokaryotic.chloroplast.50S subunit.L29	AT4G13170.1	protein.synthesis.ribosomal protein.eukaryotic.60S subunit.L13A	0.158	0	0	0	0.999	0.853	0	0.518	0.999
ATCG00790.1	AT4G13170	142568	133214	ATCG00790.1	protein.synthesis.ribosomal protein.prokaryotic.chloroplast.50S subunit.L16	AT4G13170.1	protein.synthesis.ribosomal protein.eukaryotic.60S subunit.L13A	0.263	0	0	0	0.921	0.703	0	0.552	0.991
emb2726	AT4G13170	135000	133214	AT4G29060.1	protein.synthesis.elongation	AT4G13170.1	protein.synthesis.ribosomal protein.eukaryotic.60S subunit.L13A	0.561	0	0	0	0.852	0	0	0.632	0.974
EMB3010	AT4G13170	137148	133214	AT5G10360.1	protein.synthesis.ribosomal protein.eukaryotic.40S subunit.S6	AT4G13170.1	protein.synthesis.ribosomal protein.eukaryotic.60S subunit.L13A	0	0	0	0	0.993	0.536	0.9	0	0.999
EMB3136	AT4G13170	137437	133214	AT5G13510.1	protein.synthesis.ribosomal protein.prokaryotic.chloroplast.50S subunit.L10	AT4G13170.1	protein.synthesis.ribosomal protein.eukaryotic.60S subunit.L13A	0	0	0	0	0.848	0.657	0	0.552	0.975
RPL2.2	AT4G13170	142598	133214	ATCG01310.1	protein.synthesis.ribosomal protein.prokaryotic.chloroplast.50S subunit.L2	AT4G13170.1	protein.synthesis.ribosomal protein.eukaryotic.60S subunit.L13A	0.263	0	0	0	0.946	0.63	0	0.552	0.992
RPL27	AT4G13170	139599	133214	AT5G40950.1	protein.synthesis.ribosomal protein.prokaryotic.chloroplast.50S subunit.L27	AT4G13170.1	protein.synthesis.ribosomal protein.eukaryotic.60S subunit.L13A	0.3	0	0	0	0.815	0.764	0	0.552	0.984
RPL5B	AT4G13170	139473	133214	AT5G39740.1	protein.synthesis.ribosomal protein.eukaryotic.60S subunit.L5	AT4G13170.1	protein.synthesis.ribosomal protein.eukaryotic.60S subunit.L13A	0.309	0	0	0	0.977	0.928	0.9	0.552	0.999
rps14	AT4G13170	142530	133214	ATCG00330.1	protein.synthesis.ribosomal protein.prokaryotic.chloroplast.30S subunit.S14	AT4G13170.1	protein.synthesis.ribosomal protein.eukaryotic.60S subunit.L13A	0.294	0	0	0	0.821	0	0	0.552	0.938
rps19	AT4G13170	142571	133214	ATCG00820.1	protein.synthesis.ribosomal protein.prokaryotic.chloroplast.30S subunit.S19	AT4G13170.1	protein.synthesis.ribosomal protein.eukaryotic.60S subunit.L13A	0.268	0	0	0	0.982	0.236	0	0.552	0.994
RPS6A	AT4G13170	135287	133214	AT4G31700.1	protein.synthesis.ribosomal protein.eukaryotic.40S subunit.S6	AT4G13170.1	protein.synthesis.ribosomal protein.eukaryotic.60S subunit.L13A	0	0	0	0	0.996	0.536	0.9	0	0.999
RPS7.2	AT4G13170	142593	133214	ATCG01240.1	protein.synthesis.ribosomal protein.prokaryotic.chloroplast.30S subunit.S7	AT4G13170.1	protein.synthesis.ribosomal protein.eukaryotic.60S subunit.L13A	0.169	0	0	0	0.925	0.355	0	0.552	0.979
AT4G18100	AT4G15000	133806	133443	AT4G18100.1	protein.synthesis.ribosomal protein.eukaryotic.60S subunit.L32	AT4G15000.1	protein.synthesis.ribosomal protein.eukaryotic.60S subunit.L27	0.162	0	0	0	0.999	0.93	0.9	0.083	0.999
AT4G27090	AT4G15000	134783	133443	AT4G27090.1	protein.synthesis.ribosomal protein.eukaryotic.60S subunit.L14	AT4G15000.1	protein.synthesis.ribosomal protein.eukaryotic.60S subunit.L27	0	0	0	0	0.999	0.93	0.9	0.191	0.999
AT4G29410	AT4G15000	135039	133443	AT4G29410.1	protein.synthesis.ribosomal protein.eukaryotic.60S subunit.L28	AT4G15000.1	protein.synthesis.ribosomal protein.eukaryotic.60S subunit.L27	0	0	0	0	0.999	0.929	0.9	0.126	0.999
AT5G02870	AT4G15000	136389	133443	AT5G02870.1	protein.synthesis.ribosomal protein.eukaryotic.60S subunit.L4/L1	AT4G15000.1	protein.synthesis.ribosomal protein.eukaryotic.60S subunit.L27	0.069	0	0	0	0.999	0.93	0.9	0.583	0.999
AT5G03850.1	AT4G15000	136497	133443	AT5G03850.1	protein.synthesis.ribosomal protein.eukaryotic.40S subunit.S28	AT4G15000.1	protein.synthesis.ribosomal protein.eukaryotic.60S subunit.L27	0	0	0	0	0.999	0.272	0	0.184	0.999
AT5G07090	AT4G15000	136835	133443	AT5G07090.1	protein.synthesis.ribosomal protein.eukaryotic.40S subunit.S4	AT4G15000.1	protein.synthesis.ribosomal protein.eukaryotic.60S subunit.L27	0.102	0	0	0	0.999	0.789	0.9	0.073	0.999
[truncated: 2,121 more rows]
