# Supplementary material for: Integrative molecular profiling indicates a central role of transitory starch breakdown in establishing a stable C/N homeostasis during cold acclimation in two natural accessions of Arabidopsis thaliana
Source: BMC Plant Biol. 2015 Dec 1;15:284. doi: 10.1186/s12870-015-0668-1 (PMC4667452; doi:10.1186/s12870-015-0668-1)
Supplement: Additional file 10: — Table S7. Components of the acclimation-induced protein-protein interaction network of Cvi shown in Fig. 8c of the main document. (XLSX 57 kb) [file 12870_2015_668_MOESM10_ESM.xlsx]

## Sheet: Supplemental Table 6_Fig8c_Stri
#node1	node2	node1_string_id	node2_string_id	node1_external_id	node1_bin	node2_external_id	node2_bin	neighborhood	fusion	cooccurence	homology	coexpression	experimental	knowledge	textmining	combined_score
ACLB-2	IDH1	140550	135677	AT5G49460.1	TCA / org transformation.other organic acid transformatons.atp-citrate lyase	AT4G35260.1	TCA / org transformation.TCA.IDH	0.31	0	0	0	0.156	0.727	0.102	0.645	0.94
ACLB-2	ACLA-3	140550	116200	AT5G49460.1	TCA / org transformation.other organic acid transformatons.atp-citrate lyase	AT1G09430.1	TCA / org transformation.other organic acid transformatons.atp-citrate lyase	0.643	0.147	0.526	0	0.819	0.769	0.798	0.963	0.999
ACP4	AT3G12260	134561	127829	AT4G25050.2	lipid metabolism.FA synthesis and FA elongation.ACP protein	AT3G12260.1	mitochondrial electron transport / ATP synthesis.NADH-DH.complex I	0	0	0	0	0.802	0.928	0.278	0.253	0.991
AT1G48860	EMB1144	119218	119217	AT1G48860.1	amino acid metabolism.synthesis.aromatic aa.chorismate.5-enolpyruvylshikimate-3-phosphate synthase	AT1G48850.1	amino acid metabolism.synthesis.aromatic aa.chorismate.chorismate synthase	0.642	0	0.404	0	0.31	0	0.971	0.989	0.999
AT1G77940	PGY2	122074	118586	AT1G77940.1	protein.synthesis.ribosomal protein.eukaryotic.60S subunit.L30	AT1G33140.1	protein.synthesis.ribosomal protein.eukaryotic.60S subunit.L9	0	0	0	0	0.993	0.902	0	0.578	0.999
AT1G77940	PRPL11	122074	118571	AT1G77940.1	protein.synthesis.ribosomal protein.eukaryotic.60S subunit.L30	AT1G32990.1	protein.synthesis.ribosomal protein.prokaryotic.chloroplast.50S subunit.L11	0	0	0	0	0.794	0.741	0	0	0.945
AT1G77940	AT1G15930	122074	116907	AT1G77940.1	protein.synthesis.ribosomal protein.eukaryotic.60S subunit.L30	AT1G15930.1	protein.synthesis.ribosomal protein.eukaryotic.40S subunit.S12	0	0	0.225	0	0.997	0.656	0.9	0.64	0.999
AT1G77940	emb2394	122074	115745	AT1G77940.1	protein.synthesis.ribosomal protein.eukaryotic.60S subunit.L30	AT1G05190.1	protein.synthesis.ribosomal protein.prokaryotic.chloroplast.50S subunit.L6	0	0	0	0	0.987	0.759	0	0.131	0.997
AT1G77940	RPL27AB	122074	117667	AT1G77940.1	protein.synthesis.ribosomal protein.eukaryotic.60S subunit.L30	AT1G23290.1	protein.synthesis.ribosomal protein.eukaryotic.60S subunit.L27A	0	0	0	0	0.999	0.902	0.9	0.558	0.999
AT1G77940	RPS9	122074	121770	AT1G77940.1	protein.synthesis.ribosomal protein.eukaryotic.60S subunit.L30	AT1G74970.1	protein.synthesis.ribosomal protein.prokaryotic.chloroplast.30S subunit.S9	0.086	0	0	0	0.791	0.678	0	0.191	0.943
AT1G80750	SCO1	122357	120486	AT1G80750.1	protein.synthesis.ribosomal protein.eukaryotic.60S subunit.L7	AT1G62750.1	protein.synthesis.elongation	0.311	0	0	0	0.801	0.672	0	0.188	0.958
AT1G80750	RPL27AB	122357	117667	AT1G80750.1	protein.synthesis.ribosomal protein.eukaryotic.60S subunit.L7	AT1G23290.1	protein.synthesis.ribosomal protein.eukaryotic.60S subunit.L27A	0.642	0	0	0	0.991	0.902	0	0.552	0.999
AT1G80750	PRPL11	122357	118571	AT1G80750.1	protein.synthesis.ribosomal protein.eukaryotic.60S subunit.L7	AT1G32990.1	protein.synthesis.ribosomal protein.prokaryotic.chloroplast.50S subunit.L11	0.065	0	0	0	0.823	0.741	0	0.547	0.977
AT1G80750	PGY2	122357	118586	AT1G80750.1	protein.synthesis.ribosomal protein.eukaryotic.60S subunit.L7	AT1G33140.1	protein.synthesis.ribosomal protein.eukaryotic.60S subunit.L9	0.642	0	0	0	0.999	0.902	0	0.581	0.999
AT1G80750	AT1G77940	122357	122074	AT1G80750.1	protein.synthesis.ribosomal protein.eukaryotic.60S subunit.L7	AT1G77940.1	protein.synthesis.ribosomal protein.eukaryotic.60S subunit.L30	0	0	0	0	0.842	0.873	0	0.638	0.992
AT1G80750	AT1G15930	122357	116907	AT1G80750.1	protein.synthesis.ribosomal protein.eukaryotic.60S subunit.L7	AT1G15930.1	protein.synthesis.ribosomal protein.eukaryotic.40S subunit.S12	0	0	0.298	0	0.683	0.657	0	0.172	0.93
AT1G80750	RPS9	122357	121770	AT1G80750.1	protein.synthesis.ribosomal protein.eukaryotic.60S subunit.L7	AT1G74970.1	protein.synthesis.ribosomal protein.prokaryotic.chloroplast.30S subunit.S9	0.264	0	0	0	0.803	0.575	0	0.497	0.964
AT1G80750	emb2394	122357	115745	AT1G80750.1	protein.synthesis.ribosomal protein.eukaryotic.60S subunit.L7	AT1G05190.1	protein.synthesis.ribosomal protein.prokaryotic.chloroplast.50S subunit.L6	0.642	0	0	0	0.999	0.759	0	0.552	0.999
AT2G22360	CR88	123878	122677	AT2G22360.1	stress.abiotic.heat	AT2G04030.1	stress.abiotic.heat	0	0	0	0	0.741	0.246	0	0.849	0.968
AT2G24060	RPS9	124051	121770	AT2G24060.1	protein.synthesis.initiation	AT1G74970.1	protein.synthesis.ribosomal protein.prokaryotic.chloroplast.30S subunit.S9	0.071	0	0	0	0.512	0.642	0	0.552	0.919
AT2G27710	emb2394	124439	115745	AT2G27710.1	protein.synthesis.ribosomal protein.eukaryotic.60S subunit.P2	AT1G05190.1	protein.synthesis.ribosomal protein.prokaryotic.chloroplast.50S subunit.L6	0	0	0	0	0.811	0.524	0	0.078	0.911
AT2G27710	PGY2	124439	118586	AT2G27710.1	protein.synthesis.ribosomal protein.eukaryotic.60S subunit.P2	AT1G33140.1	protein.synthesis.ribosomal protein.eukaryotic.60S subunit.L9	0	0	0	0	0.999	0.836	0	0.132	0.999
AT2G27710	AT1G77940	124439	122074	AT2G27710.1	protein.synthesis.ribosomal protein.eukaryotic.60S subunit.P2	AT1G77940.1	protein.synthesis.ribosomal protein.eukaryotic.60S subunit.L30	0	0	0	0	0.999	0.83	0	0.075	0.999
AT2G27710	RPL27AB	124439	117667	AT2G27710.1	protein.synthesis.ribosomal protein.eukaryotic.60S subunit.P2	AT1G23290.1	protein.synthesis.ribosomal protein.eukaryotic.60S subunit.L27A	0	0	0	0	0.999	0.857	0	0	0.999
AT2G27710	AT1G80750	124439	122357	AT2G27710.1	protein.synthesis.ribosomal protein.eukaryotic.60S subunit.P2	AT1G80750.1	protein.synthesis.ribosomal protein.eukaryotic.60S subunit.L7	0	0	0	0	0.789	0.759	0	0	0.948
AT2G27710	AT1G15930	124439	116907	AT2G27710.1	protein.synthesis.ribosomal protein.eukaryotic.60S subunit.P2	AT1G15930.1	protein.synthesis.ribosomal protein.eukaryotic.40S subunit.S12	0	0	0	0	0.999	0.318	0	0.073	0.999
AT2G27710	PRPL11	124439	118571	AT2G27710.1	protein.synthesis.ribosomal protein.eukaryotic.60S subunit.P2	AT1G32990.1	protein.synthesis.ribosomal protein.prokaryotic.chloroplast.50S subunit.L11	0.642	0	0	0	0.49	0.531	0	0	0.909
AT2G39390	RPL27AB	125686	117667	AT2G39390.1	protein.synthesis.ribosomal protein.eukaryotic.60S subunit.L35	AT1G23290.1	protein.synthesis.ribosomal protein.eukaryotic.60S subunit.L27A	0.642	0	0	0	0.999	0.88	0.9	0.552	0.999
AT2G39390	PRPL11	125686	118571	AT2G39390.1	protein.synthesis.ribosomal protein.eukaryotic.60S subunit.L35	AT1G32990.1	protein.synthesis.ribosomal protein.prokaryotic.chloroplast.50S subunit.L11	0.168	0	0	0	0.98	0.703	0	0.542	0.997
AT2G39390	AT2G27710	125686	124439	AT2G39390.1	protein.synthesis.ribosomal protein.eukaryotic.60S subunit.L35	AT2G27710.1	protein.synthesis.ribosomal protein.eukaryotic.60S subunit.P2	0	0	0	0	0.991	0.771	0	0.177	0.998
AT2G39390	AT1G80750	125686	122357	AT2G39390.1	protein.synthesis.ribosomal protein.eukaryotic.60S subunit.L35	AT1G80750.1	protein.synthesis.ribosomal protein.eukaryotic.60S subunit.L7	0.642	0	0	0	0.999	0.852	0	0.552	0.999
AT2G39390	emb2394	125686	115745	AT2G39390.1	protein.synthesis.ribosomal protein.eukaryotic.60S subunit.L35	AT1G05190.1	protein.synthesis.ribosomal protein.prokaryotic.chloroplast.50S subunit.L6	0.642	0	0	0	0.999	0.735	0	0.552	0.999
AT2G39390	AT1G77940	125686	122074	AT2G39390.1	protein.synthesis.ribosomal protein.eukaryotic.60S subunit.L35	AT1G77940.1	protein.synthesis.ribosomal protein.eukaryotic.60S subunit.L30	0	0	0	0	0.996	0.853	0.9	0.118	0.999
AT2G39390	RPS9	125686	121770	AT2G39390.1	protein.synthesis.ribosomal protein.eukaryotic.60S subunit.L35	AT1G74970.1	protein.synthesis.ribosomal protein.prokaryotic.chloroplast.30S subunit.S9	0.123	0	0	0	0.985	0.262	0	0.552	0.995
AT2G39390	AT1G15930	125686	116907	AT2G39390.1	protein.synthesis.ribosomal protein.eukaryotic.60S subunit.L35	AT1G15930.1	protein.synthesis.ribosomal protein.eukaryotic.40S subunit.S12	0.07	0	0	0	0.972	0.647	0.9	0.561	0.999
AT2G39390	AT1G09640	125686	116224	AT2G39390.1	protein.synthesis.ribosomal protein.eukaryotic.60S subunit.L35	AT1G09640.1	protein.synthesis.elongation	0	0	0	0	0.814	0	0	0.561	0.917
AT2G39390	SCO1	125686	120486	AT2G39390.1	protein.synthesis.ribosomal protein.eukaryotic.60S subunit.L35	AT1G62750.1	protein.synthesis.elongation	0.642	0	0	0	0.673	0.648	0	0.188	0.962
AT2G39390	PGY2	125686	118586	AT2G39390.1	protein.synthesis.ribosomal protein.eukaryotic.60S subunit.L35	AT1G33140.1	protein.synthesis.ribosomal protein.eukaryotic.60S subunit.L9	0.642	0	0	0	0.999	0.88	0	0.552	0.999
AT2G45300	EMB1144	126329	119217	AT2G45300.1	amino acid metabolism.synthesis.aromatic aa.chorismate.5-enolpyruvylshikimate-3-phosphate synthase	AT1G48850.1	amino acid metabolism.synthesis.aromatic aa.chorismate.chorismate synthase	0.642	0	0.407	0	0.207	0	0.971	0.552	0.997
AT3G06980	RIF10	127305	126933	AT3G06980.1	DNA.synthesis/chromatin structure	AT3G03710.1	RNA.processing	0.193	0	0	0	0.73	0.413	0	0.549	0.937
AT3G13120	SCO1	127922	120486	AT3G13120.1	protein.synthesis.ribosomal protein.prokaryotic.chloroplast.30S subunit.S10	AT1G62750.1	protein.synthesis.elongation	0.642	0	0	0	0.918	0.686	0	0.552	0.995
AT3G13120	AT2G24060	127922	124051	AT3G13120.1	protein.synthesis.ribosomal protein.prokaryotic.chloroplast.30S subunit.S10	AT2G24060.1	protein.synthesis.initiation	0	0	0	0	0.677	0.644	0	0.552	0.945
AT3G13120	AT1G80750	127922	122357	AT3G13120.1	protein.synthesis.ribosomal protein.prokaryotic.chloroplast.30S subunit.S10	AT1G80750.1	protein.synthesis.ribosomal protein.eukaryotic.60S subunit.L7	0.642	0	0	0	0.978	0.578	0	0.594	0.998
AT3G13120	emb2394	127922	115745	AT3G13120.1	protein.synthesis.ribosomal protein.prokaryotic.chloroplast.30S subunit.S10	AT1G05190.1	protein.synthesis.ribosomal protein.prokaryotic.chloroplast.50S subunit.L6	0.642	0	0.298	0	0.999	0.65	0	0.552	0.999
AT3G13120	PGY2	127922	118586	AT3G13120.1	protein.synthesis.ribosomal protein.prokaryotic.chloroplast.30S subunit.S10	AT1G33140.1	protein.synthesis.ribosomal protein.eukaryotic.60S subunit.L9	0.642	0	0	0	0.997	0.877	0	0.576	0.999
AT3G13120	AT1G77940	127922	122074	AT3G13120.1	protein.synthesis.ribosomal protein.prokaryotic.chloroplast.30S subunit.S10	AT1G77940.1	protein.synthesis.ribosomal protein.eukaryotic.60S subunit.L30	0.17	0	0	0	0.999	0	0	0.564	0.999
AT3G13120	RPL21C	127922	118799	AT3G13120.1	protein.synthesis.ribosomal protein.prokaryotic.chloroplast.30S subunit.S10	AT1G35680.1	protein.synthesis.ribosomal protein.prokaryotic.chloroplast.50S subunit.L21	0	0	0	0	0.936	0	0	0	0.938
AT3G13120	RPS9	127922	121770	AT3G13120.1	protein.synthesis.ribosomal protein.prokaryotic.chloroplast.30S subunit.S10	AT1G74970.1	protein.synthesis.ribosomal protein.prokaryotic.chloroplast.30S subunit.S9	0.251	0	0	0	0.998	0.759	0	0.552	0.999
AT3G13120	RPL27AB	127922	117667	AT3G13120.1	protein.synthesis.ribosomal protein.prokaryotic.chloroplast.30S subunit.S10	AT1G23290.1	protein.synthesis.ribosomal protein.eukaryotic.60S subunit.L27A	0.642	0	0	0	0.999	0.894	0	0.552	0.999
AT3G13120	emb2171	127922	127010	AT3G13120.1	protein.synthesis.ribosomal protein.prokaryotic.chloroplast.30S subunit.S10	AT3G04400.1	protein.synthesis.ribosomal protein.eukaryotic.60S subunit.L23	0.642	0	0	0	0.994	0.571	0	0.552	0.999
AT3G13120	AT1G15930	127922	116907	AT3G13120.1	protein.synthesis.ribosomal protein.prokaryotic.chloroplast.30S subunit.S10	AT1G15930.1	protein.synthesis.ribosomal protein.eukaryotic.40S subunit.S12	0.194	0	0	0	0.997	0.928	0	0.514	0.999
AT3G13120	AT2G39390	127922	125686	AT3G13120.1	protein.synthesis.ribosomal protein.prokaryotic.chloroplast.30S subunit.S10	AT2G39390.1	protein.synthesis.ribosomal protein.eukaryotic.60S subunit.L35	0.642	0	0	0	0.993	0.577	0	0.539	0.999
AT3G13120	AT2G27710	127922	124439	AT3G13120.1	protein.synthesis.ribosomal protein.prokaryotic.chloroplast.30S subunit.S10	AT2G27710.1	protein.synthesis.ribosomal protein.eukaryotic.60S subunit.P2	0	0	0	0	0.999	0.578	0	0	0.999
AT3G13120	PRPL11	127922	118571	AT3G13120.1	protein.synthesis.ribosomal protein.prokaryotic.chloroplast.30S subunit.S10	AT1G32990.1	protein.synthesis.ribosomal protein.prokaryotic.chloroplast.50S subunit.L11	0.311	0	0	0	0.996	0.213	0	0.552	0.999
AT3G18740	AT1G77940	128563	122074	AT3G18740.1	protein.synthesis.ribosomal protein.eukaryotic.60S subunit.L30	AT1G77940.1	protein.synthesis.ribosomal protein.eukaryotic.60S subunit.L30	0	0	0.527	0.987	0.918	0	0.9	0	0.991
AT3G18740	AT1G15930	128563	116907	AT3G18740.1	protein.synthesis.ribosomal protein.eukaryotic.60S subunit.L30	AT1G15930.1	protein.synthesis.ribosomal protein.eukaryotic.40S subunit.S12	0	0	0.233	0	0.997	0.656	0.9	0.64	0.999
AT3G18740	PGY2	128563	118586	AT3G18740.1	protein.synthesis.ribosomal protein.eukaryotic.60S subunit.L30	AT1G33140.1	protein.synthesis.ribosomal protein.eukaryotic.60S subunit.L9	0	0	0	0	0.992	0.902	0	0.578	0.999
AT3G18740	PRPL11	128563	118571	AT3G18740.1	protein.synthesis.ribosomal protein.eukaryotic.60S subunit.L30	AT1G32990.1	protein.synthesis.ribosomal protein.prokaryotic.chloroplast.50S subunit.L11	0	0	0	0	0.783	0.741	0	0	0.941
AT3G18740	RPL27AB	128563	117667	AT3G18740.1	protein.synthesis.ribosomal protein.eukaryotic.60S subunit.L30	AT1G23290.1	protein.synthesis.ribosomal protein.eukaryotic.60S subunit.L27A	0	0	0	0	0.999	0.902	0.9	0.558	0.999
AT3G18740	AT2G27710	128563	124439	AT3G18740.1	protein.synthesis.ribosomal protein.eukaryotic.60S subunit.L30	AT2G27710.1	protein.synthesis.ribosomal protein.eukaryotic.60S subunit.P2	0	0	0	0	0.999	0.83	0	0.075	0.999
AT3G18740	EIF2	128563	125755	AT3G18740.1	protein.synthesis.ribosomal protein.eukaryotic.60S subunit.L30	AT2G39990.1	protein.degradation.ubiquitin.proteasom	0	0	0	0	0.7	0	0.9	0	0.969
AT3G18740	AT3G13120	128563	127922	AT3G18740.1	protein.synthesis.ribosomal protein.eukaryotic.60S subunit.L30	AT3G13120.1	protein.synthesis.ribosomal protein.prokaryotic.chloroplast.30S subunit.S10	0.17	0	0	0	0.999	0	0	0.564	0.999
AT3G18740	AT1G80750	128563	122357	AT3G18740.1	protein.synthesis.ribosomal protein.eukaryotic.60S subunit.L30	AT1G80750.1	protein.synthesis.ribosomal protein.eukaryotic.60S subunit.L7	0	0	0	0	0.811	0.873	0	0.638	0.99
AT3G18740	emb2394	128563	115745	AT3G18740.1	protein.synthesis.ribosomal protein.eukaryotic.60S subunit.L30	AT1G05190.1	protein.synthesis.ribosomal protein.prokaryotic.chloroplast.50S subunit.L6	0	0	0	0	0.986	0.759	0	0.131	0.996
AT3G18740	RPS9	128563	121770	AT3G18740.1	protein.synthesis.ribosomal protein.eukaryotic.60S subunit.L30	AT1G74970.1	protein.synthesis.ribosomal protein.prokaryotic.chloroplast.30S subunit.S9	0.086	0	0	0	0.791	0.678	0	0.191	0.943
AT3G18740	AT2G39390	128563	125686	AT3G18740.1	protein.synthesis.ribosomal protein.eukaryotic.60S subunit.L30	AT2G39390.1	protein.synthesis.ribosomal protein.eukaryotic.60S subunit.L35	0	0	0	0	0.995	0.853	0.9	0.118	0.999
AT3G18740	emb2171	128563	127010	AT3G18740.1	protein.synthesis.ribosomal protein.eukaryotic.60S subunit.L30	AT3G04400.1	protein.synthesis.ribosomal protein.eukaryotic.60S subunit.L23	0	0	0	0	0.997	0.837	0	0.171	0.999
AT3G53430	AT3G18740	131003	128563	AT3G53430.1	protein.synthesis.ribosomal protein.eukaryotic.60S subunit.L12	AT3G18740.1	protein.synthesis.ribosomal protein.eukaryotic.60S subunit.L30	0	0	0	0	0.993	0.902	0.9	0.096	0.999
AT3G53430	emb2171	131003	127010	AT3G53430.1	protein.synthesis.ribosomal protein.eukaryotic.60S subunit.L12	AT3G04400.1	protein.synthesis.ribosomal protein.eukaryotic.60S subunit.L23	0.299	0	0	0	0.982	0.861	0	0.552	0.999
AT3G53430	EIF2	131003	125755	AT3G53430.1	protein.synthesis.ribosomal protein.eukaryotic.60S subunit.L12	AT2G39990.1	protein.degradation.ubiquitin.proteasom	0	0	0	0	0.522	0	0.9	0	0.951
AT3G53430	AT2G39390	131003	125686	AT3G53430.1	protein.synthesis.ribosomal protein.eukaryotic.60S subunit.L12	AT2G39390.1	protein.synthesis.ribosomal protein.eukaryotic.60S subunit.L35	0.168	0	0	0	0.999	0.876	0.9	0.542	0.999
AT3G53430	emb2394	131003	115745	AT3G53430.1	protein.synthesis.ribosomal protein.eukaryotic.60S subunit.L12	AT1G05190.1	protein.synthesis.ribosomal protein.prokaryotic.chloroplast.50S subunit.L6	0.296	0	0	0	0.979	0.703	0	0.552	0.997
AT3G53430	SCO1	131003	120486	AT3G53430.1	protein.synthesis.ribosomal protein.eukaryotic.60S subunit.L12	AT1G62750.1	protein.synthesis.elongation	0.319	0	0	0	0.78	0.616	0	0.552	0.97
AT3G53430	RPL12-C	131003	129569	AT3G53430.1	protein.synthesis.ribosomal protein.eukaryotic.60S subunit.L12	AT3G27850.1	protein.synthesis.ribosomal protein.prokaryotic.chloroplast.50S subunit.L12	0.642	0	0	0	0.782	0.63	0	0.552	0.985
AT3G53430	RPL27AB	131003	117667	AT3G53430.1	protein.synthesis.ribosomal protein.eukaryotic.60S subunit.L12	AT1G23290.1	protein.synthesis.ribosomal protein.eukaryotic.60S subunit.L27A	0.253	0	0	0	0.984	0.928	0.9	0.552	0.999
AT3G53430	AT2G27710	131003	124439	AT3G53430.1	protein.synthesis.ribosomal protein.eukaryotic.60S subunit.L12	AT2G27710.1	protein.synthesis.ribosomal protein.eukaryotic.60S subunit.P2	0.642	0	0	0	0.988	0.846	0	0.765	0.999
AT3G53430	AT1G80750	131003	122357	AT3G53430.1	protein.synthesis.ribosomal protein.eukaryotic.60S subunit.L12	AT1G80750.1	protein.synthesis.ribosomal protein.eukaryotic.60S subunit.L7	0.065	0	0.231	0	0.944	0.896	0	0.547	0.997
AT3G53430	PGY2	131003	118586	AT3G53430.1	protein.synthesis.ribosomal protein.eukaryotic.60S subunit.L12	AT1G33140.1	protein.synthesis.ribosomal protein.eukaryotic.60S subunit.L9	0.296	0	0	0	0.997	0.928	0	0.553	0.999
AT3G53430	AT3G13120	131003	127922	AT3G53430.1	protein.synthesis.ribosomal protein.eukaryotic.60S subunit.L12	AT3G13120.1	protein.synthesis.ribosomal protein.prokaryotic.chloroplast.30S subunit.S10	0.311	0	0	0	0.939	0.488	0	0.587	0.989
AT3G53430	AT1G77940	131003	122074	AT3G53430.1	protein.synthesis.ribosomal protein.eukaryotic.60S subunit.L12	AT1G77940.1	protein.synthesis.ribosomal protein.eukaryotic.60S subunit.L30	0	0	0	0	0.992	0.902	0.9	0.096	0.999
AT3G53430	RPS9	131003	121770	AT3G53430.1	protein.synthesis.ribosomal protein.eukaryotic.60S subunit.L12	AT1G74970.1	protein.synthesis.ribosomal protein.prokaryotic.chloroplast.30S subunit.S9	0	0	0	0	0.82	0.55	0	0.552	0.96
AT3G53430	AT1G15930	131003	116907	AT3G53430.1	protein.synthesis.ribosomal protein.eukaryotic.60S subunit.L12	AT1G15930.1	protein.synthesis.ribosomal protein.eukaryotic.40S subunit.S12	0	0	0	0	0.941	0.598	0.9	0.089	0.997
AT3G53430	STV1	131003	130954	AT3G53430.1	protein.synthesis.ribosomal protein.eukaryotic.60S subunit.L12	AT3G53020.1	protein.synthesis.ribosomal protein.eukaryotic.60S subunit.L24	0	0	0.334	0	0.997	0.93	0.9	0.619	0.999
AT3G55750	STV1	131250	130954	AT3G55750.1	protein.synthesis.ribosomal protein.eukaryotic.60S subunit.L35A	AT3G53020.1	protein.synthesis.ribosomal protein.eukaryotic.60S subunit.L24	0	0	0	0	0.999	0.928	0.9	0	0.999
AT3G55750	emb2394	131250	115745	AT3G55750.1	protein.synthesis.ribosomal protein.eukaryotic.60S subunit.L35A	AT1G05190.1	protein.synthesis.ribosomal protein.prokaryotic.chloroplast.50S subunit.L6	0	0	0	0	0.998	0.759	0	0.082	0.999
AT3G55750	RPL27AB	131250	117667	AT3G55750.1	protein.synthesis.ribosomal protein.eukaryotic.60S subunit.L35A	AT1G23290.1	protein.synthesis.ribosomal protein.eukaryotic.60S subunit.L27A	0	0	0	0	0.997	0.902	0.9	0	0.999
AT3G55750	AT1G80750	131250	122357	AT3G55750.1	protein.synthesis.ribosomal protein.eukaryotic.60S subunit.L35A	AT1G80750.1	protein.synthesis.ribosomal protein.eukaryotic.60S subunit.L7	0	0	0	0	0.937	0.872	0	0	0.991
AT3G55750	EIF2	131250	125755	AT3G55750.1	protein.synthesis.ribosomal protein.eukaryotic.60S subunit.L35A	AT2G39990.1	protein.degradation.ubiquitin.proteasom	0	0	0	0	0.174	0	0.9	0	0.913
AT3G55750	AT3G18740	131250	128563	AT3G55750.1	protein.synthesis.ribosomal protein.eukaryotic.60S subunit.L35A	AT3G18740.1	protein.synthesis.ribosomal protein.eukaryotic.60S subunit.L30	0	0	0	0	0.999	0.873	0.9	0.573	0.999
AT3G55750	AT2G39390	131250	125686	AT3G55750.1	protein.synthesis.ribosomal protein.eukaryotic.60S subunit.L35A	AT2G39390.1	protein.synthesis.ribosomal protein.eukaryotic.60S subunit.L35	0	0	0	0	0.999	0.853	0.9	0.072	0.999
AT3G55750	AT1G15930	131250	116907	AT3G55750.1	protein.synthesis.ribosomal protein.eukaryotic.60S subunit.L35A	AT1G15930.1	protein.synthesis.ribosomal protein.eukaryotic.40S subunit.S12	0	0	0	0	0.999	0.655	0.9	0.142	0.999
AT3G55750	PRPL11	131250	118571	AT3G55750.1	protein.synthesis.ribosomal protein.eukaryotic.60S subunit.L35A	AT1G32990.1	protein.synthesis.ribosomal protein.prokaryotic.chloroplast.50S subunit.L11	0	0	0	0	0.784	0.739	0	0.637	0.977
AT3G55750	PGY2	131250	118586	AT3G55750.1	protein.synthesis.ribosomal protein.eukaryotic.60S subunit.L35A	AT1G33140.1	protein.synthesis.ribosomal protein.eukaryotic.60S subunit.L9	0	0	0	0	0.998	0.902	0	0.152	0.999
AT3G55750	emb2171	131250	127010	AT3G55750.1	protein.synthesis.ribosomal protein.eukaryotic.60S subunit.L35A	AT3G04400.1	protein.synthesis.ribosomal protein.eukaryotic.60S subunit.L23	0	0	0	0	0.999	0.836	0	0	0.999
AT3G55750	AT3G53430	131250	131003	AT3G55750.1	protein.synthesis.ribosomal protein.eukaryotic.60S subunit.L35A	AT3G53430.1	protein.synthesis.ribosomal protein.eukaryotic.60S subunit.L12	0	0	0	0	0.986	0.897	0.9	0.554	0.999
AT3G55750	AT2G27710	131250	124439	AT3G55750.1	protein.synthesis.ribosomal protein.eukaryotic.60S subunit.L35A	AT2G27710.1	protein.synthesis.ribosomal protein.eukaryotic.60S subunit.P2	0	0	0	0	0.999	0.797	0	0.186	0.999
AT3G55750	AT3G13120	131250	127922	AT3G55750.1	protein.synthesis.ribosomal protein.eukaryotic.60S subunit.L35A	AT3G13120.1	protein.synthesis.ribosomal protein.prokaryotic.chloroplast.30S subunit.S10	0	0	0	0	0.999	0	0	0.141	0.999
AT3G55750	AT1G77940	131250	122074	AT3G55750.1	protein.synthesis.ribosomal protein.eukaryotic.60S subunit.L35A	AT1G77940.1	protein.synthesis.ribosomal protein.eukaryotic.60S subunit.L30	0	0	0	0	0.999	0.873	0.9	0.573	0.999
AT4G02530	PSI-P	132360	126492	AT4G02530.1	not assigned.no ontology	AT2G46820.1	PS.lightreaction.photosystem I.PSI polypeptide subunits	0	0	0	0	0.903	0	0	0	0.905
AT4G02530	PRPL11	132360	118571	AT4G02530.1	not assigned.no ontology	AT1G32990.1	protein.synthesis.ribosomal protein.prokaryotic.chloroplast.50S subunit.L11	0	0	0	0	0.941	0	0	0	0.943
AT4G02530	RPL21C	132360	118799	AT4G02530.1	not assigned.no ontology	AT1G35680.1	protein.synthesis.ribosomal protein.prokaryotic.chloroplast.50S subunit.L21	0	0	0	0	0.93	0	0	0	0.932
AT4G25370	cpHsc70-1	134594	134482	AT4G25370.1	protein.targeting.unknown	AT4G24280.1	stress.abiotic.heat	0.308	0	0	0	0.256	0.3	0	0.87	0.946
AT4G39960	cpHsc70-1	136174	134482	AT4G39960.1	stress.abiotic.heat	AT4G24280.1	stress.abiotic.heat	0.642	0	0.498	0	0.36	0.575	0	0.819	0.99
AT4G39960	mtHsc70-1	136174	135959	AT4G39960.1	stress.abiotic.heat	AT4G37910.1	stress.abiotic.heat	0.642	0	0.482	0	0.214	0.575	0	0.605	0.971
AT4G39960	CR88	136174	122677	AT4G39960.1	stress.abiotic.heat	AT2G04030.1	stress.abiotic.heat	0	0	0	0	0.685	0.246	0	0.849	0.961
AT5G02960	STV1	136398	130954	AT5G02960.1	protein.synthesis.ribosomal protein.eukaryotic.40S subunit.S23	AT3G53020.1	protein.synthesis.ribosomal protein.eukaryotic.60S subunit.L24	0	0	0	0	0.996	0.932	0.9	0.531	0.999
AT5G02960	PGY2	136398	118586	AT5G02960.1	protein.synthesis.ribosomal protein.eukaryotic.40S subunit.S23	AT1G33140.1	protein.synthesis.ribosomal protein.eukaryotic.60S subunit.L9	0.642	0	0	0	0.993	0.757	0	0.552	0.999
AT5G02960	AT3G55750	136398	131250	AT5G02960.1	protein.synthesis.ribosomal protein.eukaryotic.40S subunit.S23	AT3G55750.1	protein.synthesis.ribosomal protein.eukaryotic.60S subunit.L35A	0	0	0	0	0.994	0	0.9	0.082	0.999
AT5G02960	emb2394	136398	115745	AT5G02960.1	protein.synthesis.ribosomal protein.eukaryotic.40S subunit.S23	AT1G05190.1	protein.synthesis.ribosomal protein.prokaryotic.chloroplast.50S subunit.L6	0.642	0	0	0	0.986	0.295	0	0.552	0.998
AT5G02960	AT1G15930	136398	116907	AT5G02960.1	protein.synthesis.ribosomal protein.eukaryotic.40S subunit.S23	AT1G15930.1	protein.synthesis.ribosomal protein.eukaryotic.40S subunit.S12	0.642	0	0	0	0.992	0.943	0.9	0.552	0.999
AT5G02960	EIF2	136398	125755	AT5G02960.1	protein.synthesis.ribosomal protein.eukaryotic.40S subunit.S23	AT2G39990.1	protein.degradation.ubiquitin.proteasom	0	0	0	0	0.736	0	0.9	0	0.972
AT5G02960	AT3G18740	136398	128563	AT5G02960.1	protein.synthesis.ribosomal protein.eukaryotic.40S subunit.S23	AT3G18740.1	protein.synthesis.ribosomal protein.eukaryotic.60S subunit.L30	0.642	0	0	0	0.994	0.703	0.9	0.588	0.999
AT5G02960	AT2G27710	136398	124439	AT5G02960.1	protein.synthesis.ribosomal protein.eukaryotic.40S subunit.S23	AT2G27710.1	protein.synthesis.ribosomal protein.eukaryotic.60S subunit.P2	0	0	0	0	0.999	0.651	0	0	0.999
AT5G02960	AT3G13120	136398	127922	AT5G02960.1	protein.synthesis.ribosomal protein.eukaryotic.40S subunit.S23	AT3G13120.1	protein.synthesis.ribosomal protein.prokaryotic.chloroplast.30S subunit.S10	0.642	0	0	0	0.995	0.928	0	0.633	0.999
AT5G02960	AT1G77940	136398	122074	AT5G02960.1	protein.synthesis.ribosomal protein.eukaryotic.40S subunit.S23	AT1G77940.1	protein.synthesis.ribosomal protein.eukaryotic.60S subunit.L30	0.642	0	0	0	0.993	0.703	0.9	0.588	0.999
AT5G02960	PRPL11	136398	118571	AT5G02960.1	protein.synthesis.ribosomal protein.eukaryotic.40S subunit.S23	AT1G32990.1	protein.synthesis.ribosomal protein.prokaryotic.chloroplast.50S subunit.L11	0.642	0	0	0	0.882	0.646	0	0.552	0.992
AT5G02960	emb2171	136398	127010	AT5G02960.1	protein.synthesis.ribosomal protein.eukaryotic.40S subunit.S23	AT3G04400.1	protein.synthesis.ribosomal protein.eukaryotic.60S subunit.L23	0.642	0	0	0	0.999	0.642	0	0.552	0.999
AT5G02960	RPS9	136398	121770	AT5G02960.1	protein.synthesis.ribosomal protein.eukaryotic.40S subunit.S23	AT1G74970.1	protein.synthesis.ribosomal protein.prokaryotic.chloroplast.30S subunit.S9	0.279	0	0	0	0.82	0.664	0	0.552	0.977
AT5G02960	AT2G39390	136398	125686	AT5G02960.1	protein.synthesis.ribosomal protein.eukaryotic.40S subunit.S23	AT2G39390.1	protein.synthesis.ribosomal protein.eukaryotic.60S subunit.L35	0.642	0	0	0	0.998	0.474	0.9	0.498	0.999
AT5G02960	RPL12-C	136398	129569	AT5G02960.1	protein.synthesis.ribosomal protein.eukaryotic.40S subunit.S23	AT3G27850.1	protein.synthesis.ribosomal protein.prokaryotic.chloroplast.50S subunit.L12	0.642	0	0	0	0.826	0	0	0.552	0.97
AT5G02960	AT1G80750	136398	122357	AT5G02960.1	protein.synthesis.ribosomal protein.eukaryotic.40S subunit.S23	AT1G80750.1	protein.synthesis.ribosomal protein.eukaryotic.60S subunit.L7	0.422	0	0	0	0.97	0.674	0	0.524	0.996
AT5G02960	AT1G09640	136398	116224	AT5G02960.1	protein.synthesis.ribosomal protein.eukaryotic.40S subunit.S23	AT1G09640.1	protein.synthesis.elongation	0	0	0	0	0.947	0	0	0	0.948
AT5G02960	AT3G53430	136398	131003	AT5G02960.1	protein.synthesis.ribosomal protein.eukaryotic.40S subunit.S23	AT3G53430.1	protein.synthesis.ribosomal protein.eukaryotic.60S subunit.L12	0.642	0	0	0	0.974	0.651	0.9	0.552	0.999
AT5G02960	SSR16	136398	135611	AT5G02960.1	protein.synthesis.ribosomal protein.eukaryotic.40S subunit.S23	AT4G34620.1	protein.synthesis.ribosomal protein.prokaryotic.unknown organellar.30S subunit.S16	0	0	0	0	0.824	0.757	0	0.552	0.979
AT5G02960	RPL27AB	136398	117667	AT5G02960.1	protein.synthesis.ribosomal protein.eukaryotic.40S subunit.S23	AT1G23290.1	protein.synthesis.ribosomal protein.eukaryotic.60S subunit.L27A	0.642	0	0	0	0.997	0.74	0.9	0.552	0.999
AT5G02960	SCO1	136398	120486	AT5G02960.1	protein.synthesis.ribosomal protein.eukaryotic.40S subunit.S23	AT1G62750.1	protein.synthesis.elongation	0.642	0	0	0	0.826	0.591	0	0.552	0.987
AT5G03850.1	PGY2	136497	118586	AT5G03850.1	protein.synthesis.ribosomal protein.eukaryotic.40S subunit.S28	AT1G33140.1	protein.synthesis.ribosomal protein.eukaryotic.60S subunit.L9	0	0	0	0	0.958	0.648	0	0	0.985
AT5G03850.1	AT1G15930	136497	116907	AT5G03850.1	protein.synthesis.ribosomal protein.eukaryotic.40S subunit.S28	AT1G15930.1	protein.synthesis.ribosomal protein.eukaryotic.40S subunit.S12	0.642	0	0	0	0.999	0.93	0	0.161	0.999
AT5G03850.1	AT3G13120	136497	127922	AT5G03850.1	protein.synthesis.ribosomal protein.eukaryotic.40S subunit.S28	AT3G13120.1	protein.synthesis.ribosomal protein.prokaryotic.chloroplast.30S subunit.S10	0	0	0	0	0.823	0.902	0	0.582	0.992
AT5G03850.1	AT3G55750	136497	131250	AT5G03850.1	protein.synthesis.ribosomal protein.eukaryotic.40S subunit.S28	AT3G55750.1	protein.synthesis.ribosomal protein.eukaryotic.60S subunit.L35A	0	0	0	0	0.999	0	0	0.142	0.999
AT5G03850.1	AT2G39390	136497	125686	AT5G03850.1	protein.synthesis.ribosomal protein.eukaryotic.40S subunit.S28	AT2G39390.1	protein.synthesis.ribosomal protein.eukaryotic.60S subunit.L35	0	0	0	0	0.994	0	0	0.074	0.995
AT5G03850.1	AT3G53430	136497	131003	AT5G03850.1	protein.synthesis.ribosomal protein.eukaryotic.40S subunit.S28	AT3G53430.1	protein.synthesis.ribosomal protein.eukaryotic.60S subunit.L12	0	0	0	0	0.962	0.298	0	0.189	0.977
AT5G03850.1	RPS9	136497	121770	AT5G03850.1	protein.synthesis.ribosomal protein.eukaryotic.40S subunit.S28	AT1G74970.1	protein.synthesis.ribosomal protein.prokaryotic.chloroplast.30S subunit.S9	0	0	0	0	0.659	0.772	0	0.18	0.93
AT5G03850.1	RPL27AB	136497	117667	AT5G03850.1	protein.synthesis.ribosomal protein.eukaryotic.40S subunit.S28	AT1G23290.1	protein.synthesis.ribosomal protein.eukaryotic.60S subunit.L27A	0	0	0	0	0.997	0	0	0.136	0.998
AT5G03850.1	AT2G27710	136497	124439	AT5G03850.1	protein.synthesis.ribosomal protein.eukaryotic.40S subunit.S28	AT2G27710.1	protein.synthesis.ribosomal protein.eukaryotic.60S subunit.P2	0	0	0	0	0.977	0.586	0	0.082	0.99
AT5G03850.1	emb2394	136497	115745	AT5G03850.1	protein.synthesis.ribosomal protein.eukaryotic.40S subunit.S28	AT1G05190.1	protein.synthesis.ribosomal protein.prokaryotic.chloroplast.50S subunit.L6	0	0	0	0	0.919	0.484	0	0	0.956
AT5G03850.1	AT5G02960	136497	136398	AT5G03850.1	protein.synthesis.ribosomal protein.eukaryotic.40S subunit.S28	AT5G02960.1	protein.synthesis.ribosomal protein.eukaryotic.40S subunit.S23	0	0	0	0	0.934	0.93	0	0.64	0.998
AT5G03850.1	AT1G77940	136497	122074	AT5G03850.1	protein.synthesis.ribosomal protein.eukaryotic.40S subunit.S28	AT1G77940.1	protein.synthesis.ribosomal protein.eukaryotic.60S subunit.L30	0	0	0	0	0.976	0	0	0.14	0.979
AT5G03850.1	emb2171	136497	127010	AT5G03850.1	protein.synthesis.ribosomal protein.eukaryotic.40S subunit.S28	AT3G04400.1	protein.synthesis.ribosomal protein.eukaryotic.60S subunit.L23	0	0	0	0	0.999	0.585	0	0.125	0.999
AT5G03850.1	AT3G18740	136497	128563	AT5G03850.1	protein.synthesis.ribosomal protein.eukaryotic.40S subunit.S28	AT3G18740.1	protein.synthesis.ribosomal protein.eukaryotic.60S subunit.L30	0	0	0	0	0.976	0	0	0.14	0.979
AT5G03850.1	STV1	136497	130954	AT5G03850.1	protein.synthesis.ribosomal protein.eukaryotic.40S subunit.S28	AT3G53020.1	protein.synthesis.ribosomal protein.eukaryotic.60S subunit.L24	0.642	0	0	0	0.996	0.765	0	0.075	0.999
AT5G08650	PRPL11	137005	118571	AT5G08650.1	signalling.G-proteins	AT1G32990.1	protein.synthesis.ribosomal protein.prokaryotic.chloroplast.50S subunit.L11	0	0	0	0	0.651	0.769	0	0.552	0.961
AT5G08650	SCO1	137005	120486	AT5G08650.1	signalling.G-proteins	AT1G62750.1	protein.synthesis.elongation	0	0	0.322	0.621	0.859	0	0	0.552	0.902
AT5G17560	GRX4	137859	128227	AT5G17560.1	RNA.regulation of transcription	AT3G15660.1	redox.glutaredoxins	0.642	0	0	0	0.073	0.903	0	0.181	0.971
AT5G28060	PGY2	138878	118586	AT5G28060.1	protein.synthesis.ribosomal protein.eukaryotic.40S subunit.S24	AT1G33140.1	protein.synthesis.ribosomal protein.eukaryotic.60S subunit.L9	0	0	0	0	0.966	0.892	0	0.141	0.996
AT5G28060	STV1	138878	130954	AT5G28060.1	protein.synthesis.ribosomal protein.eukaryotic.40S subunit.S24	AT3G53020.1	protein.synthesis.ribosomal protein.eukaryotic.60S subunit.L24	0.097	0	0	0	0.901	0.847	0.9	0.075	0.998
AT5G28060	EMB3137	138878	137520	AT5G28060.1	protein.synthesis.ribosomal protein.eukaryotic.40S subunit.S24	AT5G14320.1	protein.synthesis.ribosomal protein.prokaryotic.chloroplast.30S subunit.S13	0	0	0	0	0.892	0.921	0	0.083	0.991
AT5G28060	RPL27AB	138878	117667	AT5G28060.1	protein.synthesis.ribosomal protein.eukaryotic.40S subunit.S24	AT1G23290.1	protein.synthesis.ribosomal protein.eukaryotic.60S subunit.L27A	0	0	0	0	0.978	0.775	0.9	0	0.999
AT5G28060	AT1G77940	138878	122074	AT5G28060.1	protein.synthesis.ribosomal protein.eukaryotic.40S subunit.S24	AT1G77940.1	protein.synthesis.ribosomal protein.eukaryotic.60S subunit.L30	0	0	0	0	0.909	0.917	0.9	0.56	0.999
AT5G28060	emb2171	138878	127010	AT5G28060.1	protein.synthesis.ribosomal protein.eukaryotic.40S subunit.S24	AT3G04400.1	protein.synthesis.ribosomal protein.eukaryotic.60S subunit.L23	0	0	0	0	0.888	0.794	0	0.078	0.977
AT5G28060	AT5G02960	138878	136398	AT5G28060.1	protein.synthesis.ribosomal protein.eukaryotic.40S subunit.S24	AT5G02960.1	protein.synthesis.ribosomal protein.eukaryotic.40S subunit.S23	0	0	0	0	0.966	0.943	0.9	0.584	0.999
AT5G28060	emb2394	138878	115745	AT5G28060.1	protein.synthesis.ribosomal protein.eukaryotic.40S subunit.S24	AT1G05190.1	protein.synthesis.ribosomal protein.prokaryotic.chloroplast.50S subunit.L6	0	0	0	0	0.909	0.825	0	0.079	0.984
AT5G28060	AT3G18740	138878	128563	AT5G28060.1	protein.synthesis.ribosomal protein.eukaryotic.40S subunit.S24	AT3G18740.1	protein.synthesis.ribosomal protein.eukaryotic.60S subunit.L30	0	0	0	0	0.918	0.917	0.9	0.56	0.999
AT5G28060	EIF2	138878	125755	AT5G28060.1	protein.synthesis.ribosomal protein.eukaryotic.40S subunit.S24	AT2G39990.1	protein.degradation.ubiquitin.proteasom	0	0	0	0	0.527	0	0.9	0	0.951
AT5G28060	AT1G15930	138878	116907	AT5G28060.1	protein.synthesis.ribosomal protein.eukaryotic.40S subunit.S24	AT1G15930.1	protein.synthesis.ribosomal protein.eukaryotic.40S subunit.S12	0.07	0	0	0	0.926	0.943	0.9	0.167	0.999
AT5G28060	AT3G13120	138878	127922	AT5G28060.1	protein.synthesis.ribosomal protein.eukaryotic.40S subunit.S24	AT3G13120.1	protein.synthesis.ribosomal protein.prokaryotic.chloroplast.30S subunit.S10	0	0	0	0	0.999	0.928	0	0.13	0.999
AT5G28060	AT2G39390	138878	125686	AT5G28060.1	protein.synthesis.ribosomal protein.eukaryotic.40S subunit.S24	AT2G39390.1	protein.synthesis.ribosomal protein.eukaryotic.60S subunit.L35	0	0	0	0	0.985	0.864	0.9	0.083	0.999
AT5G28060	AT2G27710	138878	124439	AT5G28060.1	protein.synthesis.ribosomal protein.eukaryotic.40S subunit.S24	AT2G27710.1	protein.synthesis.ribosomal protein.eukaryotic.60S subunit.P2	0	0	0	0	0.999	0.869	0	0.138	0.999
AT5G28060	AT3G53430	138878	131003	AT5G28060.1	protein.synthesis.ribosomal protein.eukaryotic.40S subunit.S24	AT3G53430.1	protein.synthesis.ribosomal protein.eukaryotic.60S subunit.L12	0	0	0	0	0.896	0.867	0.9	0.077	0.998
AT5G28060	AT5G03850.1	138878	136497	AT5G28060.1	protein.synthesis.ribosomal protein.eukaryotic.40S subunit.S24	AT5G03850.1	protein.synthesis.ribosomal protein.eukaryotic.40S subunit.S28	0.094	0	0	0	0.921	0.93	0	0.611	0.997
AT5G28060	RPS9	138878	121770	AT5G28060.1	protein.synthesis.ribosomal protein.eukaryotic.40S subunit.S24	AT1G74970.1	protein.synthesis.ribosomal protein.prokaryotic.chloroplast.30S subunit.S9	0	0	0	0	0.469	0.839	0	0	0.912
AT5G28060	AT3G55750	138878	131250	AT5G28060.1	protein.synthesis.ribosomal protein.eukaryotic.40S subunit.S24	AT3G55750.1	protein.synthesis.ribosomal protein.eukaryotic.60S subunit.L35A	0	0	0	0	0.817	0.819	0.9	0.641	0.998
AT5G28060	AT1G80750	138878	122357	AT5G28060.1	protein.synthesis.ribosomal protein.eukaryotic.40S subunit.S24	AT1G80750.1	protein.synthesis.ribosomal protein.eukaryotic.60S subunit.L7	0	0	0	0	0.582	0.85	0	0.178	0.945
AT5G45775.2	AtG2	140146	130825	AT5G45775.2	protein.synthesis.ribosomal protein.eukaryotic.60S subunit.L11	AT3G51800.2	protein.degradation	0.642	0	0	0	0.257	0.876	0	0.073	0.965
AT5G45775.2	emb2171	140146	127010	AT5G45775.2	protein.synthesis.ribosomal protein.eukaryotic.60S subunit.L11	AT3G04400.1	protein.synthesis.ribosomal protein.eukaryotic.60S subunit.L23	0.642	0	0	0	0.999	0.837	0.932	0.56	0.999
AT5G45775.2	PGY2	140146	118586	AT5G45775.2	protein.synthesis.ribosomal protein.eukaryotic.60S subunit.L11	AT1G33140.1	protein.synthesis.ribosomal protein.eukaryotic.60S subunit.L9	0.642	0	0	0	0.999	0.902	0	0.567	0.999
AT5G45775.2	AT5G03850.1	140146	136497	AT5G45775.2	protein.synthesis.ribosomal protein.eukaryotic.60S subunit.L11	AT5G03850.1	protein.synthesis.ribosomal protein.eukaryotic.40S subunit.S28	0	0	0	0	0.774	0.571	0	0.082	0.903
AT5G45775.2	SCO1	140146	120486	AT5G45775.2	protein.synthesis.ribosomal protein.eukaryotic.60S subunit.L11	AT1G62750.1	protein.synthesis.elongation	0.642	0	0	0	0.941	0.649	0	0.552	0.996
AT5G45775.2	AT2G39390	140146	125686	AT5G45775.2	protein.synthesis.ribosomal protein.eukaryotic.60S subunit.L11	AT2G39390.1	protein.synthesis.ribosomal protein.eukaryotic.60S subunit.L35	0.642	0	0	0	0.999	0.853	0	0.552	0.999
AT5G45775.2	AT3G18740	140146	128563	AT5G45775.2	protein.synthesis.ribosomal protein.eukaryotic.60S subunit.L11	AT3G18740.1	protein.synthesis.ribosomal protein.eukaryotic.60S subunit.L30	0	0	0	0	0.994	0.873	0	0.647	0.999
AT5G45775.2	AT1G15930	140146	116907	AT5G45775.2	protein.synthesis.ribosomal protein.eukaryotic.60S subunit.L11	AT1G15930.1	protein.synthesis.ribosomal protein.eukaryotic.40S subunit.S12	0.064	0	0	0	0.802	0.647	0	0.088	0.932
AT5G45775.2	RPS9	140146	121770	AT5G45775.2	protein.synthesis.ribosomal protein.eukaryotic.60S subunit.L11	AT1G74970.1	protein.synthesis.ribosomal protein.prokaryotic.chloroplast.30S subunit.S9	0.296	0	0	0	0.83	0.583	0	0.552	0.974
AT5G45775.2	AT1G77940	140146	122074	AT5G45775.2	protein.synthesis.ribosomal protein.eukaryotic.60S subunit.L11	AT1G77940.1	protein.synthesis.ribosomal protein.eukaryotic.60S subunit.L30	0	0	0	0	0.994	0.873	0	0.647	0.999
AT5G45775.2	RPL27AB	140146	117667	AT5G45775.2	protein.synthesis.ribosomal protein.eukaryotic.60S subunit.L11	AT1G23290.1	protein.synthesis.ribosomal protein.eukaryotic.60S subunit.L27A	0.642	0	0	0	0.996	0.902	0	0.552	0.999
AT5G45775.2	AT5G28060	140146	138878	AT5G45775.2	protein.synthesis.ribosomal protein.eukaryotic.60S subunit.L11	AT5G28060.1	protein.synthesis.ribosomal protein.eukaryotic.40S subunit.S24	0	0	0	0	0.828	0.885	0	0.595	0.991
AT5G45775.2	AT3G13120	140146	127922	AT5G45775.2	protein.synthesis.ribosomal protein.eukaryotic.60S subunit.L11	AT3G13120.1	protein.synthesis.ribosomal protein.prokaryotic.chloroplast.30S subunit.S10	0.642	0	0	0	0.993	0.845	0	0.552	0.999
AT5G45775.2	STV1	140146	130954	AT5G45775.2	protein.synthesis.ribosomal protein.eukaryotic.60S subunit.L11	AT3G53020.1	protein.synthesis.ribosomal protein.eukaryotic.60S subunit.L24	0	0	0	0	0.983	0.928	0	0.646	0.999
AT5G45775.2	emb2394	140146	115745	AT5G45775.2	protein.synthesis.ribosomal protein.eukaryotic.60S subunit.L11	AT1G05190.1	protein.synthesis.ribosomal protein.prokaryotic.chloroplast.50S subunit.L6	0.642	0	0	0	0.999	0.735	0	0.552	0.999
AT5G45775.2	AT1G80750	140146	122357	AT5G45775.2	protein.synthesis.ribosomal protein.eukaryotic.60S subunit.L11	AT1G80750.1	protein.synthesis.ribosomal protein.eukaryotic.60S subunit.L7	0.642	0	0	0	0.999	0.873	0	0.627	0.999
AT5G45775.2	AT3G55750	140146	131250	AT5G45775.2	protein.synthesis.ribosomal protein.eukaryotic.60S subunit.L11	AT3G55750.1	protein.synthesis.ribosomal protein.eukaryotic.60S subunit.L35A	0	0	0	0	0.98	0.873	0	0.615	0.998
AT5G45775.2	EMB3137	140146	137520	AT5G45775.2	protein.synthesis.ribosomal protein.eukaryotic.60S subunit.L11	AT5G14320.1	protein.synthesis.ribosomal protein.prokaryotic.chloroplast.30S subunit.S13	0.642	0	0	0	0.999	0.724	0	0.552	0.999
AT5G45775.2	PRPL11	140146	118571	AT5G45775.2	protein.synthesis.ribosomal protein.eukaryotic.60S subunit.L11	AT1G32990.1	protein.synthesis.ribosomal protein.prokaryotic.chloroplast.50S subunit.L11	0.298	0	0	0	0.976	0.703	0	0.552	0.997
AT5G45775.2	RPL12-C	140146	129569	AT5G45775.2	protein.synthesis.ribosomal protein.eukaryotic.60S subunit.L11	AT3G27850.1	protein.synthesis.ribosomal protein.prokaryotic.chloroplast.50S subunit.L12	0.31	0	0	0	0.761	0.651	0	0.552	0.97
AT5G45775.2	AT3G53430	140146	131003	AT5G45775.2	protein.synthesis.ribosomal protein.eukaryotic.60S subunit.L11	AT3G53430.1	protein.synthesis.ribosomal protein.eukaryotic.60S subunit.L12	0.298	0	0	0	0.976	0.902	0	0.581	0.999
AT5G45775.2	AT5G02960	140146	136398	AT5G45775.2	protein.synthesis.ribosomal protein.eukaryotic.60S subunit.L11	AT5G02960.1	protein.synthesis.ribosomal protein.eukaryotic.40S subunit.S23	0.642	0	0	0	0.991	0.636	0	0.552	0.999
AT5G45775.2	AT2G27710	140146	124439	AT5G45775.2	protein.synthesis.ribosomal protein.eukaryotic.60S subunit.L11	AT2G27710.1	protein.synthesis.ribosomal protein.eukaryotic.60S subunit.P2	0	0	0	0	0.999	0.8	0	0.083	0.999
AT5G46420	SSR16	140217	135611	AT5G46420.1	RNA.processing	AT4G34620.1	protein.synthesis.ribosomal protein.prokaryotic.unknown organellar.30S subunit.S16	0.642	0	0	0	0.809	0	0	0.366	0.954
AT5G46430	AT2G39390	140218	125686	AT5G46430.1	protein.synthesis.ribosomal protein.eukaryotic.60S subunit.L32	AT2G39390.1	protein.synthesis.ribosomal protein.eukaryotic.60S subunit.L35	0.642	0	0	0	0.999	0.921	0.9	0.102	0.999
AT5G46430	AT1G77940	140218	122074	AT5G46430.1	protein.synthesis.ribosomal protein.eukaryotic.60S subunit.L32	AT1G77940.1	protein.synthesis.ribosomal protein.eukaryotic.60S subunit.L30	0	0	0	0	0.999	0.928	0.9	0.603	0.999
AT5G46430	PGY2	140218	118586	AT5G46430.1	protein.synthesis.ribosomal protein.eukaryotic.60S subunit.L32	AT1G33140.1	protein.synthesis.ribosomal protein.eukaryotic.60S subunit.L9	0.642	0	0	0	0.999	0.93	0	0.497	0.999
AT5G46430	AT5G28060	140218	138878	AT5G46430.1	protein.synthesis.ribosomal protein.eukaryotic.60S subunit.L32	AT5G28060.1	protein.synthesis.ribosomal protein.eukaryotic.40S subunit.S24	0	0	0.201	0	0.944	0.904	0.9	0.083	0.999
AT5G46430	AT3G18740	140218	128563	AT5G46430.1	protein.synthesis.ribosomal protein.eukaryotic.60S subunit.L32	AT3G18740.1	protein.synthesis.ribosomal protein.eukaryotic.60S subunit.L30	0	0	0	0	0.999	0.928	0.9	0.603	0.999
AT5G46430	AT3G13120	140218	127922	AT5G46430.1	protein.synthesis.ribosomal protein.eukaryotic.60S subunit.L32	AT3G13120.1	protein.synthesis.ribosomal protein.prokaryotic.chloroplast.30S subunit.S10	0	0	0	0	0.999	0.734	0	0.552	0.999
AT5G46430	AT1G15930	140218	116907	AT5G46430.1	protein.synthesis.ribosomal protein.eukaryotic.60S subunit.L32	AT1G15930.1	protein.synthesis.ribosomal protein.eukaryotic.40S subunit.S12	0	0	0	0	0.999	0.764	0.9	0.568	0.999
AT5G46430	AT3G55750	140218	131250	AT5G46430.1	protein.synthesis.ribosomal protein.eukaryotic.60S subunit.L32	AT3G55750.1	protein.synthesis.ribosomal protein.eukaryotic.60S subunit.L35A	0	0	0	0	0.999	0.928	0.9	0.188	0.999
AT5G46430	PRPL11	140218	118571	AT5G46430.1	protein.synthesis.ribosomal protein.eukaryotic.60S subunit.L32	AT1G32990.1	protein.synthesis.ribosomal protein.prokaryotic.chloroplast.50S subunit.L11	0	0	0	0	0.793	0.806	0	0.073	0.96
AT5G46430	AtG2	140218	130825	AT5G46430.1	protein.synthesis.ribosomal protein.eukaryotic.60S subunit.L32	AT3G51800.2	protein.degradation	0	0	0	0	0.313	0.87	0	0	0.909
AT5G46430	EMB3137	140218	137520	AT5G46430.1	protein.synthesis.ribosomal protein.eukaryotic.60S subunit.L32	AT5G14320.1	protein.synthesis.ribosomal protein.prokaryotic.chloroplast.30S subunit.S13	0.064	0	0	0	0.998	0	0	0	0.998
AT5G46430	AT3G53430	140218	131003	AT5G46430.1	protein.synthesis.ribosomal protein.eukaryotic.60S subunit.L32	AT3G53430.1	protein.synthesis.ribosomal protein.eukaryotic.60S subunit.L12	0	0	0	0	0.993	0.93	0.9	0.133	0.999
AT5G46430	AT1G80750	140218	122357	AT5G46430.1	protein.synthesis.ribosomal protein.eukaryotic.60S subunit.L32	AT1G80750.1	protein.synthesis.ribosomal protein.eukaryotic.60S subunit.L7	0.642	0	0	0	0.945	0.928	0	0.178	0.998
AT5G46430	EIF2	140218	125755	AT5G46430.1	protein.synthesis.ribosomal protein.eukaryotic.60S subunit.L32	AT2G39990.1	protein.degradation.ubiquitin.proteasom	0	0	0	0	0.177	0	0.9	0	0.914
AT5G46430	STV1	140218	130954	AT5G46430.1	protein.synthesis.ribosomal protein.eukaryotic.60S subunit.L32	AT3G53020.1	protein.synthesis.ribosomal protein.eukaryotic.60S subunit.L24	0	0	0	0	0.999	0.943	0.9	0.552	0.999
AT5G46430	AT5G02960	140218	136398	AT5G46430.1	protein.synthesis.ribosomal protein.eukaryotic.60S subunit.L32	AT5G02960.1	protein.synthesis.ribosomal protein.eukaryotic.40S subunit.S23	0	0	0	0	0.998	0.937	0.9	0.552	0.999
AT5G46430	AT2G27710	140218	124439	AT5G46430.1	protein.synthesis.ribosomal protein.eukaryotic.60S subunit.L32	AT2G27710.1	protein.synthesis.ribosomal protein.eukaryotic.60S subunit.P2	0	0	0	0	0.999	0.896	0	0.074	0.999
AT5G46430	AT5G45775.2	140218	140146	AT5G46430.1	protein.synthesis.ribosomal protein.eukaryotic.60S subunit.L32	AT5G45775.2	protein.synthesis.ribosomal protein.eukaryotic.60S subunit.L11	0.642	0	0	0	0.982	0.928	0	0.082	0.999
AT5G46430	RPS9	140218	121770	AT5G46430.1	protein.synthesis.ribosomal protein.eukaryotic.60S subunit.L32	AT1G74970.1	protein.synthesis.ribosomal protein.prokaryotic.chloroplast.30S subunit.S9	0	0	0	0	0.785	0.767	0	0.923	0.995
AT5G46430	AT5G03850.1	140218	136497	AT5G46430.1	protein.synthesis.ribosomal protein.eukaryotic.60S subunit.L32	AT5G03850.1	protein.synthesis.ribosomal protein.eukaryotic.40S subunit.S28	0	0	0	0	0.999	0	0	0.138	0.999
AT5G46430	RPL27AB	140218	117667	AT5G46430.1	protein.synthesis.ribosomal protein.eukaryotic.60S subunit.L32	AT1G23290.1	protein.synthesis.ribosomal protein.eukaryotic.60S subunit.L27A	0.642	0	0	0	0.999	0.93	0.9	0.552	0.999
AT5G46430	emb2394	140218	115745	AT5G46430.1	protein.synthesis.ribosomal protein.eukaryotic.60S subunit.L32	AT1G05190.1	protein.synthesis.ribosomal protein.prokaryotic.chloroplast.50S subunit.L6	0.642	0	0	0	0.999	0.839	0	0.497	0.999
AT5G46430	emb2171	140218	127010	AT5G46430.1	protein.synthesis.ribosomal protein.eukaryotic.60S subunit.L32	AT3G04400.1	protein.synthesis.ribosomal protein.eukaryotic.60S subunit.L23	0.642	0	0	0	0.999	0.902	0	0.552	0.999
AT5G47700	AT5G03850.1	140356	136497	AT5G47700.1	protein.synthesis.ribosomal protein.eukaryotic.60S subunit.P1	AT5G03850.1	protein.synthesis.ribosomal protein.eukaryotic.40S subunit.S28	0	0	0	0	0.999	0.302	0	0.073	0.999
AT5G47700	AT1G80750	140356	122357	AT5G47700.1	protein.synthesis.ribosomal protein.eukaryotic.60S subunit.P1	AT1G80750.1	protein.synthesis.ribosomal protein.eukaryotic.60S subunit.L7	0	0	0	0	0.812	0.76	0	0.125	0.958
AT5G47700	EMB3137	140356	137520	AT5G47700.1	protein.synthesis.ribosomal protein.eukaryotic.60S subunit.P1	AT5G14320.1	protein.synthesis.ribosomal protein.prokaryotic.chloroplast.30S subunit.S13	0	0	0	0	0.98	0	0	0.187	0.983
AT5G47700	AT1G15930	140356	116907	AT5G47700.1	protein.synthesis.ribosomal protein.eukaryotic.60S subunit.P1	AT1G15930.1	protein.synthesis.ribosomal protein.eukaryotic.40S subunit.S12	0	0	0	0	0.996	0.318	0.9	0.189	0.999
AT5G47700	AT2G27710	140356	124439	AT5G47700.1	protein.synthesis.ribosomal protein.eukaryotic.60S subunit.P1	AT2G27710.1	protein.synthesis.ribosomal protein.eukaryotic.60S subunit.P2	0	0	0	0	0.999	0.852	0	0.646	0.999
AT5G47700	PGY2	140356	118586	AT5G47700.1	protein.synthesis.ribosomal protein.eukaryotic.60S subunit.P1	AT1G33140.1	protein.synthesis.ribosomal protein.eukaryotic.60S subunit.L9	0	0	0	0	0.99	0.856	0	0.078	0.998
AT5G47700	AT5G46430	140356	140218	AT5G47700.1	protein.synthesis.ribosomal protein.eukaryotic.60S subunit.P1	AT5G46430.1	protein.synthesis.ribosomal protein.eukaryotic.60S subunit.L32	0	0	0	0	0.998	0.908	0.9	0.136	0.999
AT5G47700	AT3G53430	140356	131003	AT5G47700.1	protein.synthesis.ribosomal protein.eukaryotic.60S subunit.P1	AT3G53430.1	protein.synthesis.ribosomal protein.eukaryotic.60S subunit.L12	0.642	0	0	0	0.959	0.892	0.9	0.1	0.999
AT5G47700	AT5G28060	140356	138878	AT5G47700.1	protein.synthesis.ribosomal protein.eukaryotic.60S subunit.P1	AT5G28060.1	protein.synthesis.ribosomal protein.eukaryotic.40S subunit.S24	0	0	0	0	0.892	0.646	0.9	0.076	0.996
AT5G47700	emb2171	140356	127010	AT5G47700.1	protein.synthesis.ribosomal protein.eukaryotic.60S subunit.P1	AT3G04400.1	protein.synthesis.ribosomal protein.eukaryotic.60S subunit.L23	0	0	0	0	0.996	0.829	0	0.08	0.999
AT5G47700	AT3G55750	140356	131250	AT5G47700.1	protein.synthesis.ribosomal protein.eukaryotic.60S subunit.P1	AT3G55750.1	protein.synthesis.ribosomal protein.eukaryotic.60S subunit.L35A	0	0	0	0	0.998	0.827	0.9	0.185	0.999
AT5G47700	AT3G13120	140356	127922	AT5G47700.1	protein.synthesis.ribosomal protein.eukaryotic.60S subunit.P1	AT3G13120.1	protein.synthesis.ribosomal protein.prokaryotic.chloroplast.30S subunit.S10	0	0	0	0	0.989	0.234	0	0	0.991
AT5G47700	STV1	140356	130954	AT5G47700.1	protein.synthesis.ribosomal protein.eukaryotic.60S subunit.P1	AT3G53020.1	protein.synthesis.ribosomal protein.eukaryotic.60S subunit.L24	0	0	0	0	0.993	0.895	0.9	0.241	0.999
AT5G47700	AT1G77940	140356	122074	AT5G47700.1	protein.synthesis.ribosomal protein.eukaryotic.60S subunit.P1	AT1G77940.1	protein.synthesis.ribosomal protein.eukaryotic.60S subunit.L30	0	0	0	0	0.967	0.842	0.9	0.181	0.999
AT5G47700	AT5G45775.2	140356	140146	AT5G47700.1	protein.synthesis.ribosomal protein.eukaryotic.60S subunit.P1	AT5G45775.2	protein.synthesis.ribosomal protein.eukaryotic.60S subunit.L11	0	0	0	0	0.98	0.865	0	0.065	0.997
AT5G47700	RPL27AB	140356	117667	AT5G47700.1	protein.synthesis.ribosomal protein.eukaryotic.60S subunit.P1	AT1G23290.1	protein.synthesis.ribosomal protein.eukaryotic.60S subunit.L27A	0	0	0	0	0.997	0.866	0.9	0	0.999
AT5G47700	AT3G18740	140356	128563	AT5G47700.1	protein.synthesis.ribosomal protein.eukaryotic.60S subunit.P1	AT3G18740.1	protein.synthesis.ribosomal protein.eukaryotic.60S subunit.L30	0	0	0	0	0.924	0.842	0.9	0.181	0.998
AT5G47700	AT2G39390	140356	125686	AT5G47700.1	protein.synthesis.ribosomal protein.eukaryotic.60S subunit.P1	AT2G39390.1	protein.synthesis.ribosomal protein.eukaryotic.60S subunit.L35	0	0	0	0	0.981	0.782	0.9	0.19	0.999
AT5G47700	EIF2	140356	125755	AT5G47700.1	protein.synthesis.ribosomal protein.eukaryotic.60S subunit.P1	AT2G39990.1	protein.degradation.ubiquitin.proteasom	0	0	0	0	0.365	0	0.9	0	0.935
AT5G47700	AT5G02960	140356	136398	AT5G47700.1	protein.synthesis.ribosomal protein.eukaryotic.60S subunit.P1	AT5G02960.1	protein.synthesis.ribosomal protein.eukaryotic.40S subunit.S23	0	0	0	0	0.987	0.717	0.9	0	0.999
AT5G52840	ACP4	140911	134561	AT5G52840.1	mitochondrial electron transport / ATP synthesis.NADH-DH.localisation not clear	AT4G25050.2	lipid metabolism.FA synthesis and FA elongation.ACP protein	0	0	0	0	0.451	0.86	0.278	0.626	0.977
AT5G52840	AT3G12260	140911	127829	AT5G52840.1	mitochondrial electron transport / ATP synthesis.NADH-DH.localisation not clear	AT3G12260.1	mitochondrial electron transport / ATP synthesis.NADH-DH.complex I	0	0	0	0	0.879	0	0.923	0.638	0.996
AT5G62300.1	AT5G28060	141929	138878	AT5G62300.1	protein.synthesis.ribosomal protein.eukaryotic.40S subunit.S20	AT5G28060.1	protein.synthesis.ribosomal protein.eukaryotic.40S subunit.S24	0	0	0	0	0.999	0.928	0	0.13	0.999
AT5G62300.1	AT5G46430	141929	140218	AT5G62300.1	protein.synthesis.ribosomal protein.eukaryotic.40S subunit.S20	AT5G46430.1	protein.synthesis.ribosomal protein.eukaryotic.60S subunit.L32	0	0	0	0	0.999	0.734	0	0.552	0.999
AT5G62300.1	AT3G53430	141929	131003	AT5G62300.1	protein.synthesis.ribosomal protein.eukaryotic.40S subunit.S20	AT3G53430.1	protein.synthesis.ribosomal protein.eukaryotic.60S subunit.L12	0.311	0	0	0	0.939	0.488	0	0.587	0.989
AT5G62300.1	PGY2	141929	118586	AT5G62300.1	protein.synthesis.ribosomal protein.eukaryotic.40S subunit.S20	AT1G33140.1	protein.synthesis.ribosomal protein.eukaryotic.60S subunit.L9	0.642	0	0	0	0.997	0.877	0	0.576	0.999
AT5G62300.1	AT5G03850.1	141929	136497	AT5G62300.1	protein.synthesis.ribosomal protein.eukaryotic.40S subunit.S20	AT5G03850.1	protein.synthesis.ribosomal protein.eukaryotic.40S subunit.S28	0	0	0	0	0.823	0.902	0	0.582	0.992
AT5G62300.1	SCO1	141929	120486	AT5G62300.1	protein.synthesis.ribosomal protein.eukaryotic.40S subunit.S20	AT1G62750.1	protein.synthesis.elongation	0.642	0	0	0	0.812	0.686	0	0.552	0.989
AT5G62300.1	AT2G27710	141929	124439	AT5G62300.1	protein.synthesis.ribosomal protein.eukaryotic.40S subunit.S20	AT2G27710.1	protein.synthesis.ribosomal protein.eukaryotic.60S subunit.P2	0	0	0	0	0.999	0.578	0	0	0.999
AT5G62300.1	emb2394	141929	115745	AT5G62300.1	protein.synthesis.ribosomal protein.eukaryotic.40S subunit.S20	AT1G05190.1	protein.synthesis.ribosomal protein.prokaryotic.chloroplast.50S subunit.L6	0.642	0	0	0	0.992	0.65	0	0.552	0.999
AT5G62300.1	RPL27AB	141929	117667	AT5G62300.1	protein.synthesis.ribosomal protein.eukaryotic.40S subunit.S20	AT1G23290.1	protein.synthesis.ribosomal protein.eukaryotic.60S subunit.L27A	0.642	0	0	0	0.999	0.894	0	0.552	0.999
AT5G62300.1	AT2G39390	141929	125686	AT5G62300.1	protein.synthesis.ribosomal protein.eukaryotic.40S subunit.S20	AT2G39390.1	protein.synthesis.ribosomal protein.eukaryotic.60S subunit.L35	0.642	0	0	0	0.993	0.577	0	0.539	0.999
AT5G62300.1	STV1	141929	130954	AT5G62300.1	protein.synthesis.ribosomal protein.eukaryotic.40S subunit.S20	AT3G53020.1	protein.synthesis.ribosomal protein.eukaryotic.60S subunit.L24	0	0	0	0	0.988	0.744	0	0.546	0.998
AT5G62300.1	AT3G55750	141929	131250	AT5G62300.1	protein.synthesis.ribosomal protein.eukaryotic.40S subunit.S20	AT3G55750.1	protein.synthesis.ribosomal protein.eukaryotic.60S subunit.L35A	0	0	0	0	0.999	0	0	0.141	0.999
AT5G62300.1	RPL12-C	141929	129569	AT5G62300.1	protein.synthesis.ribosomal protein.eukaryotic.40S subunit.S20	AT3G27850.1	protein.synthesis.ribosomal protein.prokaryotic.chloroplast.50S subunit.L12	0.452	0	0	0	0.738	0.089	0	0.552	0.933
AT5G62300.1	PRPL11	141929	118571	AT5G62300.1	protein.synthesis.ribosomal protein.eukaryotic.40S subunit.S20	AT1G32990.1	protein.synthesis.ribosomal protein.prokaryotic.chloroplast.50S subunit.L11	0.311	0	0	0	0.939	0.213	0	0.552	0.983
AT5G62300.1	AT1G77940	141929	122074	AT5G62300.1	protein.synthesis.ribosomal protein.eukaryotic.40S subunit.S20	AT1G77940.1	protein.synthesis.ribosomal protein.eukaryotic.60S subunit.L30	0.17	0	0	0	0.999	0	0	0.564	0.999
AT5G62300.1	SSR16	141929	135611	AT5G62300.1	protein.synthesis.ribosomal protein.eukaryotic.40S subunit.S20	AT4G34620.1	protein.synthesis.ribosomal protein.prokaryotic.unknown organellar.30S subunit.S16	0	0	0	0	0.809	0.806	0	0.552	0.981
AT5G62300.1	RPS9	141929	121770	AT5G62300.1	protein.synthesis.ribosomal protein.eukaryotic.40S subunit.S20	AT1G74970.1	protein.synthesis.ribosomal protein.prokaryotic.chloroplast.30S subunit.S9	0.251	0	0	0	0.981	0.759	0	0.552	0.998
AT5G62300.1	AT1G15930	141929	116907	AT5G62300.1	protein.synthesis.ribosomal protein.eukaryotic.40S subunit.S20	AT1G15930.1	protein.synthesis.ribosomal protein.eukaryotic.40S subunit.S12	0.194	0	0	0	0.997	0.928	0	0.514	0.999
AT5G62300.1	EMB3137	141929	137520	AT5G62300.1	protein.synthesis.ribosomal protein.eukaryotic.40S subunit.S20	AT5G14320.1	protein.synthesis.ribosomal protein.prokaryotic.chloroplast.30S subunit.S13	0.642	0	0	0	0.998	0.853	0	0.584	0.999
AT5G62300.1	AT3G18740	141929	128563	AT5G62300.1	protein.synthesis.ribosomal protein.eukaryotic.40S subunit.S20	AT3G18740.1	protein.synthesis.ribosomal protein.eukaryotic.60S subunit.L30	0.17	0	0	0	0.999	0	0	0.564	0.999
AT5G62300.1	AT5G02960	141929	136398	AT5G62300.1	protein.synthesis.ribosomal protein.eukaryotic.40S subunit.S20	AT5G02960.1	protein.synthesis.ribosomal protein.eukaryotic.40S subunit.S23	0.642	0	0	0	0.995	0.928	0	0.633	0.999
AT5G62300.1	AT5G45775.2	141929	140146	AT5G62300.1	protein.synthesis.ribosomal protein.eukaryotic.40S subunit.S20	AT5G45775.2	protein.synthesis.ribosomal protein.eukaryotic.60S subunit.L11	0.642	0	0	0	0.993	0.845	0	0.552	0.999
AT5G62300.1	emb2171	141929	127010	AT5G62300.1	protein.synthesis.ribosomal protein.eukaryotic.40S subunit.S20	AT3G04400.1	protein.synthesis.ribosomal protein.eukaryotic.60S subunit.L23	0.642	0	0	0	0.994	0.571	0	0.552	0.999
AT5G62300.1	AT1G80750	141929	122357	AT5G62300.1	protein.synthesis.ribosomal protein.eukaryotic.40S subunit.S20	AT1G80750.1	protein.synthesis.ribosomal protein.eukaryotic.60S subunit.L7	0.642	0	0	0	0.978	0.578	0	0.594	0.998
AT5G62300.1	AT5G47700	141929	140356	AT5G62300.1	protein.synthesis.ribosomal protein.eukaryotic.40S subunit.S20	AT5G47700.1	protein.synthesis.ribosomal protein.eukaryotic.60S subunit.P1	0	0	0	0	0.989	0.234	0	0	0.991
AT5G65220	AT3G13120	142245	127922	AT5G65220.1	protein.synthesis.ribosomal protein.prokaryotic.chloroplast.50S subunit.L29	AT3G13120.1	protein.synthesis.ribosomal protein.prokaryotic.chloroplast.30S subunit.S10	0.642	0	0	0	0.997	0.577	0	0.539	0.999
AT5G65220	AT1G77940	142245	122074	AT5G65220.1	protein.synthesis.ribosomal protein.prokaryotic.chloroplast.50S subunit.L29	AT1G77940.1	protein.synthesis.ribosomal protein.eukaryotic.60S subunit.L30	0	0	0	0	0.99	0.853	0	0.118	0.998
AT5G65220	RPL12-C	142245	129569	AT5G65220.1	protein.synthesis.ribosomal protein.prokaryotic.chloroplast.50S subunit.L29	AT3G27850.1	protein.synthesis.ribosomal protein.prokaryotic.chloroplast.50S subunit.L12	0.288	0	0	0	0.853	0.651	0	0.193	0.967
AT5G65220	EMB3137	142245	137520	AT5G65220.1	protein.synthesis.ribosomal protein.prokaryotic.chloroplast.50S subunit.L29	AT5G14320.1	protein.synthesis.ribosomal protein.prokaryotic.chloroplast.30S subunit.S13	0.642	0	0	0	0.999	0	0	0.552	0.999
AT5G65220	AT5G28060	142245	138878	AT5G65220.1	protein.synthesis.ribosomal protein.prokaryotic.chloroplast.50S subunit.L29	AT5G28060.1	protein.synthesis.ribosomal protein.eukaryotic.40S subunit.S24	0	0	0	0	0.956	0.864	0	0.083	0.994
AT5G65220	AT3G53430	142245	131003	AT5G65220.1	protein.synthesis.ribosomal protein.prokaryotic.chloroplast.50S subunit.L29	AT3G53430.1	protein.synthesis.ribosomal protein.eukaryotic.60S subunit.L12	0.168	0	0	0	0.999	0.876	0	0.542	0.999
AT5G65220	emb2394	142245	115745	AT5G65220.1	protein.synthesis.ribosomal protein.prokaryotic.chloroplast.50S subunit.L29	AT1G05190.1	protein.synthesis.ribosomal protein.prokaryotic.chloroplast.50S subunit.L6	0.642	0	0	0	0.999	0.735	0	0.552	0.999
AT5G65220	AT5G45775.2	142245	140146	AT5G65220.1	protein.synthesis.ribosomal protein.prokaryotic.chloroplast.50S subunit.L29	AT5G45775.2	protein.synthesis.ribosomal protein.eukaryotic.60S subunit.L11	0.642	0	0	0	0.999	0.853	0	0.552	0.999
AT5G65220	PRPL11	142245	118571	AT5G65220.1	protein.synthesis.ribosomal protein.prokaryotic.chloroplast.50S subunit.L29	AT1G32990.1	protein.synthesis.ribosomal protein.prokaryotic.chloroplast.50S subunit.L11	0.168	0	0	0	0.992	0.703	0	0.743	0.999
AT5G65220	AT3G55750	142245	131250	AT5G65220.1	protein.synthesis.ribosomal protein.prokaryotic.chloroplast.50S subunit.L29	AT3G55750.1	protein.synthesis.ribosomal protein.eukaryotic.60S subunit.L35A	0	0	0	0	0.999	0.853	0	0.072	0.999
AT5G65220	RPS28	142245	142122	AT5G65220.1	protein.synthesis.ribosomal protein.prokaryotic.chloroplast.50S subunit.L29	AT5G64140.1	protein.synthesis.ribosomal protein.eukaryotic.40S subunit.S28	0	0	0	0	0.968	0	0	0.074	0.97
AT5G65220	AT1G80750	142245	122357	AT5G65220.1	protein.synthesis.ribosomal protein.prokaryotic.chloroplast.50S subunit.L29	AT1G80750.1	protein.synthesis.ribosomal protein.eukaryotic.60S subunit.L7	0.642	0	0	0	0.999	0.852	0	0.552	0.999
AT5G65220	SSR16	142245	135611	AT5G65220.1	protein.synthesis.ribosomal protein.prokaryotic.chloroplast.50S subunit.L29	AT4G34620.1	protein.synthesis.ribosomal protein.prokaryotic.unknown organellar.30S subunit.S16	0	0	0	0	0.936	0	0	0.496	0.967
AT5G65220	AT5G02960	142245	136398	AT5G65220.1	protein.synthesis.ribosomal protein.prokaryotic.chloroplast.50S subunit.L29	AT5G02960.1	protein.synthesis.ribosomal protein.eukaryotic.40S subunit.S23	0.642	0	0	0	0.997	0.474	0	0.498	0.999
AT5G65220	emb2171	142245	127010	AT5G65220.1	protein.synthesis.ribosomal protein.prokaryotic.chloroplast.50S subunit.L29	AT3G04400.1	protein.synthesis.ribosomal protein.eukaryotic.60S subunit.L23	0.642	0	0	0	0.999	0.793	0	0.552	0.999
AT5G65220	SCO1	142245	120486	AT5G65220.1	protein.synthesis.ribosomal protein.prokaryotic.chloroplast.50S subunit.L29	AT1G62750.1	protein.synthesis.elongation	0.642	0	0	0	0.763	0.648	0	0.188	0.973
AT5G65220	PGY2	142245	118586	AT5G65220.1	protein.synthesis.ribosomal protein.prokaryotic.chloroplast.50S subunit.L29	AT1G33140.1	protein.synthesis.ribosomal protein.eukaryotic.60S subunit.L9	0.642	0	0	0	0.999	0.88	0	0.552	0.999
AT5G65220	RPL27AB	142245	117667	AT5G65220.1	protein.synthesis.ribosomal protein.prokaryotic.chloroplast.50S subunit.L29	AT1G23290.1	protein.synthesis.ribosomal protein.eukaryotic.60S subunit.L27A	0.642	0	0	0	0.999	0.88	0	0.552	0.999
AT5G65220	AT5G62300.1	142245	141929	AT5G65220.1	protein.synthesis.ribosomal protein.prokaryotic.chloroplast.50S subunit.L29	AT5G62300.1	protein.synthesis.ribosomal protein.eukaryotic.40S subunit.S20	0.642	0	0	0	0.993	0.577	0	0.539	0.999
AT5G65220	AT5G46430	142245	140218	AT5G65220.1	protein.synthesis.ribosomal protein.prokaryotic.chloroplast.50S subunit.L29	AT5G46430.1	protein.synthesis.ribosomal protein.eukaryotic.60S subunit.L32	0.642	0	0	0	0.999	0.921	0	0.102	0.999
AT5G65220	AT2G27710	142245	124439	AT5G65220.1	protein.synthesis.ribosomal protein.prokaryotic.chloroplast.50S subunit.L29	AT2G27710.1	protein.synthesis.ribosomal protein.eukaryotic.60S subunit.P2	0	0	0	0	0.956	0.771	0	0.177	0.991
AT5G65220	AT1G09640	142245	116224	AT5G65220.1	protein.synthesis.ribosomal protein.prokaryotic.chloroplast.50S subunit.L29	AT1G09640.1	protein.synthesis.elongation	0	0	0	0	0.791	0	0	0.561	0.904
AT5G65220	RPS9	142245	121770	AT5G65220.1	protein.synthesis.ribosomal protein.prokaryotic.chloroplast.50S subunit.L29	AT1G74970.1	protein.synthesis.ribosomal protein.prokaryotic.chloroplast.30S subunit.S9	0.123	0	0	0	0.996	0.262	0	0.552	0.998
AT5G65220	AT3G18740	142245	128563	AT5G65220.1	protein.synthesis.ribosomal protein.prokaryotic.chloroplast.50S subunit.L29	AT3G18740.1	protein.synthesis.ribosomal protein.eukaryotic.60S subunit.L30	0	0	0	0	0.99	0.853	0	0.118	0.998
AT5G65220	AT5G47700	142245	140356	AT5G65220.1	protein.synthesis.ribosomal protein.prokaryotic.chloroplast.50S subunit.L29	AT5G47700.1	protein.synthesis.ribosomal protein.eukaryotic.60S subunit.P1	0	0	0	0	0.962	0.782	0	0.19	0.993
AT5G65220	AtG2	142245	130825	AT5G65220.1	protein.synthesis.ribosomal protein.prokaryotic.chloroplast.50S subunit.L29	AT3G51800.2	protein.degradation	0.642	0	0	0	0.251	0.839	0	0	0.953
AT5G65220	AT1G15930	142245	116907	AT5G65220.1	protein.synthesis.ribosomal protein.prokaryotic.chloroplast.50S subunit.L29	AT1G15930.1	protein.synthesis.ribosomal protein.eukaryotic.40S subunit.S12	0.07	0	0	0	0.946	0.647	0	0.561	0.991
AT5G65220	AT5G03850.1	142245	136497	AT5G65220.1	protein.synthesis.ribosomal protein.prokaryotic.chloroplast.50S subunit.L29	AT5G03850.1	protein.synthesis.ribosomal protein.eukaryotic.40S subunit.S28	0	0	0	0	0.957	0	0	0.074	0.958
AT5G65220	STV1	142245	130954	AT5G65220.1	protein.synthesis.ribosomal protein.prokaryotic.chloroplast.50S subunit.L29	AT3G53020.1	protein.synthesis.ribosomal protein.eukaryotic.60S subunit.L24	0	0	0	0	0.999	0.921	0	0.594	0.999
AtG2	AT1G80750	130825	122357	AT3G51800.2	protein.degradation	AT1G80750.1	protein.synthesis.ribosomal protein.eukaryotic.60S subunit.L7	0.642	0	0	0	0.472	0.77	0	0.148	0.959
AtG2	AT2G39390	130825	125686	AT3G51800.2	protein.degradation	AT2G39390.1	protein.synthesis.ribosomal protein.eukaryotic.60S subunit.L35	0.642	0	0	0	0.491	0.839	0	0	0.968
AtG2	AT3G18740	130825	128563	AT3G51800.2	protein.degradation	AT3G18740.1	protein.synthesis.ribosomal protein.eukaryotic.60S subunit.L30	0	0	0	0	0.124	0.94	0	0	0.945
AtG2	PGY2	130825	118586	AT3G51800.2	protein.degradation	AT1G33140.1	protein.synthesis.ribosomal protein.eukaryotic.60S subunit.L9	0.642	0	0	0	0.353	0.758	0	0	0.94
AtG2	AT1G77940	130825	122074	AT3G51800.2	protein.degradation	AT1G77940.1	protein.synthesis.ribosomal protein.eukaryotic.60S subunit.L30	0	0	0	0	0.207	0.94	0	0	0.951
AtG2	RPL27AB	130825	117667	AT3G51800.2	protein.degradation	AT1G23290.1	protein.synthesis.ribosomal protein.eukaryotic.60S subunit.L27A	0.642	0	0	0	0.237	0.945	0	0	0.984
CHLI1	GDC1	133852	119415	AT4G18480.1	tetrapyrrole synthesis.magnesium chelatase	AT1G50900.1	not assigned.unknown	0	0	0	0	0.901	0	0	0.41	0.94
CHLI1	GSA2	133852	130491	AT4G18480.1	tetrapyrrole synthesis.magnesium chelatase	AT3G48730.1	tetrapyrrole synthesis.GSA	0	0	0	0	0.9	0	0	0	0.902
CHLI1	PSRP2	133852	130863	AT4G18480.1	tetrapyrrole synthesis.magnesium chelatase	AT3G52150.1	RNA.regulation of transcription.unclassified	0	0	0	0	0.919	0	0	0	0.919
CHLI1	AT4G02530	133852	132360	AT4G18480.1	tetrapyrrole synthesis.magnesium chelatase	AT4G02530.1	not assigned.no ontology	0	0	0	0	0.935	0	0	0.163	0.944
CHLI2	GUN5	140163	137448	AT5G45930.1	tetrapyrrole synthesis.magnesium chelatase	AT5G13630.1	tetrapyrrole synthesis.magnesium chelatase	0.642	0	0.526	0	0.385	0	0.904	0.903	0.998
CHLI2	CHLI1	140163	133852	AT5G45930.1	tetrapyrrole synthesis.magnesium chelatase	AT4G18480.1	tetrapyrrole synthesis.magnesium chelatase	0	0	0.527	0.984	0.898	0	0.9	0.971	0.989
cpHsc70-1	Hsp89.1	134482	127391	AT4G24280.1	stress.abiotic.heat	AT3G07770.1	stress.abiotic.heat	0	0	0	0	0.699	0.509	0	0.645	0.944
cpHsc70-1	HSP60-3A	134482	128022	AT4G24280.1	stress.abiotic.heat	AT3G13860.1	protein.folding	0.289	0	0	0	0.866	0.375	0	0.618	0.974
cpHsc70-1	CPN60A	134482	124465	AT4G24280.1	stress.abiotic.heat	AT2G28000.1	PS.calvin cycle.rubisco interacting	0.289	0	0	0	0.976	0.375	0	0.618	0.995
cpHsc70-1	AT2G22360	134482	123878	AT4G24280.1	stress.abiotic.heat	AT2G22360.1	stress.abiotic.heat	0.642	0	0.501	0	0.453	0.575	0	0.647	0.983
cpHsc70-1	CPN60B	134482	119907	AT4G24280.1	stress.abiotic.heat	AT1G55490.1	PS.calvin cycle.rubisco interacting	0.289	0	0	0	0.955	0.375	0	0.699	0.993
cpHsc70-1	CR88	134482	122677	AT4G24280.1	stress.abiotic.heat	AT2G04030.1	stress.abiotic.heat	0	0	0	0	0.902	0.509	0	0.645	0.981
cpHsc70-2	CR88	140596	122677	AT5G49910.1	stress.abiotic.heat	AT2G04030.1	stress.abiotic.heat	0	0	0	0	0.745	0.509	0	0.645	0.952
cpHsc70-2	AT2G22360	140596	123878	AT5G49910.1	stress.abiotic.heat	AT2G22360.1	stress.abiotic.heat	0.642	0	0.499	0	0.57	0.575	0	0.643	0.986
cpHsc70-2	CPN60B	140596	119907	AT5G49910.1	stress.abiotic.heat	AT1G55490.1	PS.calvin cycle.rubisco interacting	0.289	0	0	0	0.907	0.375	0	0.758	0.989
cpHsc70-2	CPN60A	140596	124465	AT5G49910.1	stress.abiotic.heat	AT2G28000.1	PS.calvin cycle.rubisco interacting	0.289	0	0	0	0.957	0.375	0	0.618	0.991
cpHsc70-2	AT4G39960	140596	136174	AT5G49910.1	stress.abiotic.heat	AT4G39960.1	stress.abiotic.heat	0.642	0	0.496	0	0.375	0.575	0	0.798	0.989
cpHsc70-2	AT4G25370	140596	134594	AT5G49910.1	stress.abiotic.heat	AT4G25370.1	protein.targeting.unknown	0.308	0	0	0	0.256	0.3	0	0.87	0.946
cpHsc70-2	HSP60-3A	140596	128022	AT5G49910.1	stress.abiotic.heat	AT3G13860.1	protein.folding	0.289	0	0	0	0.848	0.375	0	0.808	0.986
cpHsc70-2	Hsp89.1	140596	127391	AT5G49910.1	stress.abiotic.heat	AT3G07770.1	stress.abiotic.heat	0	0	0	0	0.647	0.509	0	0.645	0.934
CPN60A	CR88	124465	122677	AT2G28000.1	PS.calvin cycle.rubisco interacting	AT2G04030.1	stress.abiotic.heat	0	0	0	0	0.977	0.097	0	0.639	0.992
CPN60A	CPN60B	124465	119907	AT2G28000.1	PS.calvin cycle.rubisco interacting	AT1G55490.1	PS.calvin cycle.rubisco interacting	0	0	0.527	0.943	0.947	0	0	0.828	0.952
CPSUFE	GRX4	134721	128227	AT4G26500.1	Co-factor and vitamine metabolism.iron-sulphur clusters	AT3G15660.1	redox.glutaredoxins	0.642	0	0	0	0.073	0.903	0	0.71	0.989
CPSUFE	HCF101	134721	129189	AT4G26500.1	Co-factor and vitamine metabolism.iron-sulphur clusters	AT3G24430.1	protein.assembly and cofactor ligation	0	0	0	0	0	0	0	0.92	0.922
CR88	CPN60B	122677	119907	AT2G04030.1	stress.abiotic.heat	AT1G55490.1	PS.calvin cycle.rubisco interacting	0	0	0	0	0.902	0.097	0	0.639	0.966
CSR1	IMS1	130474	121673	AT3G48560.1	amino acid metabolism.synthesis.branched chain group.common.acetolactate synthase	AT1G74040.1	amino acid metabolism.synthesis.branched chain group.leucine specific.2-isopropylmalate synthase	0.642	0	0.213	0	0.317	0	0.8	0.803	0.991
DXR	CLA1	141980	133513	AT5G62790.2	secondary metabolism.isoprenoids.non-mevalonate pathway.DXR	AT4G15560.1	secondary metabolism.isoprenoids.non-mevalonate pathway.DXS	0.131	0	0.475	0	0.366	0	0.971	0.99	0.999
EIF2	AT1G15930	125755	116907	AT2G39990.1	protein.degradation.ubiquitin.proteasom	AT1G15930.1	protein.synthesis.ribosomal protein.eukaryotic.40S subunit.S12	0	0	0	0	0.342	0	0.9	0	0.932
EIF2	AT2G39390	125755	125686	AT2G39990.1	protein.degradation.ubiquitin.proteasom	AT2G39390.1	protein.synthesis.ribosomal protein.eukaryotic.60S subunit.L35	0	0	0	0	0.549	0	0.9	0	0.954
EIF2	AT1G77940	125755	122074	AT2G39990.1	protein.degradation.ubiquitin.proteasom	AT1G77940.1	protein.synthesis.ribosomal protein.eukaryotic.60S subunit.L30	0	0	0	0	0.73	0	0.9	0	0.972
EIF2	RPL27AB	125755	117667	AT2G39990.1	protein.degradation.ubiquitin.proteasom	AT1G23290.1	protein.synthesis.ribosomal protein.eukaryotic.60S subunit.L27A	0	0	0	0	0.433	0	0.9	0	0.942
eIFiso4G1	EMB1586	141465	116567	AT5G57870.1	protein.synthesis.initiation	AT1G12770.1	RNA.processing.RNA helicase	0	0	0	0	0	0.867	0.748	0.836	0.994
emb2171	PRPL11	127010	118571	AT3G04400.1	protein.synthesis.ribosomal protein.eukaryotic.60S subunit.L23	AT1G32990.1	protein.synthesis.ribosomal protein.prokaryotic.chloroplast.50S subunit.L11	0.299	0	0	0	0.927	0.657	0	0.552	0.991
emb2171	AT2G39390	127010	125686	AT3G04400.1	protein.synthesis.ribosomal protein.eukaryotic.60S subunit.L23	AT2G39390.1	protein.synthesis.ribosomal protein.eukaryotic.60S subunit.L35	0.642	0	0	0	0.999	0.793	0	0.552	0.999
emb2171	AT1G80750	127010	122357	AT3G04400.1	protein.synthesis.ribosomal protein.eukaryotic.60S subunit.L23	AT1G80750.1	protein.synthesis.ribosomal protein.eukaryotic.60S subunit.L7	0.642	0	0	0	0.999	0.836	0	0.552	0.999
emb2171	PGY2	127010	118586	AT3G04400.1	protein.synthesis.ribosomal protein.eukaryotic.60S subunit.L23	AT1G33140.1	protein.synthesis.ribosomal protein.eukaryotic.60S subunit.L9	0.642	0	0	0	0.999	0.862	0	0.552	0.999
emb2171	SCO1	127010	120486	AT3G04400.1	protein.synthesis.ribosomal protein.eukaryotic.60S subunit.L23	AT1G62750.1	protein.synthesis.elongation	0.642	0	0	0	0.818	0.621	0	0.552	0.987
emb2171	RPS9	127010	121770	AT3G04400.1	protein.synthesis.ribosomal protein.eukaryotic.60S subunit.L23	AT1G74970.1	protein.synthesis.ribosomal protein.prokaryotic.chloroplast.30S subunit.S9	0.29	0	0	0	0.923	0.302	0	0.552	0.98
emb2171	AT2G27710	127010	124439	AT3G04400.1	protein.synthesis.ribosomal protein.eukaryotic.60S subunit.L23	AT2G27710.1	protein.synthesis.ribosomal protein.eukaryotic.60S subunit.P2	0	0	0	0	0.999	0.787	0	0	0.999
emb2171	emb2394	127010	115745	AT3G04400.1	protein.synthesis.ribosomal protein.eukaryotic.60S subunit.L23	AT1G05190.1	protein.synthesis.ribosomal protein.prokaryotic.chloroplast.50S subunit.L6	0.642	0	0	0	0.999	0.703	0	0.552	0.999
emb2171	RPL27AB	127010	117667	AT3G04400.1	protein.synthesis.ribosomal protein.eukaryotic.60S subunit.L23	AT1G23290.1	protein.synthesis.ribosomal protein.eukaryotic.60S subunit.L27A	0.642	0	0	0	0.999	0.862	0	0.552	0.999
emb2171	AT1G77940	127010	122074	AT3G04400.1	protein.synthesis.ribosomal protein.eukaryotic.60S subunit.L23	AT1G77940.1	protein.synthesis.ribosomal protein.eukaryotic.60S subunit.L30	0	0	0	0	0.995	0.837	0	0.171	0.999
emb2171	AT1G15930	127010	116907	AT3G04400.1	protein.synthesis.ribosomal protein.eukaryotic.60S subunit.L23	AT1G15930.1	protein.synthesis.ribosomal protein.eukaryotic.40S subunit.S12	0.068	0	0	0	0.999	0.599	0	0.552	0.999
EMB3137	AT3G13120	137520	127922	AT5G14320.1	protein.synthesis.ribosomal protein.prokaryotic.chloroplast.30S subunit.S13	AT3G13120.1	protein.synthesis.ribosomal protein.prokaryotic.chloroplast.30S subunit.S10	0.642	0	0	0	0.999	0.853	0	0.584	0.999
EMB3137	SSR16	137520	135611	AT5G14320.1	protein.synthesis.ribosomal protein.prokaryotic.chloroplast.30S subunit.S13	AT4G34620.1	protein.synthesis.ribosomal protein.prokaryotic.unknown organellar.30S subunit.S16	0.078	0	0	0	0.87	0.771	0	0.552	0.986
EMB3137	emb2171	137520	127010	AT5G14320.1	protein.synthesis.ribosomal protein.prokaryotic.chloroplast.30S subunit.S13	AT3G04400.1	protein.synthesis.ribosomal protein.eukaryotic.60S subunit.L23	0.642	0	0	0	0.999	0	0	0.552	0.999
EMB3137	AT3G55750	137520	131250	AT5G14320.1	protein.synthesis.ribosomal protein.prokaryotic.chloroplast.30S subunit.S13	AT3G55750.1	protein.synthesis.ribosomal protein.eukaryotic.60S subunit.L35A	0	0	0	0	0.998	0.342	0	0.181	0.998
EMB3137	AT2G27710	137520	124439	AT5G14320.1	protein.synthesis.ribosomal protein.prokaryotic.chloroplast.30S subunit.S13	AT2G27710.1	protein.synthesis.ribosomal protein.eukaryotic.60S subunit.P2	0	0	0	0	0.999	0	0	0.077	0.999
EMB3137	RPL12-C	137520	129569	AT5G14320.1	protein.synthesis.ribosomal protein.prokaryotic.chloroplast.30S subunit.S13	AT3G27850.1	protein.synthesis.ribosomal protein.prokaryotic.chloroplast.50S subunit.L12	0.26	0	0	0	0.944	0	0	0.552	0.98
EMB3137	AT2G39390	137520	125686	AT5G14320.1	protein.synthesis.ribosomal protein.prokaryotic.chloroplast.30S subunit.S13	AT2G39390.1	protein.synthesis.ribosomal protein.eukaryotic.60S subunit.L35	0.642	0	0	0	0.999	0	0	0.552	0.999
EMB3137	AT3G18740	137520	128563	AT5G14320.1	protein.synthesis.ribosomal protein.prokaryotic.chloroplast.30S subunit.S13	AT3G18740.1	protein.synthesis.ribosomal protein.eukaryotic.60S subunit.L30	0	0	0	0	0.999	0	0	0.084	0.999
EMB3137	AT1G15930	137520	116907	AT5G14320.1	protein.synthesis.ribosomal protein.prokaryotic.chloroplast.30S subunit.S13	AT1G15930.1	protein.synthesis.ribosomal protein.eukaryotic.40S subunit.S12	0.102	0	0	0	0.976	0.921	0	0.154	0.998
EMB3137	PRPL11	137520	118571	AT5G14320.1	protein.synthesis.ribosomal protein.prokaryotic.chloroplast.30S subunit.S13	AT1G32990.1	protein.synthesis.ribosomal protein.prokaryotic.chloroplast.50S subunit.L11	0.213	0	0	0	0.99	0	0	0.552	0.996
EMB3137	RPL21C	137520	118799	AT5G14320.1	protein.synthesis.ribosomal protein.prokaryotic.chloroplast.30S subunit.S13	AT1G35680.1	protein.synthesis.ribosomal protein.prokaryotic.chloroplast.50S subunit.L21	0	0	0	0	0.952	0	0	0	0.954
EMB3137	emb2394	137520	115745	AT5G14320.1	protein.synthesis.ribosomal protein.prokaryotic.chloroplast.30S subunit.S13	AT1G05190.1	protein.synthesis.ribosomal protein.prokaryotic.chloroplast.50S subunit.L6	0.642	0	0.466	0	0.999	0.234	0	0.552	0.999
EMB3137	RPS9	137520	121770	AT5G14320.1	protein.synthesis.ribosomal protein.prokaryotic.chloroplast.30S subunit.S13	AT1G74970.1	protein.synthesis.ribosomal protein.prokaryotic.chloroplast.30S subunit.S9	0.642	0	0	0	0.965	0.771	0	0.552	0.998
EMB3137	RPL27AB	137520	117667	AT5G14320.1	protein.synthesis.ribosomal protein.prokaryotic.chloroplast.30S subunit.S13	AT1G23290.1	protein.synthesis.ribosomal protein.eukaryotic.60S subunit.L27A	0.642	0	0	0	0.996	0	0	0.552	0.999
EMB3137	SCO1	137520	120486	AT5G14320.1	protein.synthesis.ribosomal protein.prokaryotic.chloroplast.30S subunit.S13	AT1G62750.1	protein.synthesis.elongation	0.41	0	0	0	0.878	0.651	0	0.552	0.987
EMB3137	AT3G53430	137520	131003	AT5G14320.1	protein.synthesis.ribosomal protein.prokaryotic.chloroplast.30S subunit.S13	AT3G53430.1	protein.synthesis.ribosomal protein.eukaryotic.60S subunit.L12	0.213	0	0	0	0.942	0	0	0.552	0.977
EMB3137	AT1G77940	137520	122074	AT5G14320.1	protein.synthesis.ribosomal protein.prokaryotic.chloroplast.30S subunit.S13	AT1G77940.1	protein.synthesis.ribosomal protein.eukaryotic.60S subunit.L30	0	0	0	0	0.999	0	0	0.084	0.999
EMB3137	AT2G24060	137520	124051	AT5G14320.1	protein.synthesis.ribosomal protein.prokaryotic.chloroplast.30S subunit.S13	AT2G24060.1	protein.synthesis.initiation	0	0	0	0	0.496	0.768	0	0.552	0.944
EMB3137	PGY2	137520	118586	AT5G14320.1	protein.synthesis.ribosomal protein.prokaryotic.chloroplast.30S subunit.S13	AT1G33140.1	protein.synthesis.ribosomal protein.eukaryotic.60S subunit.L9	0.642	0	0	0	0.999	0.329	0	0.552	0.999
EMB3137	AT5G03850.1	137520	136497	AT5G14320.1	protein.synthesis.ribosomal protein.prokaryotic.chloroplast.30S subunit.S13	AT5G03850.1	protein.synthesis.ribosomal protein.eukaryotic.40S subunit.S28	0	0	0	0	0.999	0.88	0	0.178	0.999
EMB3137	AT5G02960	137520	136398	AT5G14320.1	protein.synthesis.ribosomal protein.prokaryotic.chloroplast.30S subunit.S13	AT5G02960.1	protein.synthesis.ribosomal protein.eukaryotic.40S subunit.S23	0.642	0	0	0	0.996	0.921	0	0.552	0.999
EMB3137	AT1G80750	137520	122357	AT5G14320.1	protein.synthesis.ribosomal protein.prokaryotic.chloroplast.30S subunit.S13	AT1G80750.1	protein.synthesis.ribosomal protein.eukaryotic.60S subunit.L7	0.642	0	0	0	0.999	0.076	0	0.552	0.999
EMB3137	STV1	137520	130954	AT5G14320.1	protein.synthesis.ribosomal protein.prokaryotic.chloroplast.30S subunit.S13	AT3G53020.1	protein.synthesis.ribosomal protein.eukaryotic.60S subunit.L24	0	0	0	0	0.999	0	0	0.125	0.999
EMB3143	PRPL11	141506	118571	AT5G58250.1	not assigned.unknown	AT1G32990.1	protein.synthesis.ribosomal protein.prokaryotic.chloroplast.50S subunit.L11	0	0	0	0	0.906	0	0	0	0.909
EMB3143	AT3G13120	141506	127922	AT5G58250.1	not assigned.unknown	AT3G13120.1	protein.synthesis.ribosomal protein.prokaryotic.chloroplast.30S subunit.S10	0	0	0	0	0.908	0	0	0	0.91
ERS	AT3G59980	142113	131677	AT5G64050.1	protein.aa activation.glutamate-tRNA ligase	AT3G59980.1	RNA.RNA binding	0	0	0	0	0.334	0.788	0	0.552	0.932
ERS	AT4G32915	142113	135422	AT5G64050.1	protein.aa activation.glutamate-tRNA ligase	AT4G32915.1	not assigned.unknown	0	0	0	0	0	0	0	0.958	0.958
FIB1	AT4G09040	140871	132785	AT5G52470.1	RNA.processing	AT4G09040.1	RNA.RNA binding	0	0	0	0	0.397	0.852	0	0.633	0.964
FIB1	AT5G45775.2	140871	140146	AT5G52470.1	RNA.processing	AT5G45775.2	protein.synthesis.ribosomal protein.eukaryotic.60S subunit.L11	0	0	0	0	0.48	0.839	0	0.125	0.92
FIB1	AT1G15930	140871	116907	AT5G52470.1	RNA.processing	AT1G15930.1	protein.synthesis.ribosomal protein.eukaryotic.40S subunit.S12	0	0	0	0	0.789	0.721	0	0.195	0.949
FIB1	AT1G80750	140871	122357	AT5G52470.1	RNA.processing	AT1G80750.1	protein.synthesis.ribosomal protein.eukaryotic.60S subunit.L7	0	0	0	0	0.61	0.813	0	0.141	0.933
GSA2	HEMB1	130491	121235	AT3G48730.1	tetrapyrrole synthesis.GSA	AT1G69740.1	tetrapyrrole synthesis.ALA dehydratase	0.642	0	0.522	0	0.627	0	0.9	0.562	0.996
GSA2	PRPL11	130491	118571	AT3G48730.1	tetrapyrrole synthesis.GSA	AT1G32990.1	protein.synthesis.ribosomal protein.prokaryotic.chloroplast.50S subunit.L11	0	0	0	0	0.898	0	0	0	0.9
GUN5	CHLI1	137448	133852	AT5G13630.1	tetrapyrrole synthesis.magnesium chelatase	AT4G18480.1	tetrapyrrole synthesis.magnesium chelatase	0.642	0	0.526	0	0.719	0	0.904	0.932	0.999
HSP60-3A	CR88	128022	122677	AT3G13860.1	protein.folding	AT2G04030.1	stress.abiotic.heat	0	0	0	0	0.915	0.097	0	0.639	0.97
HSP60-3A	Hsp89.1	128022	127391	AT3G13860.1	protein.folding	AT3G07770.1	stress.abiotic.heat	0	0	0	0	0.965	0.097	0	0.639	0.988
Hsp89.1	CPN60B	127391	119907	AT3G07770.1	stress.abiotic.heat	AT1G55490.1	PS.calvin cycle.rubisco interacting	0	0	0	0	0.733	0.097	0	0.639	0.907
Hsp89.1	CR88	127391	122677	AT3G07770.1	stress.abiotic.heat	AT2G04030.1	stress.abiotic.heat	0	0	0.527	0.973	0.932	0	0	0.692	0.934
Hsp89.1	CPN60A	127391	124465	AT3G07770.1	stress.abiotic.heat	AT2G28000.1	PS.calvin cycle.rubisco interacting	0	0	0	0	0.852	0.097	0	0.639	0.948
IDH1	IMS1	135677	121673	AT4G35260.1	TCA / org transformation.TCA.IDH	AT1G74040.1	amino acid metabolism.synthesis.branched chain group.leucine specific.2-isopropylmalate synthase	0.642	0	0	0	0.449	0	0.156	0.552	0.915
K2K18.4	AT2G05840.1	139059	122821	AT5G35590.1	protein.degradation.ubiquitin.proteasom	AT2G05840.1	protein.degradation.ubiquitin.proteasom	0	0	0.527	0.988	0.109	0	0.9	0.587	0.908
mtHsc70-1	AT4G25370	135959	134594	AT4G37910.1	stress.abiotic.heat	AT4G25370.1	protein.targeting.unknown	0.308	0	0	0	0.256	0.3	0	0.87	0.946
mtHsc70-1	AT2G22360	135959	123878	AT4G37910.1	stress.abiotic.heat	AT2G22360.1	stress.abiotic.heat	0.642	0	0.484	0	0.214	0.575	0	0.605	0.971
mtHsc70-1	CPN60A	135959	124465	AT4G37910.1	stress.abiotic.heat	AT2G28000.1	PS.calvin cycle.rubisco interacting	0.289	0	0	0	0.892	0.375	0	0.618	0.979
mtHsc70-1	CPN60B	135959	119907	AT4G37910.1	stress.abiotic.heat	AT1G55490.1	PS.calvin cycle.rubisco interacting	0.289	0	0	0	0.837	0.375	0	0.618	0.969
mtHsc70-1	CR88	135959	122677	AT4G37910.1	stress.abiotic.heat	AT2G04030.1	stress.abiotic.heat	0	0	0	0	0.531	0.509	0	0.645	0.913
mtHsc70-1	HSP60-3A	135959	128022	AT4G37910.1	stress.abiotic.heat	AT3G13860.1	protein.folding	0.289	0	0	0	0.948	0.375	0	0.618	0.99
mtHsc70-1	Hsp89.1	135959	127391	AT4G37910.1	stress.abiotic.heat	AT3G07770.1	stress.abiotic.heat	0	0	0	0	0.875	0.509	0	0.645	0.977
NOP10	AT1G15930	123671	116907	AT2G20490.1	protein.synthesis.ribosome biogenesis.Pre-rRNA processing and modifications.snoRNPs	AT1G15930.1	protein.synthesis.ribosomal protein.eukaryotic.40S subunit.S12	0	0	0	0	0.609	0.832	0	0.191	0.943
NTRA	ty2	123352	118917	AT2G17420.1	redox.thioredoxin	AT1G43560.1	redox.thioredoxin	0.607	0	0	0	0	0.482	0	0.552	0.9
PDX2	PDX1.1	141743	125568	AT5G60540.1	Co-factor and vitamine metabolism	AT2G38230.1	Co-factor and vitamine metabolism	0.642	0	0.523	0	0.103	0.983	0.256	0.986	0.999
PDX2	RSR4	141743	136236	AT5G60540.1	Co-factor and vitamine metabolism	AT5G01410.1	Co-factor and vitamine metabolism	0.642	0	0.523	0	0.103	0.983	0.256	0.997	0.999
PGY2	PRPL11	118586	118571	AT1G33140.1	protein.synthesis.ribosomal protein.eukaryotic.60S subunit.L9	AT1G32990.1	protein.synthesis.ribosomal protein.prokaryotic.chloroplast.50S subunit.L11	0.296	0	0	0	0.977	0.703	0	0.552	0.997
PGY2	AT1G15930	118586	116907	AT1G33140.1	protein.synthesis.ribosomal protein.eukaryotic.60S subunit.L9	AT1G15930.1	protein.synthesis.ribosomal protein.eukaryotic.40S subunit.S12	0	0	0	0	0.982	0.647	0	0.504	0.996
PGY2	AT1G09640	118586	116224	AT1G33140.1	protein.synthesis.ribosomal protein.eukaryotic.60S subunit.L9	AT1G09640.1	protein.synthesis.elongation	0	0	0	0	0.938	0	0	0	0.94
PGY2	RPL27AB	118586	117667	AT1G33140.1	protein.synthesis.ribosomal protein.eukaryotic.60S subunit.L9	AT1G23290.1	protein.synthesis.ribosomal protein.eukaryotic.60S subunit.L27A	0.642	0	0	0	0.999	0.928	0	0.552	0.999
PKP-BETA1	RIF10	140921	126933	AT5G52920.1	glycolysis.plastid branch.pyruvate kinase (PK)	AT3G03710.1	RNA.processing	0	0	0	0	0	0	0.9	0.109	0.907
PRPL11	RPL27AB	118571	117667	AT1G32990.1	protein.synthesis.ribosomal protein.prokaryotic.chloroplast.50S subunit.L11	AT1G23290.1	protein.synthesis.ribosomal protein.eukaryotic.60S subunit.L27A	0.253	0	0	0	0.841	0.703	0	0.552	0.982
PRPL11	emb2394	118571	115745	AT1G32990.1	protein.synthesis.ribosomal protein.prokaryotic.chloroplast.50S subunit.L11	AT1G05190.1	protein.synthesis.ribosomal protein.prokaryotic.chloroplast.50S subunit.L6	0.296	0	0.236	0	0.998	0.703	0	0.552	0.999
PSAL	PSI-P	133176	126492	AT4G12800.1	PS.lightreaction.photosystem I.PSI polypeptide subunits	AT2G46820.1	PS.lightreaction.photosystem I.PSI polypeptide subunits	0	0	0.233	0	0.877	0.805	0.36	0.544	0.993
PSRP2	PSRP4	130863	125558	AT3G52150.1	RNA.regulation of transcription.unclassified	AT2G38140.1	protein.synthesis.ribosomal protein.prokaryotic.chloroplast.30S subunit.S31	0	0	0	0	0.804	0	0	0.889	0.977
PSRP2	PRPL11	130863	118571	AT3G52150.1	RNA.regulation of transcription.unclassified	AT1G32990.1	protein.synthesis.ribosomal protein.prokaryotic.chloroplast.50S subunit.L11	0	0	0	0	0.932	0	0	0.174	0.941
PSRP2	AT3G13120	130863	127922	AT3G52150.1	RNA.regulation of transcription.unclassified	AT3G13120.1	protein.synthesis.ribosomal protein.prokaryotic.chloroplast.30S subunit.S10	0	0	0	0	0.926	0	0	0	0.926
PSRP4	PRPL11	125558	118571	AT2G38140.1	protein.synthesis.ribosomal protein.prokaryotic.chloroplast.30S subunit.S31	AT1G32990.1	protein.synthesis.ribosomal protein.prokaryotic.chloroplast.50S subunit.L11	0	0	0	0	0.932	0	0	0.319	0.953
PSRP4	RPS9	125558	121770	AT2G38140.1	protein.synthesis.ribosomal protein.prokaryotic.chloroplast.30S subunit.S31	AT1G74970.1	protein.synthesis.ribosomal protein.prokaryotic.chloroplast.30S subunit.S9	0	0	0	0	0.902	0	0	0	0.904
RPL12-C	emb2171	129569	127010	AT3G27850.1	protein.synthesis.ribosomal protein.prokaryotic.chloroplast.50S subunit.L12	AT3G04400.1	protein.synthesis.ribosomal protein.eukaryotic.60S subunit.L23	0.31	0	0	0	0.757	0.63	0	0.552	0.968
RPL12-C	AT2G39390	129569	125686	AT3G27850.1	protein.synthesis.ribosomal protein.prokaryotic.chloroplast.50S subunit.L12	AT2G39390.1	protein.synthesis.ribosomal protein.eukaryotic.60S subunit.L35	0.288	0	0	0	0.657	0.651	0	0.193	0.922
RPL12-C	emb2394	129569	115745	AT3G27850.1	protein.synthesis.ribosomal protein.prokaryotic.chloroplast.50S subunit.L12	AT1G05190.1	protein.synthesis.ribosomal protein.prokaryotic.chloroplast.50S subunit.L6	0.307	0	0	0	0.942	0.651	0	0.552	0.993
RPL12-C	PRPL11	129569	118571	AT3G27850.1	protein.synthesis.ribosomal protein.prokaryotic.chloroplast.50S subunit.L12	AT1G32990.1	protein.synthesis.ribosomal protein.prokaryotic.chloroplast.50S subunit.L11	0.642	0	0	0	0.953	0.63	0	0.552	0.996
RPL12-C	SCO1	129569	120486	AT3G27850.1	protein.synthesis.ribosomal protein.prokaryotic.chloroplast.50S subunit.L12	AT1G62750.1	protein.synthesis.elongation	0.642	0	0	0	0.811	0.29	0	0.552	0.976
RPL12-C	AT3G13120	129569	127922	AT3G27850.1	protein.synthesis.ribosomal protein.prokaryotic.chloroplast.50S subunit.L12	AT3G13120.1	protein.synthesis.ribosomal protein.prokaryotic.chloroplast.30S subunit.S10	0.452	0	0	0	0.935	0.089	0	0.552	0.983
RPL12-C	RPS9	129569	121770	AT3G27850.1	protein.synthesis.ribosomal protein.prokaryotic.chloroplast.50S subunit.L12	AT1G74970.1	protein.synthesis.ribosomal protein.prokaryotic.chloroplast.30S subunit.S9	0	0	0	0	0.891	0.09	0	0.552	0.953
RPL12-C	AT1G80750	129569	122357	AT3G27850.1	protein.synthesis.ribosomal protein.prokaryotic.chloroplast.50S subunit.L12	AT1G80750.1	protein.synthesis.ribosomal protein.eukaryotic.60S subunit.L7	0.101	0	0	0	0.731	0.686	0	0.26	0.936
RPL12-C	RPL27AB	129569	117667	AT3G27850.1	protein.synthesis.ribosomal protein.prokaryotic.chloroplast.50S subunit.L12	AT1G23290.1	protein.synthesis.ribosomal protein.eukaryotic.60S subunit.L27A	0.285	0	0	0	0.803	0.651	0	0.552	0.975
RPL12-C	RPL21C	129569	118799	AT3G27850.1	protein.synthesis.ribosomal protein.prokaryotic.chloroplast.50S subunit.L12	AT1G35680.1	protein.synthesis.ribosomal protein.prokaryotic.chloroplast.50S subunit.L21	0	0	0	0	0.894	0	0	0.691	0.966
RPL12-C	PGY2	129569	118586	AT3G27850.1	protein.synthesis.ribosomal protein.prokaryotic.chloroplast.50S subunit.L12	AT1G33140.1	protein.synthesis.ribosomal protein.eukaryotic.60S subunit.L9	0.307	0	0	0	0.787	0.651	0	0.552	0.973
RPL21C	PRPL11	118799	118571	AT1G35680.1	protein.synthesis.ribosomal protein.prokaryotic.chloroplast.50S subunit.L21	AT1G32990.1	protein.synthesis.ribosomal protein.prokaryotic.chloroplast.50S subunit.L11	0	0	0	0	0.972	0	0	0.618	0.989
RPL27AB	AT1G15930	117667	116907	AT1G23290.1	protein.synthesis.ribosomal protein.eukaryotic.60S subunit.L27A	AT1G15930.1	protein.synthesis.ribosomal protein.eukaryotic.40S subunit.S12	0.064	0	0	0	0.999	0.647	0.9	0.552	0.999
RPL27AB	emb2394	117667	115745	AT1G23290.1	protein.synthesis.ribosomal protein.eukaryotic.60S subunit.L27A	AT1G05190.1	protein.synthesis.ribosomal protein.prokaryotic.chloroplast.50S subunit.L6	0.642	0	0	0	0.999	0.735	0	0.552	0.999
RPOA	SCO1	142563	120486	ATCG00740.1	RNA.transcription	AT1G62750.1	protein.synthesis.elongation	0.311	0	0	0	0.784	0	0	0.552	0.927
RPOA	PGY2	142563	118586	ATCG00740.1	RNA.transcription	AT1G33140.1	protein.synthesis.ribosomal protein.eukaryotic.60S subunit.L9	0.642	0	0	0	0.913	0	0	0.493	0.982
RPOA	AT2G39390	142563	125686	ATCG00740.1	RNA.transcription	AT2G39390.1	protein.synthesis.ribosomal protein.eukaryotic.60S subunit.L35	0.642	0	0	0	0.795	0	0	0.189	0.935
RPOA	emb2394	142563	115745	ATCG00740.1	RNA.transcription	AT1G05190.1	protein.synthesis.ribosomal protein.prokaryotic.chloroplast.50S subunit.L6	0.642	0	0	0	0.913	0	0	0.493	0.982
RPOA	AT5G62300.1	142563	141929	ATCG00740.1	RNA.transcription	AT5G62300.1	protein.synthesis.ribosomal protein.eukaryotic.40S subunit.S20	0.642	0	0	0	0.814	0	0	0.552	0.967
RPOA	RIF10	142563	126933	ATCG00740.1	RNA.transcription	AT3G03710.1	RNA.processing	0	0	0	0	0.136	0	0.9	0.083	0.913
RPOA	AT3G13120	142563	127922	ATCG00740.1	RNA.transcription	AT3G13120.1	protein.synthesis.ribosomal protein.prokaryotic.chloroplast.30S subunit.S10	0.642	0	0	0	0.814	0	0	0.552	0.967
RPOA	RPL27AB	142563	117667	ATCG00740.1	RNA.transcription	AT1G23290.1	protein.synthesis.ribosomal protein.eukaryotic.60S subunit.L27A	0.642	0	0	0	0.923	0	0	0.269	0.978
RPOA	EMB3137	142563	137520	ATCG00740.1	RNA.transcription	AT5G14320.1	protein.synthesis.ribosomal protein.prokaryotic.chloroplast.30S subunit.S13	0.642	0	0	0	0.935	0	0	0.552	0.988
RPOA	PKP-BETA1	142563	140921	ATCG00740.1	RNA.transcription	AT5G52920.1	glycolysis.plastid branch.pyruvate kinase (PK)	0	0	0	0	0	0.094	0.9	0.175	0.918
RPOA	AT5G45775.2	142563	140146	ATCG00740.1	RNA.transcription	AT5G45775.2	protein.synthesis.ribosomal protein.eukaryotic.60S subunit.L11	0.642	0	0	0	0.925	0	0	0.381	0.981
RPOA	AT5G02960	142563	136398	ATCG00740.1	RNA.transcription	AT5G02960.1	protein.synthesis.ribosomal protein.eukaryotic.40S subunit.S23	0.642	0	0	0	0.797	0	0	0.36	0.949
RPOA	emb2171	142563	127010	ATCG00740.1	RNA.transcription	AT3G04400.1	protein.synthesis.ribosomal protein.eukaryotic.60S subunit.L23	0.642	0	0	0	0.825	0	0	0.278	0.95
RPOA	AT1G80750	142563	122357	ATCG00740.1	RNA.transcription	AT1G80750.1	protein.synthesis.ribosomal protein.eukaryotic.60S subunit.L7	0.642	0	0	0	0.807	0	0	0.261	0.944
RPOA	AT5G65220	142563	142245	ATCG00740.1	RNA.transcription	AT5G65220.1	protein.synthesis.ribosomal protein.prokaryotic.chloroplast.50S subunit.L29	0.642	0	0	0	0.795	0	0	0.189	0.935
RPS28	STV1	142122	130954	AT5G64140.1	protein.synthesis.ribosomal protein.eukaryotic.40S subunit.S28	AT3G53020.1	protein.synthesis.ribosomal protein.eukaryotic.60S subunit.L24	0.642	0	0	0	0.995	0.765	0.9	0.075	0.999
RPS28	RPS9	142122	121770	AT5G64140.1	protein.synthesis.ribosomal protein.eukaryotic.40S subunit.S28	AT1G74970.1	protein.synthesis.ribosomal protein.prokaryotic.chloroplast.30S subunit.S9	0	0	0	0	0.679	0.772	0	0.18	0.936
RPS28	EMB3137	142122	137520	AT5G64140.1	protein.synthesis.ribosomal protein.eukaryotic.40S subunit.S28	AT5G14320.1	protein.synthesis.ribosomal protein.prokaryotic.chloroplast.30S subunit.S13	0	0	0	0	0.999	0.88	0	0.178	0.999
RPS28	AT2G39390	142122	125686	AT5G64140.1	protein.synthesis.ribosomal protein.eukaryotic.40S subunit.S28	AT2G39390.1	protein.synthesis.ribosomal protein.eukaryotic.60S subunit.L35	0	0	0	0	0.996	0	0.9	0.074	0.999
RPS28	AT5G02960	142122	136398	AT5G64140.1	protein.synthesis.ribosomal protein.eukaryotic.40S subunit.S28	AT5G02960.1	protein.synthesis.ribosomal protein.eukaryotic.40S subunit.S23	0	0	0	0	0.963	0.93	0.9	0.64	0.999
RPS28	AT5G45775.2	142122	140146	AT5G64140.1	protein.synthesis.ribosomal protein.eukaryotic.40S subunit.S28	AT5G45775.2	protein.synthesis.ribosomal protein.eukaryotic.60S subunit.L11	0	0	0	0	0.774	0.571	0	0.082	0.903
RPS28	AT1G15930	142122	116907	AT5G64140.1	protein.synthesis.ribosomal protein.eukaryotic.40S subunit.S28	AT1G15930.1	protein.synthesis.ribosomal protein.eukaryotic.40S subunit.S12	0.642	0	0	0	0.999	0.93	0.9	0.161	0.999
RPS28	AT3G18740	142122	128563	AT5G64140.1	protein.synthesis.ribosomal protein.eukaryotic.40S subunit.S28	AT3G18740.1	protein.synthesis.ribosomal protein.eukaryotic.60S subunit.L30	0	0	0	0	0.977	0	0.9	0.14	0.997
RPS28	AT3G55750	142122	131250	AT5G64140.1	protein.synthesis.ribosomal protein.eukaryotic.40S subunit.S28	AT3G55750.1	protein.synthesis.ribosomal protein.eukaryotic.60S subunit.L35A	0	0	0	0	0.999	0	0.9	0.142	0.999
RPS28	emb2171	142122	127010	AT5G64140.1	protein.synthesis.ribosomal protein.eukaryotic.40S subunit.S28	AT3G04400.1	protein.synthesis.ribosomal protein.eukaryotic.60S subunit.L23	0	0	0	0	0.999	0.585	0	0.125	0.999
RPS28	AT1G77940	142122	122074	AT5G64140.1	protein.synthesis.ribosomal protein.eukaryotic.40S subunit.S28	AT1G77940.1	protein.synthesis.ribosomal protein.eukaryotic.60S subunit.L30	0	0	0	0	0.978	0	0.9	0.14	0.998
RPS28	AT5G47700	142122	140356	AT5G64140.1	protein.synthesis.ribosomal protein.eukaryotic.40S subunit.S28	AT5G47700.1	protein.synthesis.ribosomal protein.eukaryotic.60S subunit.P1	0	0	0	0	0.999	0.302	0.9	0.073	0.999
RPS28	AT5G03850.1	142122	136497	AT5G64140.1	protein.synthesis.ribosomal protein.eukaryotic.40S subunit.S28	AT5G03850.1	protein.synthesis.ribosomal protein.eukaryotic.40S subunit.S28	0	0	0.527	0.985	0.904	0	0	0	0.904
RPS28	PGY2	142122	118586	AT5G64140.1	protein.synthesis.ribosomal protein.eukaryotic.40S subunit.S28	AT1G33140.1	protein.synthesis.ribosomal protein.eukaryotic.60S subunit.L9	0	0	0	0	0.956	0.648	0	0	0.984
RPS28	AT5G62300.1	142122	141929	AT5G64140.1	protein.synthesis.ribosomal protein.eukaryotic.40S subunit.S28	AT5G62300.1	protein.synthesis.ribosomal protein.eukaryotic.40S subunit.S20	0	0	0	0	0.823	0.902	0	0.582	0.992
RPS28	RPL27AB	142122	117667	AT5G64140.1	protein.synthesis.ribosomal protein.eukaryotic.40S subunit.S28	AT1G23290.1	protein.synthesis.ribosomal protein.eukaryotic.60S subunit.L27A	0	0	0	0	0.998	0	0.9	0.136	0.999
RPS28	AT2G27710	142122	124439	AT5G64140.1	protein.synthesis.ribosomal protein.eukaryotic.40S subunit.S28	AT2G27710.1	protein.synthesis.ribosomal protein.eukaryotic.60S subunit.P2	0	0	0	0	0.988	0.586	0	0.082	0.995
RPS28	EIF2	142122	125755	AT5G64140.1	protein.synthesis.ribosomal protein.eukaryotic.40S subunit.S28	AT2G39990.1	protein.degradation.ubiquitin.proteasom	0	0	0	0	0.302	0	0.9	0	0.928
RPS28	AT5G28060	142122	138878	AT5G64140.1	protein.synthesis.ribosomal protein.eukaryotic.40S subunit.S28	AT5G28060.1	protein.synthesis.ribosomal protein.eukaryotic.40S subunit.S24	0.094	0	0	0	0.921	0.93	0.9	0.611	0.999
RPS28	emb2394	142122	115745	AT5G64140.1	protein.synthesis.ribosomal protein.eukaryotic.40S subunit.S28	AT1G05190.1	protein.synthesis.ribosomal protein.prokaryotic.chloroplast.50S subunit.L6	0	0	0	0	0.924	0.484	0	0	0.96
RPS28	AT3G53430	142122	131003	AT5G64140.1	protein.synthesis.ribosomal protein.eukaryotic.40S subunit.S28	AT3G53430.1	protein.synthesis.ribosomal protein.eukaryotic.60S subunit.L12	0	0	0	0	0.974	0.298	0.9	0.189	0.998
RPS28	AT3G13120	142122	127922	AT5G64140.1	protein.synthesis.ribosomal protein.eukaryotic.40S subunit.S28	AT3G13120.1	protein.synthesis.ribosomal protein.prokaryotic.chloroplast.30S subunit.S10	0	0	0	0	0.849	0.902	0	0.582	0.993
RPS28	AT5G46430	142122	140218	AT5G64140.1	protein.synthesis.ribosomal protein.eukaryotic.40S subunit.S28	AT5G46430.1	protein.synthesis.ribosomal protein.eukaryotic.60S subunit.L32	0	0	0	0	0.999	0	0.9	0.138	0.999
RPS9	PGY2	121770	118586	AT1G74970.1	protein.synthesis.ribosomal protein.prokaryotic.chloroplast.30S subunit.S9	AT1G33140.1	protein.synthesis.ribosomal protein.eukaryotic.60S subunit.L9	0.304	0	0	0	0.898	0.59	0	0.552	0.985
RPS9	RPL21C	121770	118799	AT1G74970.1	protein.synthesis.ribosomal protein.prokaryotic.chloroplast.30S subunit.S9	AT1G35680.1	protein.synthesis.ribosomal protein.prokaryotic.chloroplast.50S subunit.L21	0	0	0	0	0.938	0.766	0	0	0.985
RPS9	RPL27AB	121770	117667	AT1G74970.1	protein.synthesis.ribosomal protein.prokaryotic.chloroplast.30S subunit.S9	AT1G23290.1	protein.synthesis.ribosomal protein.eukaryotic.60S subunit.L27A	0.31	0	0	0	0.82	0.611	0	0.552	0.975
RPS9	PRPL11	121770	118571	AT1G74970.1	protein.synthesis.ribosomal protein.prokaryotic.chloroplast.30S subunit.S9	AT1G32990.1	protein.synthesis.ribosomal protein.prokaryotic.chloroplast.50S subunit.L11	0	0	0	0	0.987	0.55	0	0.552	0.997
RPS9	emb2394	121770	115745	AT1G74970.1	protein.synthesis.ribosomal protein.prokaryotic.chloroplast.30S subunit.S9	AT1G05190.1	protein.synthesis.ribosomal protein.prokaryotic.chloroplast.50S subunit.L6	0.304	0	0	0	0.986	0.59	0	0.559	0.998
RPS9	SCO1	121770	120486	AT1G74970.1	protein.synthesis.ribosomal protein.prokaryotic.chloroplast.30S subunit.S9	AT1G62750.1	protein.synthesis.elongation	0.099	0	0.286	0	0.657	0.651	0	0.552	0.96
SCO1	PRPL11	120486	118571	AT1G62750.1	protein.synthesis.elongation	AT1G32990.1	protein.synthesis.ribosomal protein.prokaryotic.chloroplast.50S subunit.L11	0.319	0	0.212	0	0.888	0.616	0	0.57	0.988
SCO1	RPL27AB	120486	117667	AT1G62750.1	protein.synthesis.elongation	AT1G23290.1	protein.synthesis.ribosomal protein.eukaryotic.60S subunit.L27A	0.642	0	0	0	0.82	0.647	0	0.242	0.98
SCO1	FUG1	120486	117037	AT1G62750.1	protein.synthesis.elongation	AT1G17220.1	protein.synthesis.initiation	0	0	0	0.611	0.937	0	0	0.885	0.96
SCO1	PGY2	120486	118586	AT1G62750.1	protein.synthesis.elongation	AT1G33140.1	protein.synthesis.ribosomal protein.eukaryotic.60S subunit.L9	0.642	0	0	0	0.826	0.648	0	0.552	0.988
SCO1	emb2394	120486	115745	AT1G62750.1	protein.synthesis.elongation	AT1G05190.1	protein.synthesis.ribosomal protein.prokaryotic.chloroplast.50S subunit.L6	0.642	0	0	0	0.916	0.648	0	0.552	0.994
SKL1	AT1G48860	129461	119218	AT3G26900.1	amino acid metabolism.synthesis.aromatic aa.chorismate.shikimate kinase	AT1G48860.1	amino acid metabolism.synthesis.aromatic aa.chorismate.5-enolpyruvylshikimate-3-phosphate synthase	0.642	0	0	0	0	0	0.734	0.496	0.947
SKL1	AT2G45300	129461	126329	AT3G26900.1	amino acid metabolism.synthesis.aromatic aa.chorismate.shikimate kinase	AT2G45300.1	amino acid metabolism.synthesis.aromatic aa.chorismate.5-enolpyruvylshikimate-3-phosphate synthase	0.642	0	0	0	0	0	0.734	0.496	0.947
SSR16	AT3G13120	135611	127922	AT4G34620.1	protein.synthesis.ribosomal protein.prokaryotic.unknown organellar.30S subunit.S16	AT3G13120.1	protein.synthesis.ribosomal protein.prokaryotic.chloroplast.30S subunit.S10	0	0	0	0	0.877	0.806	0	0.552	0.988
SSR16	emb2171	135611	127010	AT4G34620.1	protein.synthesis.ribosomal protein.prokaryotic.unknown organellar.30S subunit.S16	AT3G04400.1	protein.synthesis.ribosomal protein.eukaryotic.60S subunit.L23	0	0	0	0	0.819	0	0	0.552	0.917
SSR16	RPS9	135611	121770	AT4G34620.1	protein.synthesis.ribosomal protein.prokaryotic.unknown organellar.30S subunit.S16	AT1G74970.1	protein.synthesis.ribosomal protein.prokaryotic.chloroplast.30S subunit.S9	0.102	0	0	0	0.75	0.93	0	0.552	0.992
SSR16	PRPL11	135611	118571	AT4G34620.1	protein.synthesis.ribosomal protein.prokaryotic.unknown organellar.30S subunit.S16	AT1G32990.1	protein.synthesis.ribosomal protein.prokaryotic.chloroplast.50S subunit.L11	0	0	0	0	0.852	0	0	0.552	0.932
SSR16	RPL12-C	135611	129569	AT4G34620.1	protein.synthesis.ribosomal protein.prokaryotic.unknown organellar.30S subunit.S16	AT3G27850.1	protein.synthesis.ribosomal protein.prokaryotic.chloroplast.50S subunit.L12	0	0	0	0	0.954	0	0	0.59	0.981
SSR16	emb2394	135611	115745	AT4G34620.1	protein.synthesis.ribosomal protein.prokaryotic.unknown organellar.30S subunit.S16	AT1G05190.1	protein.synthesis.ribosomal protein.prokaryotic.chloroplast.50S subunit.L6	0	0	0	0	0.913	0	0	0.624	0.967
SSR16	SCO1	135611	120486	AT4G34620.1	protein.synthesis.ribosomal protein.prokaryotic.unknown organellar.30S subunit.S16	AT1G62750.1	protein.synthesis.elongation	0	0	0	0	0.588	0.735	0	0.588	0.953
SSR16	AT3G53430	135611	131003	AT4G34620.1	protein.synthesis.ribosomal protein.prokaryotic.unknown organellar.30S subunit.S16	AT3G53430.1	protein.synthesis.ribosomal protein.eukaryotic.60S subunit.L12	0	0	0	0	0.794	0	0	0.552	0.906
STV1	AtG2	130954	130825	AT3G53020.1	protein.synthesis.ribosomal protein.eukaryotic.60S subunit.L24	AT3G51800.2	protein.degradation	0	0	0	0	0.213	0.937	0	0.083	0.95
STV1	AT3G18740	130954	128563	AT3G53020.1	protein.synthesis.ribosomal protein.eukaryotic.60S subunit.L24	AT3G18740.1	protein.synthesis.ribosomal protein.eukaryotic.60S subunit.L30	0	0	0	0	0.996	0.928	0.9	0.64	0.999
STV1	AT3G13120	130954	127922	AT3G53020.1	protein.synthesis.ribosomal protein.eukaryotic.60S subunit.L24	AT3G13120.1	protein.synthesis.ribosomal protein.prokaryotic.chloroplast.30S subunit.S10	0	0	0	0	0.988	0.744	0	0.546	0.998
STV1	AT2G27710	130954	124439	AT3G53020.1	protein.synthesis.ribosomal protein.eukaryotic.60S subunit.L24	AT2G27710.1	protein.synthesis.ribosomal protein.eukaryotic.60S subunit.P2	0	0	0	0	0.999	0.873	0	0.241	0.999
STV1	AT1G15930	130954	116907	AT3G53020.1	protein.synthesis.ribosomal protein.eukaryotic.60S subunit.L24	AT1G15930.1	protein.synthesis.ribosomal protein.eukaryotic.40S subunit.S12	0.642	0	0	0	0.999	0.723	0.9	0.554	0.999
STV1	AT1G77940	130954	122074	AT3G53020.1	protein.synthesis.ribosomal protein.eukaryotic.60S subunit.L24	AT1G77940.1	protein.synthesis.ribosomal protein.eukaryotic.60S subunit.L30	0	0	0	0	0.997	0.928	0.9	0.64	0.999
STV1	PGY2	130954	118586	AT3G53020.1	protein.synthesis.ribosomal protein.eukaryotic.60S subunit.L24	AT1G33140.1	protein.synthesis.ribosomal protein.eukaryotic.60S subunit.L9	0	0	0	0	0.999	0.93	0	0.563	0.999
STV1	AT1G80750	130954	122357	AT3G53020.1	protein.synthesis.ribosomal protein.eukaryotic.60S subunit.L24	AT1G80750.1	protein.synthesis.ribosomal protein.eukaryotic.60S subunit.L7	0	0	0	0	0.984	0.928	0	0.623	0.999
STV1	emb2171	130954	127010	AT3G53020.1	protein.synthesis.ribosomal protein.eukaryotic.60S subunit.L24	AT3G04400.1	protein.synthesis.ribosomal protein.eukaryotic.60S subunit.L23	0	0	0	0	0.999	0.902	0	0.586	0.999
STV1	EIF2	130954	125755	AT3G53020.1	protein.synthesis.ribosomal protein.eukaryotic.60S subunit.L24	AT2G39990.1	protein.degradation.ubiquitin.proteasom	0	0	0	0	0.563	0	0.9	0	0.955
STV1	emb2394	130954	115745	AT3G53020.1	protein.synthesis.ribosomal protein.eukaryotic.60S subunit.L24	AT1G05190.1	protein.synthesis.ribosomal protein.prokaryotic.chloroplast.50S subunit.L6	0	0	0	0	0.782	0.772	0	0.508	0.973
STV1	RPL27AB	130954	117667	AT3G53020.1	protein.synthesis.ribosomal protein.eukaryotic.60S subunit.L24	AT1G23290.1	protein.synthesis.ribosomal protein.eukaryotic.60S subunit.L27A	0	0	0	0	0.999	0.93	0.9	0.623	0.999
STV1	AT2G39390	130954	125686	AT3G53020.1	protein.synthesis.ribosomal protein.eukaryotic.60S subunit.L24	AT2G39390.1	protein.synthesis.ribosomal protein.eukaryotic.60S subunit.L35	0	0	0	0	0.999	0.921	0.9	0.594	0.999
SVR3	SCO1	137450	120486	AT5G13650.2	protein.synthesis.elongation	AT1G62750.1	protein.synthesis.elongation	0	0	0	0.627	0.915	0	0	0.24	0.924
TIC40	Tic62	137760	128580	AT5G16620.1	protein.targeting.chloroplast	AT3G18890.1	signalling.light	0	0	0	0	0.23	0	0	0.904	0.922
VAT1	IMS1	137724	121673	AT5G16290.1	amino acid metabolism.synthesis.branched chain group.common.acetolactate synthase	AT1G74040.1	amino acid metabolism.synthesis.branched chain group.leucine specific.2-isopropylmalate synthase	0.642	0	0	0	0.342	0	0.8	0.325	0.963
VAT1	CSR1	137724	130474	AT5G16290.1	amino acid metabolism.synthesis.branched chain group.common.acetolactate synthase	AT3G48560.1	amino acid metabolism.synthesis.branched chain group.common.acetolactate synthase	0.642	0	0.474	0	0.143	0.846	0.316	0.751	0.995
