# Supplementary material for: Integrative molecular profiling indicates a central role of transitory starch breakdown in establishing a stable C/N homeostasis during cold acclimation in two natural accessions of Arabidopsis thaliana
Source: BMC Plant Biol. 2015 Dec 1;15:284. doi: 10.1186/s12870-015-0668-1 (PMC4667452; doi:10.1186/s12870-015-0668-1)
Supplement: Additional file 12: — Table S10. List of metabolic components, retentions indices and mass-to-charge ratios which were applied for absolute quantification of metabolites. (XLSX 11 kb) [file 12870_2015_668_MOESM12_ESM.xlsx]

## Sheet: Table1
Compound name	Retention Index (RI)	m/z ratio for peak quantification
Pyruvic acid (1MEOX) (1TMS)	1065.4	174
Valine (1TMS)	1099.6	72
Alanine (2TMS)	1115.6	116
Glycine (2TMS)	1130.8	102
Leucine (1TMS)	1164.5	86
Proline (1TMS)	1183.1	70
Isoleucine (1TMS)	1185.4	86
Valine (2TMS)	1227.1	144
Serine (2TMS)	1266.8	132
Leucine (2TMS)	1282.6	158
Threonine (2TMS)	1304.4	117
Isoleucine (2TMS)	1304.7	158
Proline (2TMS)	1307.5	142
Glycine (3TMS)	1317.5	174
Succinic acid (2TMS)	1321.6	75
Fumaric acid (2TMS)	1353.1	245
Serine (3TMS)	1371.4	204
Threonine (3TMS)	1398.6	57
Methionine (1TMS)	1414.1	104
Aspartic acid (2TMS)	1429.7	160
Oxaloacetate (1MEOX) (2TMS) BP	1448	89
Oxaloacetate (1MEOX) (2TMS) MP	1476	98
Glutamine (-H2O) (2TMS)	1485.3	155
Malic acid (3TMS)	1503.5	233
Putrescine (3TMS)	1524	174
Methionine (2TMS)	1529.6	176
Aspartic acid (3TMS)	1533.5	232
Glutamic acid (2TMS)	1537.8	84
Phenylalanine (1TMS)	1553.5	120
2-Oxogluatric acid (1MEOX) (2TMS) BP	1561	75
Threonic acid (4TMS)	1582	292
2-Oxogluatric acid (1MEOX) (2TMS) MP	1587	198
Proline (+CO2) (2TMS)	1590.1	142
Asparagine (2TMS)	1603.6	159
Glutamic acid (3TMS)	1631.1	246
Phenylalanine (2TMS)	1638.1	218
Asparagine (3TMS)	1686.8	116
Putrescine (4TMS)	1754	174
Ornithine (3TMS)	1766	174
Glutamine (3TMS)	1786.5	156
Ornithine (4TMS)	1837	142
Citric acid (4TMS)	1843.1	273
Fructose (1MEOX) (5TMS) MP	1908.1	103
Fructose (1MEOX) (5TMS) BP	1918.2	103
Galactose (1MEOX) (5TMS) MP	1929	205
Glucose (1MEOX) (5TMS) MP	1934.7	319
Lysine (4TMS)	1937.3	156
Galactose (1MEOX) (5TMS) BP	1950	205
Glucose (1MEOX) (5TMS) BP	1952.5	319
Tyrosine (3TMS)	1954.6	218
Gluconic acid (6TMS)	2040	333
myo-Inositol (6TMS)	2128.7	217
Tryptophan (2TMS)	2210.4	218
Spermidine (4TMS)	2217	200
Spermidine (5TMS)	2284	144
Spermidine (+CO2) (5TMS)	2495	174
Sucrose (8TMS)	2705.5	361
Trehalose (8TMS)	2809.1	191
Melibiose (1MEOX) (8TMS) MP	2943.2	204
Melibiose (1MEOX) (8TMS) BP	2974	204
Galactinol (9TMS)	3070.4	204
Raffinose (11 TMS)	3494.9	361
