# Supplementary material for: Integrative molecular profiling indicates a central role of transitory starch breakdown in establishing a stable C/N homeostasis during cold acclimation in two natural accessions of Arabidopsis thaliana
Source: BMC Plant Biol. 2015 Dec 1;15:284. doi: 10.1186/s12870-015-0668-1 (PMC4667452; doi:10.1186/s12870-015-0668-1)
Supplement: Additional file 13: — Table S11. Proteomics minimal information for reproducibility of experiments. (XLSX 11 kb) [file 12870_2015_668_MOESM13_ESM.xlsx]

## Sheet: MS
MASS SPECTROMETRY
General
Experimentator	Matthias Nagler
Instrument	Thermo Scientific Orbitrap Elite
Ion Source	Thermo Scientific ESI easy spray source
Analyser settings
Proteomics
Full scan	Full scan in FT, normal mass range, resolution 120000, positive mode, profile mode, scan range 350 to 1800 m/z
Data-dependent scans	top 20 scans in ion trap, normal mass range, rapid scan rate, centroid mode, minimum signal threshold 1000 counts,
	dynamic exclusion: repeat count 1, repeat duration 30s, exclusion list size 500, exclusion duration 60, exclude mass +/-5ppm relative to reference mass, early expiration enabled with 1 cound and s/n threshold of 2
	activation: CID, default charge state 2, isolation width 2m/z, normalized collision energy 35, activation q 0.25, activation time 30ms
Phosphoproteomics
Full scan	Full scan in FT, normal mass range, resolution 120000, positive mode, profile mode, scan range 350 to 1800 m/z
Data-dependent scans	top 10 scans in ion trap, normal mass range, rapid scan rate, centroid mode, minimum signal threshold 500 counts,
	dynamic exclusion: repeat count 1, repeat duration 30s, exclusion list size 500, exclusion duration 60, exclude mass +/-5ppm relative to reference mass, early expiration enabled with 1 cound and s/n threshold of 2
	activation: multistage activation, CID, default charge state 2, isolation width 2m/z, normalized collision energy 35, activation q 0.25, activation time 30ms
Data
Data acquisition	Thermo Xcalibur 2.2 SP1.48
Data analysis	MaxQuant 1.4.1.2

## Sheet: LC
Chromatography
General
Experimentator	Matthias Nagler
Sample	reduced and alkylated Arabidopsis protein extracts, digested with Lys-C and trypsine, desalted on C18 and graphite, eluates combined; dissolved in 5% acetonitrile 0.5% formic acid prior to LC separation
Injection
Proteomics	5µL of 0.2µg/µL solution on the column (1µg of digested protein)
Phosphoproteomics	5µL of all desalted phosphopeptides dissolved in 10µL of 5% acetonitrile 0.5% formic acid
Equipment
Column	Thermo Scientific ES803 (easy-spray C18 column 50cm x 75µm ID, 2µm particles, 100 Å pore size)
LC-System	Thermo Scientific Dionex UltiMate 3000
Mobile phases
A	0.1% formic acid
B	90% acetonitrile 0.1% formic acid
Column run
Gradient
Proteomics	minutes	%B	flowrate
	0	2	300nL
	2	2	300nL
	120	40	300nL
	121	90	300nL
	129	90	300nL
	130	2	300nL
	190	2	300nL
Phosphoproteomics	minutes	%B	flowrate
	0	2	300nL
	2	2	300nL
	150	40	300nL
	151	90	300nL
	159	90	300nL
	160	2	300nL
	220	2	300nL
